# Supplementary material for: Combinatorial metabolomic and transcriptomic analysis of muscle growth in hybrid striped bass (female white bass Morone chrysops x male striped bass M. saxatilis)
Source: BMC Genomics. 2024 Jun 10;25:580. doi: 10.1186/s12864-024-10325-y (PMC11165755; doi:10.1186/s12864-024-10325-y)
Supplement: Supplementary file 3 — Supplementary Material 3. [file 12864_2024_10325_MOESM3_ESM.xlsx]

## Sheet: Sheet 1
Additional File 3 (Supplemental Table 1). A total of 465 metabolites identified by Metabolon (Morrisville, NC) in hybrid striped bass liver samples (n=18), organized alphabetically. An asterisk next to a metabolites name designate that it could not be confirmed based on a standard but Metabolon was confident in its identification. A double asterick indicate a compound for which a standard was not…												SAMPLE NAME	NCST-00952	NCST-00953	NCST-00954	NCST-00955	NCST-00956	NCST-00957	NCST-00958	NCST-00959	NCST-00960	NCST-00961	NCST-00962	NCST-00963	NCST-00964	NCST-00965	NCST-00966	NCST-00967	NCST-00968	NCST-00969
												CLIENT IDENTIFIER	1	5	9	13	17	21	25	33	37	41	45	49	53	57	61	65	73	77
												SAMPLE ID	2752618	2752626	2752619	2752636	2752625	2752633	2752620	2752627	2752623	2752638	2752629	2752622	2752617	2752631	2752635	2752630	2752624	2752632
												PARENT SAMPLE ID	2744234	2744235	2744236	2744237	2744238	2744239	2744240	2744241	2744242	2744243	2744244	2744245	2744246	2744247	2744248	2744249	2744250	2744251
												ANIMAL ID	S1	S2	S3	S4	S5	S6	S7	S9	S10	B1	B2	B3	B4	B5	B6	B7	B9	B10
												APPROX VOLUME	3.5mm^3	3.5mm^3	3.5mm^3	3.5mm^3	3.5mm^3	3.5mm^3	3.5mm^3	3.5mm^3	3.5mm^3	3.5mm^3	3.5mm^3	3.5mm^3	3.5mm^3	3.5mm^3	3.5mm^3	3.5mm^3	3.5mm^3	3.5mm^3
												CLIENT NOTES	Tissue Samples placed in dry ice/ethanol bath, then stored in -80¿C	Tissue Samples placed in dry ice/ethanol bath, then stored in -80¿C	Tissue Samples placed in dry ice/ethanol bath, then stored in -80¿C	Tissue Samples placed in dry ice/ethanol bath, then stored in -80¿C	Tissue Samples placed in dry ice/ethanol bath, then stored in -80¿C	Tissue Samples placed in dry ice/ethanol bath, then stored in -80¿C	Tissue Samples placed in dry ice/ethanol bath, then stored in -80¿C	Tissue Samples placed in dry ice/ethanol bath, then stored in -80¿C	Tissue Samples placed in dry ice/ethanol bath, then stored in -80¿C	Tissue Samples placed in dry ice/ethanol bath, then stored in -80¿C	Tissue Samples placed in dry ice/ethanol bath, then stored in -80¿C	Tissue Samples placed in dry ice/ethanol bath, then stored in -80¿C	Tissue Samples placed in dry ice/ethanol bath, then stored in -80¿C	Tissue Samples placed in dry ice/ethanol bath, then stored in -80¿C	Tissue Samples placed in dry ice/ethanol bath, then stored in -80¿C	Tissue Samples placed in dry ice/ethanol bath, then stored in -80¿C	Tissue Samples placed in dry ice/ethanol bath, then stored in -80¿C	Tissue Samples placed in dry ice/ethanol bath, then stored in -80¿C
												CLIENT SPECIES	Fish (Sunshine bass)	Fish (Sunshine bass)	Fish (Sunshine bass)	Fish (Sunshine bass)	Fish (Sunshine bass)	Fish (Sunshine bass)	Fish (Sunshine bass)	Fish (Sunshine bass)	Fish (Sunshine bass)	Fish (Sunshine bass)	Fish (Sunshine bass)	Fish (Sunshine bass)	Fish (Sunshine bass)	Fish (Sunshine bass)	Fish (Sunshine bass)	Fish (Sunshine bass)	Fish (Sunshine bass)	Fish (Sunshine bass)
												GENDER	F	F	F	M	M	F	F	M	F	F	F	F	F	F	F	M	F	F
												GROUP	Small Liver	Small Liver	Small Liver	Small Liver	Small Liver	Small Liver	Small Liver	Small Liver	Small Liver	Big Liver	Big Liver	Big Liver	Big Liver	Big Liver	Big Liver	Big Liver	Big Liver	Big Liver
												GROUP DESCRIPTION	Small Fish 1 - Liver Tissue	Small Fish 2 - Liver Tissue	Small Fish 3 - Liver Tissue	Small Fish 4 - Liver Tissue	Small Fish 5 - Liver Tissue	Small Fish 6 - Liver Tissue	Small Fish 7 - Liver Tissue	Small Fish 9 - Liver Tissue	Small Fish 10 - Liver Tissue	Big Fish 1 - Liver Tissue	Big Fish 2 - Liver Tissue	Big Fish 3 - Liver Tissue	Big Fish 4 - Liver Tissue	Big Fish 5 - Liver Tissue	Big Fish 6 - Liver Tissue	Big Fish 7 - Liver Tissue	Big Fish 9 - Liver Tissue	Big Fish 10 - Liver Tissue
												SAMPLE NUMBER	1	3	5	7	9	11	13	15	17	19	21	23	25	27	29	31	33	35
												TUBE LABEL	S1L1	S2L1	S3L1	S4L1	S5L1	S6L1	S7L1	S9L1	S10L1	B1L1	B2L1	B3L1	B4L1	B5L1	B6L1	B7L1	B9L1	B10L1
PATHWAY SORTORDER	BIOCHEMICAL	SUPER PATHWAY	SUB PATHWAY	COMP ID	PLATFORM	CHEMICAL ID	RI	MASS	CAS	PUBCHEM	KEGG	Group HMDB	Small_Liver	Small_Liver	Small_Liver	Small_Liver	Small_Liver	Small_Liver	Small_Liver	Small_Liver	Small_Liver	Big_Liver	Big_Liver	Big_Liver	Big_Liver	Big_Liver	Big_Liver	Big_Liver	Big_Liver	Big_Liver
1758	1-(1-enyl-palmitoyl)-2-arachidonoyl-GPE (P-16:0/20:4)*	Lipid	Plasmalogen	52673	LC/MS Pos Late	100009002	2270	724.528	-	-	-	-	834221	515077	605131	578342	804782	907554	618455	411701	1165996	728762	598808	548983	709294	745432	592586	497564	666101	633042
1755	1-(1-enyl-palmitoyl)-2-linoleoyl-GPE (P-16:0/18:2)*	Lipid	Plasmalogen	52677	LC/MS Pos Late	100009069	2351	700.528	-	-	-	-	100845	105925	50630	106262	106036	157772	176989	53777	134237	167848	154325	104395	164540	104624	85628	198685	151013	141158
1760	1-(1-enyl-palmitoyl)-2-oleoyl-GPC (P-16:0/18:1)*	Lipid	Plasmalogen	52478	LC/MS Pos Late	100009007	2443	744.59	-	-	-	-	338551	129316	181625	-	-	179736	171286	-	263367	180345	137469	138712	234978	185008	101714	-	141033	210308
1754	1-(1-enyl-palmitoyl)-2-oleoyl-GPE (P-16:0/18:1)*	Lipid	Plasmalogen	52477	LC/MS Pos Late	100009005	2600	702.543	-	-	-	-	-	130237	190898	98485	155097	168844	276809	75503	-	222792	309202	167073	236110	228121	179409	210033	243070	194910
1756	1-(1-enyl-palmitoyl)-2-palmitoyl-GPC (P-16:0/16:0)*	Lipid	Plasmalogen	52716	LC/MS Pos Late	100009162	2454	718.574	-	11146967	-	-	277398	83916	119367	138575	127102	157863	137727	-	166529	163776	100554	92858	185568	197353	119862	-	95401	182953
1774	1-(1-enyl-palmitoyl)-GPE (P-16:0)*	Lipid	Lysoplasmalogen	39270	LC/MS Pos Late	100003000	1558	438.298	-	-	-	-	554426	63603	91739	116241	219736	98644	202476	100587	178625	-	68006	65069	70907	199273	200402	77173	80768	82905
1768	1-(1-enyl-stearoyl)-2-arachidonoyl-GPE (P-18:0/20:4)*	Lipid	Plasmalogen	52475	LC/MS Pos Late	100008999	2511	752.559	-	9547058	-	HMDB05779	1147838	589953	815817	920632	980633	1206378	731766	473713	966520	950062	909400	670144	986347	1089679	656283	539463	813810	901206
1778	1-(1-enyl-stearoyl)-GPE (P-18:0)*	Lipid	Lysoplasmalogen	39271	LC/MS Pos Late	100003001	1649	466.329	-	-	-	-	251309	-	64041	82920	135983	77300	142095	55923	77341	-	-	-	91012	126791	112778	-	-	-
1565	1,2-dilinoleoyl-GPC (18:2/18:2)	Lipid	Phospholipid Metabolism	52603	LC/MS Pos Late	100008903	2006	782.569	998-06-1	5288075	-	-	49592816	36018208	44741764	31433594	29784126	40187168	43867216	25211144	31822648	29897352	31362220	36257560	22883664	41481428	40762288	26724184	27159968	31343152
1566	1,2-dilinoleoyl-GPE (18:2/18:2)*	Lipid	Phospholipid Metabolism	53174	LC/MS Pos Late	100009217	2083	740.523	-	9546812	-	-	2174501	2157524	1637637	2516213	2410402	1853274	2243754	1768840	1486189	2116631	1566143	2031242	1541633	2208583	2740959	2126802	1549178	1706026
1505	1,2-dioleoyl-GPC (18:1/18:1)*	Lipid	Phospholipid Metabolism	52457	LC/MS Pos Late	100008905	2346	786.601	4235-95-4	10350317	-	-	34139184	45394496	38414616	18225136	15395195	34797248	45045856	13434205	32406098	36004800	28472112	34798332	26121936	39554588	42112216	15237524	30361538	30135814
1549	1,2-dioleoyl-GPE (18:1/18:1)	Lipid	Phospholipid Metabolism	52609	LC/MS Pos Late	100008906	2485	744.554	4004-05-01	9546757	-	-	2072756	2.79976e+06	2.17907e+06	1.88701e+06	1406079	2.04119e+06	2.65456e+06	1.30542e+06	2.20932e+06	2397651	1.70496e+06	2.19115e+06	1.95007e+06	3.02849e+06	3.69974e+06	1838498	2.23078e+06	2.02177e+06
1497	1,2-dipalmitoyl-GPC (16:0/16:0)	Lipid	Phospholipid Metabolism	19130	LC/MS Pos Late	100000657	2365	734.569	63-89-8	452110	-	HMDB00564	13292002	8745609	6883941	11203049	9519657	8518202	6711271	6820898	4946122	9532083	7137579	6483498	6095001	8105207	7238962	8245062	8411637	7241565
1061	10-heptadecenoate (17:1n7)	Lipid	Long Chain Fatty Acid	33971	LC/MS Neg	100001278	5555	267.233	29743-97-3	5312435	-	HMDB60038	206735280	36979968	52068712	39658944	73498928	50106316	26205346	32045202	43653816	202744720	22831266	34891656	110446400	45159656	133341984	23680792	21727442	36863392
1071	10-nonadecenoate (19:1n9)	Lipid	Long Chain Fatty Acid	33972	LC/MS Neg	100001277	5780	295.264	73033-09-7	5312513	-	HMDB13622	31053502	8.17423e+06	7370816	3.20114e+06	2735660	5320894	3.54619e+06	711747	7300371	37730864	1909180	4644549	13704995	4831179	23613548	2919378	3655584	6181964
1357	12,13-DiHOME	Lipid	Fatty Acid, Dihydroxy	38395	LC/MS Neg	62	5137	313.238	263399-35-5	10236635	C14829	HMDB04705	666022	1032931	407328	822659	592528	175144	427236	363038	176295	743792	572571	423958	803225	564092	674634	822270	626573	711646
1339	13-HODE + 9-HODE	Lipid	Fatty Acid, Monohydroxy	37752	LC/MS Neg	100002196	5275	295.228	-	43013	-	-	12444980	25992282	3211837	6559805	5405805	3596099	7605393	4966232	3141304	9595927	11200250	5589596	17979184	14007483	21745344	21024054	14784396	14280239
1158	13-methylmyristate	Lipid	Fatty Acid, Branched	38293	LC/MS Neg	100002344	5499	241.217	2485-71-4	151014	-	-	32191200	6661648	7660335	10052360	13805615	10731178	6037227	7.11149e+06	7.83172e+06	20741950	4.27039e+06	6.21381e+06	12043492	6927778	15295539	4805176	4306530	6171066
1161	15-methylpalmitate	Lipid	Fatty Acid, Branched	38768	LC/MS Neg	100002945	5695	269.249	-	17903417	-	-	73431648	12309868	14782757	7102533	11581571	14520192	7319027	3927953	17191092	56601168	5103654	8377421	24703418	9900132	44815348	6.18293e+06	6703528	10306661
1164	17-methylstearate	Lipid	Fatty Acid, Branched	38296	LC/MS Neg	100002356	5993	297.28	2724-59-6	3083779	-	-	3494719	1379625	1078963	605974	541123	899838	637842	340725	1604087	3824760	516459	655349	1522320	634231	2679988	585206	803279	955265
1675	1-arachidonoyl-GPC (20:4n6)*	Lipid	Lysolipid	34061	LC/MS Neg	100001551	6074	618.341	-	-	C05208	HMDB10395	14567439	2402506	3908699	390621	336427	4448843	1096809	-	7887668	13592860	828027	984217	4595972	3371759	15432388	221529	1171820	2413954
1701	1-arachidonoyl-GPE (20:4n6)*	Lipid	Lysolipid	35186	LC/MS Neg	100001571	5874	500.278	-	42607465	-	HMDB11517	17377944	3899392	4166765	1041947	1306233	4007808	1167723	140967	5783163	18827636	970104	1069500	4642941	3.45667e+06	12040291	639050	730781	2513310
1722	1-arachidonoyl-GPI (20:4)*	Lipid	Lysolipid	34214	LC/MS Neg	100001654	5482	619.289	-	-	-	HMDB61690	22828712	13536027	12229485	9697260	9567948	14215261	8174908	6515432	20104282	46968872	6266881	5519358	12050826	10362484	28035514	4903901	8741728	12217638
1801	1-arachidonylglycerol (20:4)	Lipid	Monoacylglycerol	34397	LC/MS Neg	100001433	6450	303.233	35474-99-8	5282281	C13857	HMDB11572	7796991	765319	1251665	431139	827013	1048984	462876	-	1478380	4146751	-	469909	1723924	772302	4357689	1132803	319146	776127
1808	1-dihomo-linolenylglycerol (20:3)	Lipid	Monoacylglycerol	48341	LC/MS Neg	100006121	6220	305.249	-	-	-	-	1483888	168339	184203	226435	276230	132082	79266	-	139747	676261	-	74351	608717	148274	777666	204265	-	83958
1237	1-dihomo-linoleoylglycerol (20:2)	Lipid	Fatty Acid, Keto	35103	LC/MS Neg	100001483	6800	307.264	-	-	-	-	2210556	293260	537327	603766	746478	612169	268748	171465	328189	885725	191755	277689	1240473	351408	1520931	455902	-	190628
1806	1-docosahexaenoylglycerol (22:6)	Lipid	Monoacylglycerol	35153	LC/MS Neg	100001481	6150	309.222	-	-	-	HMDB11587	19553828	1366725	2792538	2289712	2692032	1760634	1190427	379682	2575965	8.35902e+06	543677	1.02763e+06	3591561	1456176	7135139	3000901	910407	1548115
1812	1-eicosapentaenoylglycerol (20:5)*	Lipid	Monoacylglycerol	53220	LC/MS Neg	100009403	5988	301.217	-	-	-	HMDB11580	7495829	3454396	1.60668e+06	2227467	1236581	1554048	907582	104224	1100868	4960481	-	1102288	2136991	977029	3849581	2786935	1.00178e+06	701392
1800	1-linolenoylglycerol (18:3)	Lipid	Monoacylglycerol	34393	LC/MS Neg	100001435	6214	277.217	-	53480978	-	HMDB11569	26987858	5704347	4134992	5639165	4677292	4839793	2418391	853855	2546107	14247603	870843	2125597	7582892	3248824	13542313	4013950	920484	1995112
1665	1-linolenoyl-GPC (18:3)*	Lipid	Lysolipid	45951	LC/MS Pos Late	100005350	1422	518.324	-	-	-	-	3813964	2.72136e+06	1.28276e+06	648669	850494	-	2.1442e+06	555399	2.64188e+06	977172	716688	1114827	726035	1.8186e+06	2.14391e+06	509431	1.22141e+06	1.49686e+06
1510	1-linoleoyl-2-linolenoyl-GPC (18:2/18:3)*	Lipid	Phospholipid Metabolism	53176	LC/MS Pos Late	100009343	1939	780.554	-	-	-	-	14529914	12968632	9085953	11051532	9683173	11969553	14367308	7692240	9750831	9787265	6438477	11430120	6670762	14497522	12481781	6.83982e+06	5.95049e+06	10492913
1798	1-linoleoylglycerol (18:2)	Lipid	Monoacylglycerol	27447	LC/MS Polar	100001040	735	399.275	2277-28-3	5283469	-	-	5836113	1433313	1829899	4912342	9909010	4.73395e+06	3742620	5.81492e+06	1978519	919846	1170820	1462389	1742322	3093887	2.52632e+06	3653536	684477	1005775
1663	1-linoleoyl-GPC (18:2)	Lipid	Lysolipid	34419	LC/MS Neg	100001395	6160	594.341	-	11988421	C04100	HMDB10386	70726904	14343049	25558950	2625259	2521252	23748704	7400170	776382	34782976	104141208	5712933	10936843	32765602	20527932	107616104	4270887	5512765	18208300
1697	1-linoleoyl-GPE (18:2)*	Lipid	Lysolipid	36600	LC/MS Pos Late	100001570	1482	478.293	-	52925130	-	HMDB11507	9034866	4528823	2904105	3397594	3.2977e+06	2658403	4126171	1902617	4199703	1200451	1.59341e+06	1289191	1676809	3073963	3896140	1.65583e+06	2027556	1301367
1718	1-linoleoyl-GPI (18:2)*	Lipid	Lysolipid	36594	LC/MS Neg	100001778	5494	595.289	-	-	-	-	1.88277e+06	1779571	1399003	-	187351	674762	489127	-	1243554	3508910	425794	-	725501	531796	3282896	227483	532748	946829
1793	1-margaroylglycerol (17:0)	Lipid	Monoacylglycerol	34391	LC/MS Neg	100001429	6571	269.249	68002-72-2	107036	-	-	8536660	834867	1697342	888507	2035623	2151357	614951	444308	2166448	2662585	586087	632627	3124351	1215354	5998295	484875	142155	514186
2681	1-methyladenine	Nucleotide	Purine Metabolism, Adenine containing	1527	LC/MS Pos Early	54	2133	150.077	5142-22-3	78821	C02216	HMDB11599	42649912	8384190	17620004	20236262	7.1646e+06	16823440	14230134	5145356	12835427	15473139	14214751	15161889	6885921	19394472	15009392	7008755	13846132	12388328
2714	1-methylguanine	Nucleotide	Purine Metabolism, Guanine containing	32395	LC/MS Pos Early	100001133	2200	166.072	938-85-2	70315	-	HMDB03282	5643945	1942442	6243372	1645455	1582989	5882123	6668571	850400	3267482	1871703	2466255	1900061	810201	3960667	3692912	1228520	2.4162e+06	1772273
59	1-methylhistidine	Amino Acid	Histidine Metabolism	30460	LC/MS Pos Early	100001051	2755	170.092	332-80-9	92105	C01152	HMDB00001	11066516	12355437	8142437	4202068	4013863	10218946	7200465	2629861	5.24922e+06	19664134	3.98904e+06	6.74165e+06	5625646	5.91591e+06	10862728	4798390	8791558	8399360
75	1-methylimidazoleacetate	Amino Acid	Histidine Metabolism	32350	LC/MS Pos Early	100001208	2064	141.066	2625-49-2	75810	C05828	HMDB02820	871457	957079	1198150	879589	870643	679277	1131017	632227	764933	345594	940121	537637	329293	896874	430241	826133	587457	752736
1787	1-myristoylglycerol (14:0)	Lipid	Monoacylglycerol	35625	LC/MS Neg	100001618	6353.3	227.202	75685-84-6	79050	C01885	HMDB11561	125970912	17401366	16203431	12198381	12383666	15684124	11013875	2562383	12531176	45850132	3446831	9428078	21426976	13390467	56756068	8637807	5377339	11758707
1822	1-oleoyl-2-linoleoyl-glycerol (18:1/18:2)	Lipid	Diacylglycerol	46798	LC/MS Pos Late	100002989	3115	636.556	106292-55-1	-	-	-	1633578	1671798	1263916	1.78021e+06	1820201	1182086	1848822	1777085	1480877	1917854	1.85462e+06	1854126	3478679	2741767	1715135	1209177	1440259	1592940
1516	1-oleoyl-2-linoleoyl-GPC (18:1/18:2)*	Lipid	Phospholipid Metabolism	52453	LC/MS Pos Late	100008981	2165	784.585	-	-	-	-	119711016	119902992	116753424	63726752	57276384	107770272	125618760	52392364	90083032	95619408	90944624	118082336	73846656	116849408	114649128	64045964	82443936	94858000
1568	1-oleoyl-2-linoleoyl-GPE (18:1/18:2)*	Lipid	Phospholipid Metabolism	52687	LC/MS Pos Late	100009078	2270	742.538	-	9546753	-	HMDB05349	11271644	12441894	8557127	9320689	7.89623e+06	10569919	11632516	6299058	8098091	9848794	7356880	11487275	7301397	10038861	11643372	8825527	7591394	9267331
1823	1-oleoyl-3-linoleoyl-glycerol (18:1/18:2)	Lipid	Diacylglycerol	46799	LC/MS Pos Late	100002990	3223	636.556	104346-53-4	-	-	-	11370982	7673254	9135490	13763469	13590743	7168556	9629840	10568168	8445862	8181490	8526471	7983856	9388224	11025354	8636615	7947771	6749078	8098032
1796	1-oleoylglycerol (18:1)	Lipid	Monoacylglycerol	21184	LC/MS Neg	100000924	6500	281.249	111-03-5	5283468	-	HMDB11567	300847072	53606724	62143808	47563540	66156076	70654520	44349528	14108883	47641792	192369392	22288298	41467408	184907904	60446404	247080160	43283036	13675871	49103720
1660	1-oleoyl-GPC (18:1)	Lipid	Lysolipid	48258	LC/MS Pos Late	100001272	1540	522.355	19420-56-5	16081932	-	HMDB02815	60657408	47195120	26383290	9099272	8327291	43090772	39575600	6967551	53274628	17685416	15406382	18459692	14634364	32333726	40484264	7409823	25816256	25297138
1693	1-oleoyl-GPE (18:1)	Lipid	Lysolipid	35628	LC/MS Pos Late	100001569	1554	480.308	89576-29-4	9547071	-	HMDB11506	22603638	9757339	6643020	7647863	6620651	9201006	8.04719e+06	4091807	6827621	3577664	3115358	4384317	2950653	5464000	7383548	2651291	3363499	3886262
1716	1-oleoyl-GPI (18:1)	Lipid	Lysolipid	36602	LC/MS Polar	100001777	1354	597.304	-	-	-	-	3135689	2514694	1538283	491970	864519	1773142	1298621	405964	1515362	845189	882044	999647	748520	1647197	1882206	365000	1289774	1190665
1561	1-palmitoleoyl-2-linolenoyl-GPC (16:1/18:3)*	Lipid	Phospholipid Metabolism	53180	LC/MS Pos Late	100009345	1850	754.538	-	-	-	-	6985310	7462566	6616920	2484583	2319393	5358567	7.82624e+06	1876099	5341356	5678834	4208774	5.88369e+06	3930068	7968572	7602601	1783133	4691365	5119769
1560	1-palmitoleoyl-2-linoleoyl-GPC (16:1/18:2)*	Lipid	Phospholipid Metabolism	52683	LC/MS Pos Late	100009075	2003	756.554	-	-	-	-	37432544	35118512	34221412	14947348	14244154	29933250	35337772	12973731	26395366	31676110	24814672	33626764	25724060	38396372	37853480	12287532	25147516	26536092
1821	1-palmitoleoyl-2-oleoyl-glycerol (16:1/18:1)*	Lipid	Diacylglycerol	52632	LC/MS Pos Late	100009053	3035	610.54	-	9543694	-	HMDB07131	234129	352316	-	304837	344667	125884	252656	312986	261149	226754	134559	167499	353890	366856	159267	176393	153581	-
1824	1-palmitoleoyl-3-oleoyl-glycerol (16:1/18:1)*	Lipid	Diacylglycerol	52631	LC/MS Pos Late	100009054	3154	610.54	-	-	-	-	1198870	825577	867001	1478025	1533422	806938	1035088	1174213	865758	707846	589959	764326	704242	1211190	792036	853483	594394	736712
1810	1-palmitoleoylglycerol (16:1)*	Lipid	Monoacylglycerol	52431	LC/MS Neg	100008952	6094	253.217	-	-	-	-	185652416	16989904	25347984	18600044	23987154	29249596	15597736	3331914	19481306	120231776	4316860	15517337	34857532	22389112	99619104	17124420	7299323	13654905
1654	1-palmitoleoyl-GPC (16:1)*	Lipid	Lysolipid	33230	LC/MS Pos Late	100001511	1450	494.324	-	24779461	-	HMDB10383	9802198	5893390	3.31259e+06	1.5604e+06	1.5917e+06	4999544	4761704	1.22496e+06	5550249	2115779	2.04683e+06	2717849	2.00273e+06	4.12589e+06	5250548	1125687	2979817	3.27132e+06
1507	1-palmitoyl-2-arachidonoyl-GPC (16:0/20:4)	Lipid	Phospholipid Metabolism	52462	LC/MS Pos Late	100008914	2091	782.569	35418-58-7	10747814	-	-	58776120	36775952	40657644	35980416	35278928	45071312	34996296	19400488	59726952	35507308	32217188	31723752	24987884	37711068	35355884	16990756	33282220	40319452
1529	1-palmitoyl-2-arachidonoyl-GPE (16:0/20:4)*	Lipid	Phospholipid Metabolism	52464	LC/MS Pos Late	100008990	2198	740.523	-	9546800	-	HMDB05323	4412278	4.05617e+06	3476925	5964770	6095100	4447080	3236538	3484381	4733690	3521631	2501762	3636423	1.93786e+06	3679785	2172243	3222490	2807611	3597246
1620	1-palmitoyl-2-gamma-linolenoyl-GPC (16:0/18:3n6)*	Lipid	Phospholipid Metabolism	54812	LC/MS Pos Late	100009154	2034	756.554	-	-	-	-	7.34434e+06	8625034	7310184	4545291	4200761	7624947	6888355	2747996	7.51742e+06	6249658	5482451	9356468	-	8848467	6086588	-	4671223	7882080
1825	1-palmitoyl-2-linoleoyl-glycerol (16:0/18:2)*	Lipid	Diacylglycerol	52633	LC/MS Pos Late	100009052	3080	610.54	-	9543695	-	HMDB05207 HMDB07103	490684	277992	260501	150946	202578	201409	176833	133552	370007	284236	287930	216945	316861	358235	189874	49098	208214	184120
1500	1-palmitoyl-2-linoleoyl-GPC (16:0/18:2)	Lipid	Phospholipid Metabolism	42446	LC/MS Pos Late	1537	2160	758.569	40811-94-7	5287971	-	-	214594000	166117632	165402992	149937360	127830480	156291264	145177152	114445808	151488864	142065968	140736576	165099600	105809152	155366096	146704688	124072152	121354816	152968688
1531	1-palmitoyl-2-linoleoyl-GPE (16:0/18:2)	Lipid	Phospholipid Metabolism	42449	LC/MS Pos Late	100001870	2275	716.523	-	9546747	-	HMDB05322	7428142	7134537	5684255	7463533	5781412	5899856	5943379	4523291	6.05337e+06	6430399	4938431	6.7664e+06	4321682	6256238	6110848	6008292	5435335	6.23176e+06
1518	1-palmitoyl-2-linoleoyl-GPI (16:0/18:2)	Lipid	Phospholipid Metabolism	52450	LC/MS Polar	1528	910	833.519	-	-	-	-	458913	403982	461932	139460	109899	353044	326417	135056	248574	248254	211975	332320	213220	250546	399919	154598	221475	236402
1499	1-palmitoyl-2-oleoyl-GPC (16:0/18:1)	Lipid	Phospholipid Metabolism	52461	LC/MS Pos Late	1539	2358	760.585	26853-31-6;26853-31-6	6436017	-	-	190360000	142231008	126202264	89721712	69489472	142614288	133692264	60968132	137691184	121855960	107320072	120821104	88301272	135280800	135598368	59606720	105689264	120473592
1524	1-palmitoyl-2-oleoyl-GPE (16:0/18:1)	Lipid	Phospholipid Metabolism	19263	LC/MS Pos Late	1526	2509	718.538	26662-94-2	5283496	-	HMDB05320	5572709	4467594	3770364	2962594	2222358	3608167	4235341	1742758	4298652	3.98924e+06	2982147	3058224	2986039	4366614	4889413	2630091	3793477	3661498
1522	1-palmitoyl-2-oleoyl-GPG (16:0/18:1)	Lipid	Phospholipid Metabolism	52448	LC/MS Polar	100000641	745	747.519	-	5283509	-	-	2915886	1774366	2068834	1072960	1190937	2132531	2.04485e+06	973883	2914862	2227311	1691767	2003843	1789806	2654644	2212116	1308253	2304396	2040974
1512	1-palmitoyl-2-palmitoleoyl-GPC (16:0/16:1)*	Lipid	Phospholipid Metabolism	52470	LC/MS Pos Late	100008984	2160	732.554	-	-	-	-	34271972	33013968	24315802	19952416	16053101	25530864	23177994	16599302	23991764	30537758	22866190	29693378	21868914	33581500	34901296	16453362	27446196	24139950
1548	1-palmitoyl-2-stearoyl-GPC (16:0/18:0)	Lipid	Phospholipid Metabolism	52616	LC/MS Pos Late	100008921	2653	762.601	59403-51-9	-	-	-	3.50134e+06	1599068	1.76189e+06	1353941	862072	2003063	1887881	645511	895073	1757949	1426533	1372505	1002815	1684925	1534429	1013947	1801047	1067511
1826	1-palmitoyl-3-linoleoyl-glycerol (16:0/18:2)*	Lipid	Diacylglycerol	52634	LC/MS Pos Late	100009055	3197	610.541	-	-	-	-	9213973	4554227	5121245	4403373	4104816	3917784	4891652	3584655	6299617	4127957	4066208	3840716	3835315	5571556	4376286	2045603	3.67998e+06	4389841
1791	1-palmitoylglycerol (16:0)	Lipid	Monoacylglycerol	21127	LC/MS Neg	100000827	6400	255.233	542-44-9	14900	-	HMDB31074	1612769280	122735912	168828304	75618720	105950952	162138352	106193248	26965036	186734704	588914432	45116984	121460928	292743040	147202720	703520768	49643444	44144048	124695064
1651	1-palmitoyl-GPC (16:0)	Lipid	Lysolipid	33955	LC/MS Pos Late	100001263	1525	496.34	17364-16-8	86554	-	HMDB10382	78024704	39939292	22539632	18396836	15797974	28529236	29514916	12963941	38766312	19438156	17278412	17408688	15140748	23253720	32306586	11831622	22283860	25744236
1688	1-palmitoyl-GPE (16:0)	Lipid	Lysolipid	35631	LC/MS Pos Late	100001567	1544	454.293	-	9547069	-	HMDB11503	19358264	8780163	5495917	8621062	7549904	6638312	6614218	4819692	8055769	3.33997e+06	3042925	4166924	3.1769e+06	5289667	5.94195e+06	2656883	3749352	5050897
1711	1-palmitoyl-GPI (16:0)*	Lipid	Lysolipid	35305	LC/MS Neg	100001655	5564	571.289	-	-	-	HMDB61695	1178990	1175675	577240	195106	565359	369149	177937	396137	647111	6050431	448577	382191	1245678	471026	4451081	309348	319380	991729
1790	1-pentadecanoylglycerol (15:0)	Lipid	Monoacylglycerol	47898	LC/MS Neg	100001431	6200	241.217	-	190750	-	-	16157388	1069235	1545292	989139	1508241	1492573	1150784	207878	1447087	5427618	331378	1165207	2.0278e+06	1371249	6228625	576206	385898	1071495
1502	1-stearoyl-2-arachidonoyl-GPC (18:0/20:4)	Lipid	Phospholipid Metabolism	42450	LC/MS Pos Late	100001869	2300	810.601	35418-59-8	16219824	-	-	100787680	52777740	69873160	10823510	12394923	67118584	59433132	7.01973e+06	92166992	48792048	42189440	29856440	40831396	53385328	50913632	7.0884e+06	46167908	49392724
1526	1-stearoyl-2-arachidonoyl-GPE (18:0/20:4)	Lipid	Phospholipid Metabolism	52447	LC/MS Pos Late	100008977	2424	768.554	-	5289133	-	-	49856696	29796024	34467676	24025064	25023280	38344304	32847478	13501713	45188856	31986950	23918466	22967168	22892792	31355280	25963992	13898957	21884202	31150928
1515	1-stearoyl-2-arachidonoyl-GPI (18:0/20:4)	Lipid	Phospholipid Metabolism	52449	LC/MS Polar	100000616	870	885.549	-	-	-	-	14758810	9290924	10845296	12514481	12011482	11192843	11559232	8670484	14035825	10121019	9594660	8236019	8094880	9629785	9289875	5013938	9256321	9680600
1508	1-stearoyl-2-linoleoyl-GPC (18:0/18:2)*	Lipid	Phospholipid Metabolism	52452	LC/MS Pos Late	100008980	2380	786.601	-	-	-	-	247373136	195064256	226170768	57123560	52750828	202367408	234118384	46159688	234211328	177044080	167222768	189195088	157610096	196889216	205893200	66521920	164692576	201252752
1534	1-stearoyl-2-linoleoyl-GPE (18:0/18:2)*	Lipid	Phospholipid Metabolism	52446	LC/MS Pos Late	100008976	2522	744.554	-	9546749	-	-	29335524	22573628	20034394	16769170	13899027	24467914	26654648	10092333	22229280	24222134	19464154	20895124	18728938	21571924	22686046	15549165	17024624	22564804
1503	1-stearoyl-2-oleoyl-GPC (18:0/18:1)	Lipid	Phospholipid Metabolism	52438	LC/MS Pos Late	100008904	2644	788.616	56421-10-4	-	-	-	124574824	92092672	103895392	17182908	13878748	97229384	111616096	11254101	119597504	74319448	71072208	80559760	66174676	103284168	109530024	14440449	75476080	83435520
1528	1-stearoyl-2-oleoyl-GPE (18:0/18:1)	Lipid	Phospholipid Metabolism	42448	LC/MS Pos Late	100001856	2858	746.569	-	-	-	-	6368305	4614298	4846797	4639356	3017631	5679722	6813417	2836109	5472341	6259423	5604310	4825288	5158122	6329951	5.76025e+06	4320084	5193038	5246435
1658	1-stearoyl-GPC (18:0)	Lipid	Lysolipid	33961	LC/MS Pos Late	100001271	1606	524.371	19420-57-6	497299	-	HMDB10384	49419736	22191220	17027626	3829067	3351007	17439152	21338072	2488312	24761986	11657330	11657552	10692531	11528031	13792267	21586416	3435876	15578177	16012337
1691	1-stearoyl-GPE (18:0)	Lipid	Lysolipid	42398	LC/MS Pos Late	100001461	1626	482.324	69747-55-3	9547068	-	HMDB11130	48734184	18490416	14683322	13626070	11909957	19223306	17776524	7529648	18273250	9165960	8499228	9360491	9354176	12680371	17561656	4790009	7.72649e+06	11188522
1714	1-stearoyl-GPI (18:0)	Lipid	Lysolipid	19324	LC/MS Polar	100000656	1305	599.32	796963-93-4	-	-	HMDB61696	2.08827e+06	1562636	1515954	1545284	1276414	1119625	1143312	812375	2210736	882309	1384409	700433	1062961	1943610	2057936	894077	1.80776e+06	1112672
1724	1-stearoyl-GPS (18:0)*	Lipid	Lysolipid	45966	LC/MS Neg	100004327	5800	524.299	-	9547101	-	-	978694	70074	293259	177562	141869	250994	-	-	195473	3291431	364619	270575	1201517	536450	2275340	137353	-	189480
3083	2,3-dihydroxyisovalerate	Xenobiotics	Food Component/Plant	38276	LC/MS Polar	100002417	1050	133.051	1756-18-9	677	C04039	HMDB12141	-	294950	614229	366855	315434	405391	593253	262192	379541	383094	709938	267987	217005	469599	245655	193092	300896	307595
86	2-aminoadipate	Amino Acid	Lysine Metabolism	6146	LC/MS Pos Early	381	1912	162.076	542-32-5;1118-90-7	469	C00956	HMDB00510	13645687	11581033	10475534	28173084	29824518	15357001	20510514	41023164	15703048	21467856	13227986	11133096	11706207	11714642	16238893	34757900	10344087	15294481
336	2-aminobutyrate	Amino Acid	Methionine, Cysteine, SAM and Taurine Metabolism	42374	LC/MS Pos Early	1128	2059	104.071	1492-24-6	439691	C02261	HMDB00650	64432368	76511520	92995456	69783264	91811504	73442032	124635008	71542128	95117904	79999368	70480496	82534392	56879716	48816784	98386600	51036760	75468856	83799024
2729	2'-deoxyguanosine	Nucleotide	Purine Metabolism, Guanine containing	1411	LC/MS Pos Early	348	1890	268.104	961-07-9	187790	C00330	HMDB00085	1591687	508734	996367	696674	421924	1505253	739598	285073	1034107	778096	896453	1326942	515977	1174276	927285	862525	910404	852123
2664	2'-deoxyinosine	Nucleotide	Purine Metabolism, (Hypo)Xanthine/Inosine containing	15076	LC/MS Neg	100000135	1688	251.079	890-38-0	65058	C05512	HMDB00071	769254	245647	650831	1066577	914914	498238	258058	403550	619434	388879	387975	601599	341806	460892	324402	763573	485848	362361
3635	2-dimethylaminoethanol	Xenobiotics	Drug	42562	LC/MS Pos Early	100001630	1983	90.0913	108-01-0	-	-	-	1858932	1105253	2440971	30911836	25206710	3235146	2708332	10795270	1729038	1533772	5267757	1341649	1560973	4657718	3.16759e+06	22837188	3.86195e+06	1222787
1809	2-docosahexaenoylglycerol (22:6)*	Lipid	Monoacylglycerol	48675	LC/MS Neg	100006352	6000	309.222	-	-	-	HMDB11557	7860051	1673534	1.02784e+06	726065	666522	632891	984194	-	1.04082e+06	4202903	-	836453	1332591	578383	2274641	1645608	625826	891370
1813	2-eicosapentaenoylglycerol (20:5)*	Lipid	Monoacylglycerol	53221	LC/MS Neg	100009404	5943	301.217	-	11660820	-	HMDB11550	3334741	261622	527219	1033516	330771	601641	502214	-	414451	1381711	-	465508	521702	448403	1276377	688787	126401	-
356	2-hydroxybutyrate/2-hydroxyisobutyrate	Amino Acid	Methionine, Cysteine, SAM and Taurine Metabolism	52281	LC/MS Polar	100008928	1258	103.04	-	-	-	-	2159207	2365930	1690842	633972	1155848	1134642	1534633	840524	1629875	1748023	1072366	1847320	1184331	916123	1209296	573141	1809117	2307159
1177	2-hydroxyglutarate	Lipid	Fatty Acid, Dicarboxylate	37253	LC/MS Polar	100002070	3352.8	147.03	40951-21-1	43	C02630	HMDB00606	285652800	255812544	164514576	198774848	451736864	225119664	226238384	414307424	365341728	774525376	255283344	306273760	381443200	236125616	280351872	625266816	639051904	647653184
1799	2-linoleoylglycerol (18:2)	Lipid	Monoacylglycerol	32506	LC/MS Neg	100000987	6250	279.233	3443-82-1	5365676	-	HMDB11538	171073856	10808694	24883032	13800203	17550056	23082376	17167470	1957947	11239927	81308280	4137955	12004391	35405448	20184230	90643008	13033462	2659490	9892698
296	2-methylbutyrylcarnitine (C5)	Amino Acid	Leucine, Isoleucine and Valine Metabolism	45095	LC/MS Pos Early	100001509	3035	246.17	31023-25-3	6426901	-	HMDB00378	1.49836e+06	1468181	634469	143054	233297	537894	561544	258533	1110642	669917	259380	929119	2242066	562572	935011	-	466821	750405
1788	2-myristoylglycerol (14:0)	Lipid	Monoacylglycerol	34383	LC/MS Neg	100001408	6230	227.202	27214-38-6	137938	-	-	71755376	7669943	8153253	5840599	3943968	8762434	8616793	929434	6366391	28206152	1292663	4952619	10630414	8.11727e+06	32121784	3354509	3349463	6851042
1797	2-oleoylglycerol (18:1)	Lipid	Monoacylglycerol	21232	LC/MS Neg	100000943	6300	281.249	3443-84-3	5319879	-	-	233860816	25779458	41654112	25723164	29247866	42277624	30887202	5037690	27748412	134928608	10723993	26464562	77332888	33995696	156982944	23619092	7.31848e+06	22584364
1811	2-palmitoleoylglycerol (16:1)*	Lipid	Monoacylglycerol	52432	LC/MS Neg	100008953	6016	253.217	-	-	-	-	107823592	11096861	11809335	6391208	5752389	11510941	10301747	1016274	9207159	49996024	1571971	6722101	14284019	9646571	41060220	5.69518e+06	2384044	5321605
1655	2-palmitoleoyl-GPC (16:1)*	Lipid	Lysolipid	35819	LC/MS Pos Late	100001561	1425	494.324	-	-	-	-	9802198	2015001	965499	1.5604e+06	1.5917e+06	2084539	2389373	1.22496e+06	2959911	1.02412e+06	533837	763018	2.00273e+06	1.78579e+06	1921553	412500	1126625	969773
1792	2-palmitoylglycerol (16:0)	Lipid	Monoacylglycerol	33419	LC/MS Neg	100001048	6300	255.233	23470-00-0	123409	-	HMDB11533	1185306880	75747352	122478816	35387872	43478192	100611280	83715968	8374298	109455264	401044608	25584356	64753252	153952064	99531152	428294496	19071530	18110478	70198608
1652	2-palmitoyl-GPC (16:0)*	Lipid	Lysolipid	35253	LC/MS Neg	100001562	6215	570.341	-	15061532	-	HMDB61702	8223505	833427	1805371	314994	312668	1352946	776837	-	2.03551e+06	12340745	597362	769540	3.16322e+06	1.51153e+06	9850940	353904	301741	1285373
2997	2-piperidinone	Xenobiotics	Food Component/Plant	43400	LC/MS Pos Early	100004295	1675	100.076	675-20-7	12665	-	-	169535744	153710960	333567040	246776080	164456224	313889472	219222864	79006864	154249936	323279264	320720320	377568544	206664464	307093504	185612512	98145024	148534192	161204096
1692	2-stearoyl-GPE (18:0)*	Lipid	Lysolipid	41220	LC/MS Neg	100003901	6350	480.31	-	-	-	-	9054803	1366006	2352496	809251	709851	1825046	994064	179202	1850962	8266676	569437	622008	3264570	1388178	9188137	431448	223859	748463
2827	3’-dephospho-acetyl-coenzyme A	Cofactors and Vitamins	Pantothenate and CoA Metabolism	54675	LC/MS Neg	100010805	2313	728.152	-	193680	-	-	285679	481846	177876	1124024	1698152	518632	243993	831480	119279	26476	232506	102498	104786	244432	84396	705397	138270	68728
2791	3-aminoisobutyrate	Nucleotide	Pyrimidine Metabolism, Thymine containing	1566	LC/MS Pos Early	1114	2215	104.071	10569-72-9;214139-20-5	64956	C05145	HMDB03911	5520868	3908210	7184554	661295232	447585568	7630075	13937310	252315088	9128280	10109641	5275122	8221454	3836806	5098744	8395914	107493824	6114434	4824380
2826	3'-dephosphocoenzyme A	Cofactors and Vitamins	Pantothenate and CoA Metabolism	18289	LC/MS Neg	100000138	2013	686.142	3633-59-8	444485	C00882	HMDB01373	530717	1178869	530242	1046037	1878195	712920	851747	1166856	198541	309430	710133	651751	405898	1.42584e+06	391022	942463	445829	403261
1871	3-hydroxy-3-methylglutarate	Lipid	Mevalonate Metabolism	531	LC/MS Polar	112	2700	161.046	503-49-1	1662	C03761	HMDB00355	1953390	2483900	1942069	6.53767e+06	9943728	1.90084e+06	1.91349e+06	8221722	2708847	3655682	2494591	2118579	2702226	2634580	1960498	6501970	6150370	2807303
1307	3-hydroxybutyrate (BHBA)	Lipid	Ketone Bodies	542	LC/MS Polar	254	1443.3	103.04	625-72-9	441	C01089	HMDB00357	752613	840304	373366	863564	997348	306821	-	735449	467112	689426	625551	638425	707782	355121	242305	579629	615380	526519
1275	3-hydroxybutyrylcarnitine (1)	Lipid	Fatty Acid Metabolism(Acyl Carnitine)	43264	LC/MS Pos Early	100003926	2400	248.149	-	53481617	-	HMDB13127	7026378	12247216	9682001	889072	1872694	2453130	9018009	1699044	7480196	17607408	8812237	10934414	14117395	13753273	6418239	4338143	23336300	21218068
1276	3-hydroxybutyrylcarnitine (2)	Lipid	Fatty Acid Metabolism(Acyl Carnitine)	52984	LC/MS Pos Early	100009271	2340	248.149	-	-	-	-	12593916	36598104	7904487	6281002	19767952	5049873	7947134	5964967	8827517	19474144	13044885	13073962	21133952	14882868	6030932	7077127	24491686	21197904
309	3-hydroxyisobutyrate	Amino Acid	Leucine, Isoleucine and Valine Metabolism	1549	LC/MS Polar	111	1619.1	103.04	2068-83-9	87	C06001	HMDB00336	227207	192604	246370	952868	1416603	130375	216169	985729	236204	419411	407153	163336	421545	398795	292179	375221	290072	205985
293	3-methyl-2-oxobutyrate	Amino Acid	Leucine, Isoleucine and Valine Metabolism	44526	LC/MS Polar	100000936	911	115.04	3715-29-5	49	C00141	HMDB00019	-	217819	-	-	-	174141	165219	-	251051	1.00478e+06	325190	323862	423478	178193	192059	206571	708297	206433
294	3-methyl-2-oxovalerate	Amino Acid	Leucine, Isoleucine and Valine Metabolism	15676	LC/MS Neg	100000036	2064.2	129.056	1460-34-0;51829-07-3	47	C00671	HMDB03736	215487	308347	-	-	-	-	-	-	213345	911267	228655	310469	491294	232715	205234	283701	954661	396041
60	3-methylhistidine	Amino Acid	Histidine Metabolism	15677	LC/MS Pos Early	100000042	2670	170.092	368-16-1	64969	C01152	HMDB00479	-	-	1204144	1.89521e+06	2.04012e+06	957846	938972	557766	743832	5.45355e+06	1.0691e+06	1.08682e+06	735379	950846	344233	1.15388e+06	1.52764e+06	1.12121e+06
847	3-phosphoglycerate	Carbohydrate	Glycolysis, Gluconeogenesis, and Pyruvate Metabolism	1414	LC/MS Neg	132	583	184.986	80731-10-8	724	C00597	HMDB00807	615908	1029680	452868	647723	464893	512777	498793	718234	961852	469579	559453	428873	436231	587200	498318	631344	147600	727904
13	3-phosphoserine	Amino Acid	Glycine, Serine and Threonine Metabolism	543	LC/MS Pos Early	133	591	186.016	407-41-0	68841	C01005	HMDB00272	170186	424794	485455	11420402	2326833	2598873	2784350	796086	3.79754e+06	188336	340123	314396	196321	407841	9445812	180647	130890	335936
2761	3-ureidopropionate	Nucleotide	Pyrimidine Metabolism, Uracil containing	3155	LC/MS Pos Early	1053	875	133.061	462-88-4	111	C02642	HMDB00026	428356	2196469	469344	324236	444763	191338	377610	292964	616921	1774129	2675491	2897856	1491292	1606204	3193663	842304	4052743	4606763
404	4-acetamidobutanoate	Amino Acid	Polyamine Metabolism	1558	LC/MS Pos Early	1113	1350	146.081	3025-96-5	18189	C02946	HMDB03681	2533968	-	1518740	1410802	1.77125e+06	600977	1345157	-	1493354	-	1850460	1432433	2609639	1114711	3072183	1646201	2611163	728093
409	4-guanidinobutanoate	Amino Acid	Guanidino and Acetamido Metabolism	15681	LC/MS Pos Early	100000096	2320	146.092	463-003;463-00-3	500	C01035	HMDB03464	809959	848557	732384	940236	1022431	641522	651176	672127	644860	790073	437945	565841	555077	1659507	426187	717257	539926	764043
48	4-hydroxyglutamate	Amino Acid	Glutamate Metabolism	40499	LC/MS Pos Early	100002544	1141	164.055	2485-33-8	439902	C03079	HMDB01344	461595	4180919	1181007	3155096	2338946	1701598	3847535	866089	635810	861863	798476	1148849	1234700	1727485	1200674	572262	487732	732939
76	4-imidazoleacetate	Amino Acid	Histidine Metabolism	32349	LC/MS Pos Early	100001207	2055	127.05	645-65-8	96215	C02835	HMDB02024	2382796	5738184	6426785	2481254	1665892	3433500	9317690	2287163	4583946	7224408	5760419	3571468	4696032	7265077	7487094	1386428	4079562	6289952
265	4-methyl-2-oxopentanoate	Amino Acid	Leucine, Isoleucine and Valine Metabolism	22116	LC/MS Neg	100000551	2170	129.056	816-66-0	70	C00233	HMDB00695	258491	506445	200766	-	-	-	253601	170905	339649	1578243	748974	435776	533971	315358	334505	366749	1638587	461075
2774	5-methylcytidine	Nucleotide	Pyrimidine Metabolism, Cytidine containing	22119	LC/MS Pos Early	100000763	2227	258.108	2140-61-6	92918	-	HMDB00982	818448	169136	-	-	-	658491	406947	-	365192	1225789	567913	246227	447221	673394	395837	309807	488409	314527
2858	5-methyltetrahydrofolate (5MeTHF)	Cofactors and Vitamins	Folate Metabolism	18330	LC/MS Neg	1244	1820	458.179	68703-91-3;68792-52-9	146	C00440	HMDB01396	275052	-	-	1362249	2388592	-	760978	956665	-	-	-	743890	255557	275340	604284	976705	509828	852758
400	5-methylthioadenosine (MTA)	Amino Acid	Polyamine Metabolism	1419	LC/MS Pos Early	212	2752	298.097	2457-80-9	439176	C00170	HMDB01173	25642684	36915256	28709060	864751	1184269	25917526	34114232	2679393	20194964	28158450	13711105	26626882	23107872	35562356	23599324	963516	32648172	31651536
2748	5-methyluridine (ribothymidine)	Nucleotide	Pyrimidine Metabolism, Uracil containing	35136	LC/MS Neg	100001446	1778.1	257.078	1463-10-1	445408	-	HMDB00884	1040707	279722	386995	504170	254434	366856	242676	192937	459036	302045	412344	307858	200625	378765	236654	214772	338190	277872
419	5-oxoproline	Amino Acid	Glutathione Metabolism	1494	LC/MS Neg	1021	738.5	128.035	98-79-3	7405	C01879	HMDB00267	19917816	13684233	28424030	21981352	20381204	13619214	14047770	18250480	24560132	13855679	10905553	12025214	10802217	12209532	11730540	13664067	21938264	12920821
856	6-phosphogluconate	Carbohydrate	Pentose Phosphate Pathway	15442	LC/MS Neg	100000341	583.9	275.017	921-62-0;53411-70-4	91493	C00345	HMDB01316	12873162	176670	269890	962566	197107	473441	2075948	155175	239429	2446235	561936	1194223	1115241	354669	1028589	738952	753236	311712
1358	9,10-DiHOME	Lipid	Fatty Acid, Dihydroxy	38399	LC/MS Neg	179	5180	313.238	263399-34-4	9966640	C14828	HMDB04704	509508	688364	417867	626038	810885	297816	297656	363843	264217	624217	447408	336880	710532	448766	626105	595786	575681	466690
1246	acetyl CoA	Lipid	Fatty Acid Metabolism	43840	LC/MS Neg	1830	1691	403.556	102029-73-2	444493	C00024	HMDB01206	77668	107260	135283	423857	284328	55196	34057	333159	100320	32475	105111	53206	85799	45549	-	303540	48977	47534
1274	acetylcarnitine	Lipid	Fatty Acid Metabolism(Acyl Carnitine)	32198	LC/MS Pos Early	100000802	2282	204.123	5080-50-2	1	C02571	HMDB00201	74407656	213254336	279652096	140612736	151670144	117474704	193988160	119063712	156225984	261089120	146311328	179682368	232239840	240823248	177872096	91574064	227784864	306517792
1040	acetylphosphate	Energy	Oxidative Phosphorylation	15488	LC/MS Polar	1211	4013.9	138.98	94249-01-1	186	C00227	HMDB01494	1418859	1931907	1440526	837238	1247028	896092	1166132	1723870	973469	1899647	2316172	2355516	2751243	1980076	1298220	2891014	872883	770216
2680	adenine	Nucleotide	Purine Metabolism, Adenine containing	554	LC/MS Pos Early	880	2221	136.062	73-24-5	190	C00147	HMDB00034	387983680	281106592	346737280	466634976	461239872	182114192	385529984	416804448	332528416	153782592	334089344	352884576	256776240	295456256	333537856	336941472	282297312	345319872
2679	adenosine	Nucleotide	Purine Metabolism, Adenine containing	555	LC/MS Pos Early	798	2169	268.104	58-61-7	60961	C00212	HMDB00050	17286580	13596913	10193400	6856775	9072611	9391555	16315388	11412677	11922565	6.12361e+06	11864963	12379474	9469974	12460822	14308339	13785445	12530729	12844130
2674	adenosine 2'-monophosphate (2'-AMP)	Nucleotide	Purine Metabolism, Adenine containing	36815	LC/MS Neg	100001694	1497.7	346.056	130-49-4	94136	C00946	HMDB11617	50816324	13124774	18499382	23429252	13464951	23793226	23504904	8830254	20775420	27488990	18864372	20956480	13487397	25198824	21299466	17469928	20507590	15785854
2677	adenosine 3',5'-diphosphate	Nucleotide	Purine Metabolism, Adenine containing	15691	LC/MS Neg	1214	575	426.022	75431-54-8	159296	C00054	HMDB00061	247374	181840	242223	464224	253880	211068	127473	122523	120356	-	195964	180893	89757	185756	135464	240843	-	114573
2673	adenosine 3'-monophosphate (3'-AMP)	Nucleotide	Purine Metabolism, Adenine containing	35142	LC/MS Neg	100001449	1245	346.056	84-21-9	41211	C01367	HMDB03540	1704721	191488	249392	1123996	303607	942794	399121	180131	382136	185400	249354	165285	174648	292631	607111	446485	228122	166561
2672	adenosine 5'-monophosphate (AMP)	Nucleotide	Purine Metabolism, Adenine containing	32342	LC/MS Pos Early	209	1013	348.07	149022-20-8	6083	C00020	HMDB00045	1494025	5113333	1553098	1191654	1331285	1440764	2554328	2259473	1028885	1185316	2258548	1958804	2239109	2108468	3247165	7780074	1578679	2108818
1179	adipate	Lipid	Fatty Acid, Dicarboxylate	21134	LC/MS Polar	100000863	3000	145.051	124-04-9	196	C06104	HMDB00448	251084	717490	161408	-	433501	124432	321070	-	124073	844859	72289	530783	898668	648097	332014	284632	314240	224641
1296	adipoylcarnitine	Lipid	Fatty Acid Metabolism(Acyl Carnitine)	52988	LC/MS Pos Early	100006614	2558	290.16	-	-	-	-	12071128	36394828	32029572	73881048	45054136	25869492	15846981	33156356	29382320	17295986	5492936	9862986	13159061	14938677	17057684	19837752	17513964	20837132
2653	AICA ribonucleotide	Nucleotide	Purine Metabolism, (Hypo)Xanthine/Inosine containing	38325	LC/MS Pos Early	216	797	339.07	3031-94-5	65110	C04677	HMDB01517	204186	458994	-	-	224223	378381	173005	383540	-	870546	483122	311859	669014	295102	927325	395188	1691376	370967
26	alanine	Amino Acid	Alanine and Aspartate Metabolism	1126	LC/MS Pos Early	811	1700	90.055	56-41-7	5950	C00041	HMDB00161	942487424	1061820864	1872562688	435277184	621100224	1167675520	1068617152	554779392	1034693760	379188384	1189939072	1207992576	973468416	1413691648	862766144	315720768	357562144	475477280
2668	allantoic acid	Nucleotide	Purine Metabolism, (Hypo)Xanthine/Inosine containing	33434	LC/MS Polar	218	2960	175.047	99-16-1	203	C00499	HMDB01209	67467	386523	52119	157476	144789	90593	129069	113731	106970	111147	158885	144620	73908	78677	15822	108887	34176	119349
2667	allantoin	Nucleotide	Purine Metabolism, (Hypo)Xanthine/Inosine containing	1107	LC/MS Polar	1002	1672	157.037	97-59-6	204	C02350	HMDB00462	78404	218920	31227	158839	209939	151316	142867	96368	137774	173017	59552	56002	-	59026	56673	149693	51859	100483
280	alpha-hydroxyisovalerate	Amino Acid	Leucine, Isoleucine and Valine Metabolism	46537	LC/MS Polar	100001300	1052	117.056	600-37-3	99823	-	HMDB00407	489194	282241	263473	852100	674550	337738	422900	875878	464652	675524	312762	495350	285571	256650	354313	383466	624311	537677
1023	alpha-ketoglutarate	Energy	TCA Cycle	528	LC/MS Polar	93	2700	145.014	305-72-6;328-50-7;22202-68-2	51	C00026	HMDB00208	8873389	35351476	8292225	5355440	6091664	7842684	13575300	14929942	15783863	132030264	24533402	24377964	83417744	29749526	18862388	26162718	145573520	112494176
2838	alpha-tocopherol	Cofactors and Vitamins	Tocopherol Metabolism	1561	LC/MS Pos Late	1105	2522	430.378	59-02-9;10191-41-0	14985	C02477	HMDB01893	85233584	35982768	825609	99148008	66390392	1479454	43168696	50142532	39313128	2299424	24349604	37296800	40315224	23701552	28011100	71772848	41088412	54804184
446	anserine	Peptide	Dipeptide Derivative	15747	LC/MS Pos Early	100000044	2924	241.13	10030-52-1	112072	C01262	HMDB00194	11170039	12097858	18068914	14842389	17906144	10009267	10653143	15754341	10853614	16132712	12061786	13910993	18965132	17870404	12645505	19584232	14689095	17349370
892	arabonate/xylonate	Carbohydrate	Pentose Metabolism	48255	LC/MS Polar	100006115	2664.6	165.041	-	-	-	-	5030832	8367207	6319164	15860242	20023828	5339453	6141931	9063021	10343813	7809957	6635098	8899389	6217407	8.09515e+06	4999154	4622518	9808047	12892003
1073	arachidate (20:0)	Lipid	Long Chain Fatty Acid	1118	LC/MS Neg	893	6295	311.296	506-30-9	10467	C06425	HMDB02212	14228295	5334048	7112664	3153240	2970000	4441891	3.34155e+06	1767923	6.51864e+06	33816216	3359338	4587565	13362093	5046337	18433160	3266311	3290475	6225442
1103	arachidonate (20:4n6)	Lipid	Polyunsaturated Fatty Acid (n3 and n6)	1110	LC/MS Neg	229	5535	303.233	506-32-1	444899	C00219	HMDB01043	576169600	136747520	206120112	164614976	205548256	185889216	93543176	110090352	195191552	539368960	80742672	105448896	266670192	153153936	376988768	92920664	89182968	137396144
357	arginine	Amino Acid	Urea cycle; Arginine and Proline Metabolism	1638	LC/MS Pos Early	231	2825	175.119	1119-34-2	232	C00062	HMDB00517	60768312	123717088	84682320	332525696	212576096	107938832	118545200	286698464	120846408	158293664	102023440	133150416	135496304	118003056	144560384	176535584	138493712	140126368
363	argininosuccinate	Amino Acid	Urea cycle; Arginine and Proline Metabolism	15497	LC/MS Pos Early	232	2745	291.13	156637-58-0	16950;828	C03406	HMDB00052	333731	1483189	546207	2166087	1207605	592277	904570	1708952	1004382	1527932	493599	1208502	1121212	1075889	1450306	424334	1175271	1329694
2832	ascorbate (Vitamin C)	Cofactors and Vitamins	Ascorbate and Aldarate Metabolism	32354	LC/MS Pos Early	233	770	177.039	134-03-2	-	C00072	HMDB00044	989912	417747	217042	2947267	2938120	274567	1064861	4123843	2174549	331960	1986415	4.06028e+06	2547112	155195	1154683	2717922	1885214	3821670
31	asparagine	Amino Acid	Alanine and Aspartate Metabolism	512	LC/MS Pos Early	917	1225	133.061	70-47-3	6267	C00152	HMDB00168	88870880	68514672	85869248	79255312	75244272	70286752	79769736	81240776	131198752	63448448	76885640	87244560	49098392	67870512	81407424	78652512	80280992	103216736
29	aspartate	Amino Acid	Alanine and Aspartate Metabolism	443	LC/MS Pos Early	234	1165	134.045	56-84-8	5960	C00049	HMDB00191	128401408	64345696	122727016	205590384	160842800	139785152	270359872	110676352	122230096	58057936	79691352	79586656	36972444	87762240	187480704	62860844	52493292	57714164
1854	behenoyl sphingomyelin (d18:1/22:0)*	Lipid	Sphingolipid Metabolism	48492	LC/MS Pos Late	100006294	3083	787.669	-	-	-	-	12015003	9115533	9797995	11168209	10203978	9156900	9359840	7324230	13381359	8252121	8477068	7546572	9105107	10764036	9469873	7925454	10701955	13025940
2762	beta-alanine	Nucleotide	Pyrimidine Metabolism, Uracil containing	55	LC/MS Pos Early	244	1939	90.055	56-41-7;107-95-9	239	C00099	HMDB00056	70215280	61021668	98395048	250088032	231114752	92104992	114607416	157669856	101502720	209123600	55456712	79800216	79806792	81401232	137189312	138569872	84743848	104013080
273	beta-hydroxyisovalerate	Amino Acid	Leucine, Isoleucine and Valine Metabolism	12129	LC/MS Polar	1442	1149.8	117.056	625-08-1	69362	-	HMDB00754	909795	542384	685770	863031	502775	830801	585565	844240	1414402	2827801	1026215	977144	930814	607001	730642	653483	2010712	677624
6	betaine	Amino Acid	Glycine, Serine and Threonine Metabolism	3141	LC/MS Pos Early	799	1064	118.086	107-43-7	247	C00719	HMDB00043	685760640	785571840	869671552	897745600	786132032	564467840	537845568	923355776	666390400	425554368	714677440	1037187904	736802816	1085410816	757496256	686555200	589753280	898905664
7	betaine aldehyde	Amino Acid	Glycine, Serine and Threonine Metabolism	15499	LC/MS Pos Early	1219	1915	120.102	7758-31-8	249	C00576	HMDB01252	57971248	16827308	45398024	46219976	26556320	21635876	10862353	10763097	35162132	16001947	19357632	23554740	24413128	18661144	17335914	13229847	19079636	19214144
3108	betonicine	Xenobiotics	Food Component/Plant	38100	LC/MS Pos Early	100002153	1012	160.097	515-25-3	164642	C08269	HMDB29412	1.16591e+06	8405968	6022283	9044991	8373148	4323312	341287	10270542	493923	1147389	5005870	6457511	4270709	4472675	2309164	6.87576e+06	4991406	6.51231e+06
2859	biopterin	Cofactors and Vitamins	Tetrahydrobiopterin Metabolism	12358	LC/MS Neg	1548	1398.5	236.079	22150-76-1	445040	C06313	HMDB00468	287628	142729	356480	259736	299770	199808	170902	238637	322771	109547	84077	59729	145753	141112	312471	129960	86593	123016
1257	butyrylcarnitine	Lipid	Fatty Acid Metabolism (also BCAA Metabolism)	32412	LC/MS Pos Early	100001054	2860	232.154	25576-40-3	439829	C02862	HMDB02013	1.6052e+06	17703726	5126078	732945	1365162	1488083	3244958	693131	2217473	7077042	5126279	5754995	5832032	4718070	3104203	566158	4140622	5910750
46	carboxyethyl-GABA	Amino Acid	Glutamate Metabolism	40007	LC/MS Pos Early	100003260	2085	176.092	4386-03-02	2572	-	HMDB02201	10579331	14646916	12654086	15297857	22353512	12793124	11022320	15353221	23582688	10498746	18506436	15943058	8753801	13876590	8039312	12113039	12147474	18131364
1302	carnitine	Lipid	Carnitine Metabolism	15500	LC/MS Pos Early	100000007	1978	162.113	461-05-2	10917	C00318	HMDB00062	498434368	525748512	673089984	239371008	319257216	451997632	472827008	371725280	448859008	334913056	379376352	442502720	385904128	493365408	458277920	313420608	431304640	482267040
443	carnosine	Peptide	Dipeptide Derivative	1768	LC/MS Pos Early	249	2942	227.114	305-84-0	439224	C00386	HMDB00033	121042	172055	213623	323174	354611	243735	251219	259993	287366	269211	234543	153850	275011	302198	357875	256412	230574	268008
256	C-glycosyltryptophan	Amino Acid	Tryptophan Metabolism	48782	LC/MS Pos Early	100006379	2685	367.15	180509-18-6	10981970	-	-	2265598	1698653	2990721	4461771	5910616	2.08509e+06	1577010	5498247	2357716	1736830	2795220	2145309	2808145	2507327	1339483	5140571	2097431	2451581
2051	cholate	Lipid	Primary Bile Acid Metabolism	22842	LC/MS Neg	136	5165	407.28	81-25-4	221493	C00695	HMDB00619	570580	607135	1296768	3.38435e+06	580820	272940	59684	106939	-	293701	136247	534050	-	175547	98313	854056	93383	-
1884	cholesterol	Lipid	Sterol	63	LC/MS Pos Late	266	2707	369.352	57-88-5	11025495	C00187	HMDB00067	21288644	11003866	11995545	14875159	13199318	13168323	10625873	9031973	15658077	13182876	11510663	11032577	15540429	11795863	12098286	9504570	12204412	13177478
1485	choline	Lipid	Phospholipid Metabolism	15506	LC/MS Pos Early	1256	1961	104.107	67-48-1	305	C00114	HMDB00097	663858304	447066816	586755648	557685312	503749504	519177280	580104576	459972704	580112640	654414336	574464320	585294336	677520960	564020288	512901024	467133664	646317376	626893440
1486	choline phosphate	Lipid	Phospholipid Metabolism	34396	LC/MS Pos Early	267	700	184.073	72556-74-2	1014	C00588	HMDB01565	751263168	690814784	689229632	127109776	104479936	557627328	557257536	107056784	796088064	741530880	602759488	846175872	1102522624	730228736	1113841408	80422472	826058240	1271654784
1018	citrate	Energy	TCA Cycle	1564	LC/MS Neg	1124	582	191.02	77-92-9	311	C00158	HMDB00094	1387036	1861597	880459	1269640	1348783	1.02323e+06	1670205	1313176	1008181	140594400	1.73989e+06	7937834	37159224	7057346	1217374	5291437	360278592	89935032
362	citrulline	Amino Acid	Urea cycle; Arginine and Proline Metabolism	2132	LC/MS Pos Early	391	1520	176.103	372-75-8	9750	C00327	HMDB00904	33833552	59188580	30672668	108731328	186006128	27936630	25975640	41287540	37144536	11196431	18390620	22898052	22767552	37416860	25640488	43362128	29463860	36518588
2828	coenzyme A	Cofactors and Vitamins	Pantothenate and CoA Metabolism	46322	LC/MS Neg	270	1448	382.55	85-61-0;18439-24-2	317	C00010	HMDB01423	-	108428	80803	215370	209052	-	-	297966	59206	14806	93779	114694	88278	44452	-	183131	63287	55900
386	creatine	Amino Acid	Creatine Metabolism	27718	LC/MS Pos Early	1221	1947	132.077	57-00-1	586	C00300	HMDB00064	246974576	585868672	273175776	191638592	233250320	317783072	439667744	189520752	290052032	1141709824	711732288	437923200	524804864	542301568	468298912	255012928	525099936	517299936
387	creatinine	Amino Acid	Creatine Metabolism	513	LC/MS Pos Early	275	2055	114.066	60-27-5	588	C00791	HMDB00562	18552816	20326304	17314812	14287131	23342442	24891808	31434960	18300668	12259239	44958504	28733170	23174082	46811076	37401720	32919654	13438931	22563402	22361364
333	cystathionine	Amino Acid	Methionine, Cysteine, SAM and Taurine Metabolism	15705	LC/MS Pos Early	310	2270	223.075	535-34-2	439258	C02291	HMDB00099	6164177	3033605	3952613	770805	979222	4855258	9741529	420203	1926877	1852921	1003907	2091979	1669998	3477013	4261141	-	863811	1256034
338	cysteine	Amino Acid	Methionine, Cysteine, SAM and Taurine Metabolism	1868	LC/MS Pos Early	800	1488	122.027	52-90-4;56-89-3	5862	C00097	HMDB00574	14644811	3187416	4081606	15060503	9188258	7562079	8032691	6462572	3541392	10567138	4303084	5287097	5000064	3.68046e+06	4432366	3.35945e+06	1.65288e+06	3.63507e+06
414	cysteine-glutathione disulfide	Amino Acid	Glutathione Metabolism	35159	LC/MS Pos Early	100001437	2465	427.095	13081-14-6	4247235	-	HMDB00656	4175680	-	1637279	4516533	2508318	3037188	1714901	937037	625415	2826013	839292	1064884	175816	1135527	1181934	746387	351190	-
417	cysteinylglycine	Amino Acid	Glutathione Metabolism	35637	LC/MS Pos Early	278	2132	179.048	19246-18-5	439498	C01419	HMDB00078	1435344	2162502	1185521	2.0675e+06	1059635	2.04266e+06	3788074	1361867	1104296	3631350	1548818	2.00425e+06	3235522	1996195	2661724	610636	210613	2396559
2771	cytidine	Nucleotide	Pyrimidine Metabolism, Cytidine containing	514	LC/MS Pos Early	827	2124	244.093	65-46-3	6175	C00475	HMDB00089	49628720	29952308	30613924	23161248	18719308	40901492	41508536	19997008	33794112	48417732	40708348	37578320	36217136	41871396	41586664	30661944	47045736	43971856
2770	cytidine 2',3'-cyclic monophosphate	Nucleotide	Pyrimidine Metabolism, Cytidine containing	37465	LC/MS Polar	73	2368	304.034	15718-51-1	417654	C02354	HMDB11691	99135	-	-	24444	-	-	23672	-	-	97827	44945	73786	-	46906	-	-	70172	50981
2769	cytidine 3'-monophosphate (3'-CMP)	Nucleotide	Pyrimidine Metabolism, Cytidine containing	2959	LC/MS Pos Early	105	920	324.059	84-52-6	66535	C05822	-	29445346	4651982	10688922	11586099	3122282	12986019	11080892	3054461	5714331	16248052	9902217	13562977	7564250	12354468	11008219	7448597	7110563	8759732
1487	cytidine 5'-diphosphocholine	Lipid	Phospholipid Metabolism	34418	LC/MS Pos Early	1220	725	489.115	33818-15-4	13804	C00307	HMDB01413	1049562	4229173	1498724	816117	1357540	1724956	2422425	1950817	620159	1364048	1058880	1.63073e+06	1464075	1642633	2418740	1036488	1727015	2062904
2768	cytidine 5'-monophosphate (5'-CMP)	Nucleotide	Pyrimidine Metabolism, Cytidine containing	2372	LC/MS Pos Early	282	835	324.059	63-37-6	6131	C00055	HMDB00095	6719782	14569539	14112835	5896067	8309224	10252652	19777010	8316672	11466845	20199312	14426298	14951042	12676586	12754196	11981031	8883594	17072248	19369422
978	cytidine 5'-monophospho-N-acetylneuraminic acid	Carbohydrate	Nucleotide Sugar	36831	LC/MS Polar	1223	3900	613.14	3063-71-6	448209	C00128	HMDB01176	658576	1641341	2074424	624614	1018637	1231998	3096765	944685	1486505	2632584	1935861	2.03753e+06	1462847	1525900	1368159	908630	2216666	1690909
1493	cytidine-5'-diphosphoethanolamine	Lipid	Phospholipid Metabolism	34410	LC/MS Polar	100001407	4210	445.053	72842-05-8	123727	C00570	HMDB01564	562565	809690	687999	861415	821153	601485	702384	512365	534252	541549	473541	702712	449199	836658	619384	484117	679701	583016
2772	cytosine	Nucleotide	Pyrimidine Metabolism, Cytidine containing	573	LC/MS Pos Early	881	2060	112.05	71-30-7	597	C00380	HMDB00630	3.99743e+06	2715408	3032765	3371727	4153893	2990890	2705230	3308710	3.02982e+06	2766026	2631057	2356002	2676309	2408852	2839918	3.26171e+06	2975774	3302455
2833	dehydroascorbate	Cofactors and Vitamins	Ascorbate and Aldarate Metabolism	34302	LC/MS Neg	301	739.6	173.009	490-83-5	835	C05422	HMDB01264	2.09038e+06	1118131	65685	2640096	1459755	1057727	2532366	2450521	1448505	261598	1062292	2270898	1017021	1691291	4832076	6459530	3634543	2653798
2842	delta-tocopherol	Cofactors and Vitamins	Tocopherol Metabolism	33418	LC/MS Pos Late	100001216	2259	402.349	119-13-1	92094	C14151	HMDB02902	76395	-	-	131362	34462	-	152726	89474	-	-	104480	125027	170497	-	115093	137903	171827	127746
1301	deoxycarnitine	Lipid	Carnitine Metabolism	36747	LC/MS Pos Early	100001662	2052	146.118	6249-56-5	134	C01181	HMDB01161	396543808	538810688	693677504	200602144	312218400	485713088	680700288	126678848	719595136	350525344	483625600	486917216	183905680	593959872	415939584	52586016	438346560	505498272
1107	dihomo-linoleate (20:2n6)	Lipid	Polyunsaturated Fatty Acid (n3 and n6)	17805	LC/MS Neg	1231	5730	307.264	2091-39-6	6439848	C16525	HMDB05060	357671936	65068612	89029328	56959300	55774092	70614888	39781308	14770687	60893680	406458848	25465304	45984900	221662864	62621332	296965184	59659352	33041396	58264380
1102	dihomo-linolenate (20:3n3 or n6)	Lipid	Polyunsaturated Fatty Acid (n3 and n6)	35718	LC/MS Neg	100001739	5596	305.249	17046-59-2	5280581	C03242	HMDB02925	96972520	15124336	24441004	18968946	34687168	25027200	12687870	11703383	18853954	86586000	9610322	12881662	56435200	23293972	76266544	16609896	10002109	17422760
2860	dihydrobiopterin	Cofactors and Vitamins	Tetrahydrobiopterin Metabolism	35129	LC/MS Pos Early	100001506	1930	240.109	6779-87-9	1879	C00268	HMDB00038	1142144	416719	857865	816265	969726	603596	817108	655976	1152696	151090	272555	391028	500982	183490	755799	338224	291350	583716
842	dihydroxyacetone phosphate (DHAP)	Carbohydrate	Glycolysis, Gluconeogenesis, and Pyruvate Metabolism	15522	LC/MS Neg	309	603	168.991	102783-56-2	668	C00111	HMDB01473	377698	2522245	-	698175	-	2141535	3271502	1479241	-	1365046	2110736	1568237	2698878	3193691	4325392	8315845	883432	840578
369	dimethylarginine (SDMA + ADMA)	Amino Acid	Urea cycle; Arginine and Proline Metabolism	36808	LC/MS Pos Early	100001810	2850	203.15	102783-24-4	123831	C03626	HMDB01539	21106800	21674270	17983484	31236864	22879440	16927744	20403736	17214882	36667932	13790842	13975424	15795043	13856627	19540288	24792176	12986710	14144493	16217259
5	dimethylglycine	Amino Acid	Glycine, Serine and Threonine Metabolism	5086	LC/MS Pos Early	806	1104	104.071	1118-68-9	673	C01026	HMDB00092	5159935	18612620	14329037	3.58792e+06	4013224	11238574	14381315	5054731	11578068	13227683	10961792	18162736	34104756	29742056	17846164	5272398	10871129	16778144
1106	docosadienoate (22:2n6)	Lipid	Polyunsaturated Fatty Acid (n3 and n6)	32415	LC/MS Neg	100001182	6034	335.296	7370-49-2	5282807	C16533	HMDB61714	5850978	960343	1162650	985664	629665	870451	695896	146336	1129334	7300211	376932	690878	3.95265e+06	801787	5465617	839129	549368	939558
1094	docosahexaenoate (DHA; 22:6n3)	Lipid	Polyunsaturated Fatty Acid (n3 and n6)	44675	LC/MS Neg	100000665	5525	327.233	6217-54-5	445580	C06429	HMDB02183	2019416832	372910624	629860864	488914528	529591136	402075296	259501616	364952096	562629888	1743440000	227205040	340180352	957459200	387485440	1150459648	224808784	294533696	430928672
1093	docosapentaenoate (n3 DPA; 22:5n3)	Lipid	Polyunsaturated Fatty Acid (n3 and n6)	32504	LC/MS Neg	100001181	5571	329.249	2234-74-4	6441454	C16513	HMDB01976	208995360	24803728	49073268	27928256	54517136	30058248	16607138	22471204	35513980	211726848	17510104	21809822	112886528	33422102	108472648	19756316	19517044	29407916
1105	docosapentaenoate (n6 DPA; 22:5n6)	Lipid	Polyunsaturated Fatty Acid (n3 and n6)	37478	LC/MS Neg	100001580	5624.5	329.249	25182-74-5	6441454	C16513	HMDB01976	24913660	8.04156e+06	10925734	7760498	12448548	6741251	3958616	3594616	9905363	32943542	4281082	5995053	15418514	5948856	21587336	5364211	4422387	8447689
1092	eicosapentaenoate (EPA; 20:5n3)	Lipid	Polyunsaturated Fatty Acid (n3 and n6)	18467	LC/MS Neg	2050	5450	301.217	10-2005-9;10417-94-4	446284	C06428	HMDB01999	1848224384	430313984	660592000	848104000	744680320	684845312	412462880	565789376	560952192	1138241664	284224064	325136800	594151744	480208288	849169600	472383456	348292160	368764096
1076	eicosenoate (20:1)	Lipid	Long Chain Fatty Acid	33587	LC/MS Neg	100001335	5950	309.28	-	5282768	-	HMDB02231	439028896	181816432	151538064	86175984	50888572	98355760	79975928	18374064	99768216	730840832	44526756	104778472	407254368	99111328	492978816	80693072	92618968	117065968
3179	ergothioneine	Xenobiotics	Food Component/Plant	37459	LC/MS Pos Early	100002154	850	230.096	58511-63-0	3032311	C05570	HMDB03045	7538731	7.47723e+06	12357950	17665990	15032288	23032276	4605468	7446757	9418694	12931001	4660873	5933870	4593601	9042913	3390223	6336761	3016033	4231642
1081	erucate (22:1n9)	Lipid	Long Chain Fatty Acid	1552	LC/MS Neg	1087	6355.6	337.311	112-86-7	5281116	C08316	HMDB02068	39858768	9031251	14612112	8362633	6190703	8132730	6253716	2077342	9587635	78064168	4.51519e+06	8509192	45886008	8187715	52251748	8307327	4547467	10658690
3181	erythritol	Xenobiotics	Food Component/Plant	20699	LC/MS Polar	100000846	1491	167.056	149-32-6	222285	C00503	HMDB02994	-	-	154397	148536	215586	146618	68396	130675	161382	147766	183364	206444	137640	209591	-	33748	166934	173269
1011	erythronate*	Carbohydrate	Aminosugar Metabolism	42420	LC/MS Polar	100001320	2186	135.03	88759-55-1	2781043	-	HMDB00613	22438678	27746240	28807076	41108424	49015080	21600920	29582014	35768048	24953728	28939712	32303532	27416372	26132804	33850456	17219522	26470376	30138704	32304262
303	ethylmalonate	Amino Acid	Leucine, Isoleucine and Valine Metabolism	15765	LC/MS Polar	2054	2785	131.035	601-75-2	11756	-	HMDB00622	-	192002	122514	-	-	74315	120655	-	173037	131683	-	107107	264703	-	151748	-	128345	176242
3340	eugenol	Xenobiotics	Food Component/Plant	38329	LC/MS Neg	100002432	4865	163.077	97-53-0	3314	C10453	HMDB05809	842758	151804	13923307	34697532	19568242	37530084	17914658	9839141	30628380	-	268183	885982	687251	704366	1283487	634765	579947	990181
3340	eugenol sulfate	Xenobiotics	Food Component/Plant	48715	LC/MS Neg	100006171	3782	243.033	95480-60-7	180632	-	-	5510573	4349803	13489446	26603980	19688856	18765520	25624600	24574610	27753588	1176556	2710409	10623225	8008874	10219301	10266333	17828616	17575364	10713948
2821	flavin adenine dinucleotide (FAD)	Cofactors and Vitamins	Riboflavin Metabolism	2134	LC/MS Neg	327	2425	784.15	146-14-5;84366-81-4	643975	C00016	HMDB01248	2417122	1221499	1557703	1596087	1391795	1297038	1183646	913749	1786560	982221	948869	833464	890446	1122108	1.31449e+06	841998	1135728	1215734
2822	flavin mononucleotide (FMN)	Cofactors and Vitamins	Riboflavin Metabolism	15797	LC/MS Neg	100000251	2390	455.097	130-40-5	710	C00061	HMDB01520	298864	194076	231699	246152	172612	210402	130413	118709	413665	127243	172400	136670	122179	135860	188636	72219	191227	176937
67	formiminoglutamate	Amino Acid	Histidine Metabolism	43493	LC/MS Pos Early	100002500	1880	175.071	816-90-0	439233	C00439	-	4396144	485195	2879283	37996060	59973632	4283225	2639637	6231430	5680760	1519559	8779648	3687110	386076	1093398	3105162	5610061	600933	1448280
938	fructose	Carbohydrate	Fructose, Mannose and Galactose Metabolism	48195	LC/MS Polar	878	2022.2	225.062	57-48-7	5984	C00095	HMDB00660	4141048	3466669	4987971	7129432	7926178	5942422	2.08284e+06	5944282	4114929	2859508	4262352	3865346	3391113	5831245	4151888	1956826	2791637	4.16977e+06
837	fructose-6-phosphate	Carbohydrate	Glycolysis, Gluconeogenesis, and Pyruvate Metabolism	12021	LC/MS Polar	1232	4261	259.022	103213-47-4	69507	C05345	HMDB00124	651109	1049213	1570306	1130834	1207454	1012170	1522306	1.64905e+06	972171	2830491	3141676	3322078	3.09189e+06	2669592	1502157	2928311	1106775	1425925
1027	fumarate	Energy	TCA Cycle	1643	LC/MS Polar	330	3084	115.004	100-17-8	444972	C00122	HMDB00134	42661572	56719724	40912692	23809776	24085946	34676256	47939196	25492500	43125920	41945648	31748928	44815072	40418960	45350752	41674120	13001623	41472460	54255740
954	galactitol (dulcitol)	Carbohydrate	Fructose, Mannose and Galactose Metabolism	1117	LC/MS Polar	1003	2309.7	181.072	608-66-2	11850	C01697	HMDB00107	310096	197874	429295	154775	929962	252278	175625	202809	196913	164158	223876	53639.7	220972	262974	131816	164812	94353.3	187262
962	galactonate	Carbohydrate	Fructose, Mannose and Galactose Metabolism	27719	LC/MS Polar	100001026	3085	195.051	299-28-5	128869	C00880	HMDB00565	-	2405616	8986944	-	4956718	1437317	347299	4324882	2597562	2852027	4788127	6.37362e+06	4758342	7253515	3078487	1348752	2484323	826531
955	galactose 1-phosphate	Carbohydrate	Fructose, Mannose and Galactose Metabolism	15706	LC/MS Polar	100000300	4552	259.022	19046-60-7	123912	C00446	HMDB00645	-	564550	271991	163461	392277	272601	-	268227	346404	651476	448780	596902	430967	437361	235857	490795	-	390651
45	gamma-aminobutyrate (GABA)	Amino Acid	Glutamate Metabolism	1416	LC/MS Pos Early	141	2048	104.071	56-12-2	119	C00334	HMDB00112	73019704	34633156	34324392	76036376	52480724	45790148	40242472	57030072	38014472	58297824	33938200	33351916	39449460	47501136	64405248	64119940	47977820	48228608
55	gamma-carboxyglutamate	Amino Acid	Glutamate Metabolism	38754	LC/MS Pos Early	100002679	903	192.05	56271-99-9	40772	-	HMDB41900	1267809	815514	2042760	2840597	2297465	1284623	1269747	1356334	1239664	798842	1595185	852272	677757	1.39077e+06	1029481	1771137	2088605	1250349
442	gamma-glutamyl-2-aminobutyrate	Peptide	Gamma-glutamyl Amino Acid	37092	LC/MS Pos Early	100001502	2380	233.113	-	-	-	-	-	-	2105242	119961	726973	276490	848358	95513	2546533	243925	441719	378714	-	1402481	752405	457319	3085098	301961
427	gamma-glutamylalanine	Peptide	Gamma-glutamyl Amino Acid	37063	LC/MS Pos Early	100001843	1986	219.098	5875-41-2	440103	-	HMDB29142	2293282	1224611	9964423	652041	904390	2269870	1711102	517060	3344189	710792	1.34099e+06	1586018	1129994	4908145	1363329	465181	502581	502765
428	gamma-glutamylcysteine	Peptide	Gamma-glutamyl Amino Acid	1778	LC/MS Pos Early	1036	2118	251.07	636-58-8	842	C00669	HMDB01049	1523352	1583431	581322	1265066	479379	1704365	2234787	861967	1036249	2402479	691052	828752	1268895	1142082	2301667	563759	690657	1739683
429	gamma-glutamylglutamate	Peptide	Gamma-glutamyl Amino Acid	36738	LC/MS Pos Early	331	1775	277.103	1116-22-9	92865	C05282	HMDB11737	6.54733e+06	3676393	2943063	8707037	10124035	5229719	4909228	4270577	2850289	2941160	2.05754e+06	1873258	233340	3651946	2804436	3543803	2104114	2674539
431	gamma-glutamylglycine	Peptide	Gamma-glutamyl Amino Acid	33949	LC/MS Pos Early	100001294	1535	205.082	1948-29-4	165527	-	HMDB11667	280322	-	4011531	-	-	-	-	-	1347171	-	635143	374936	183386	1569930	-	-	2454593	142156
2852	gamma-tocopherol/beta-tocopherol	Cofactors and Vitamins	Tocopherol Metabolism	52473	LC/MS Pos Late	100008998	2384	416.364	-	-	-	-	1846422	1228988	69444	2692986	1070384	424585	1926557	1308078	1.04222e+06	355395	847461	1727935	2003557	817872	1245909	2243226	1.72415e+06	2031664
3112	gluconate	Xenobiotics	Food Component/Plant	587	LC/MS Polar	338	2922	195.051	527-07-1	10690	C00257	HMDB00625	39979924	7.61565e+06	10786545	10379060	21569162	12451364	10296143	6095216	5250942	2566476	7698333	6007977	4671407	19328720	4906784	4111214	3616583	6074250
984	glucosamine-6-phosphate	Carbohydrate	Aminosugar Metabolism	580	LC/MS Polar	290	4521.5	258.038	3616-42-0	439217	C00352	HMDB01254	988934	2314170	1.65934e+06	1.01047e+06	1046678	948999	3257967	2114676	1523409	7950408	6543848	9778099	8417357	5419387	3.13162e+06	9609381	2380199	3320185
833	glucose	Carbohydrate	Glycolysis, Gluconeogenesis, and Pyruvate Metabolism	48152	LC/MS Polar	572	2342	225.062	50-99-7	79025	C00031	HMDB00122	393264288	374170144	506662048	534828416	561442496	512584064	290810272	427889344	360269632	401927744	393606048	439592576	294922976	471400416	352719552	272417280	355192128	306218400
834	glucose 6-phosphate	Carbohydrate	Glycolysis, Gluconeogenesis, and Pyruvate Metabolism	31260	LC/MS Polar	291	4537	259.022	103192-55-8	5958	C00668	HMDB01401	1441290	2536173	2135976	1653957	1499351	1355890	4046651	2322992	1730986	7192275	5551809	9142915	8424783	5091236	3033327	8904724	2766065	3115919
988	glucuronate	Carbohydrate	Aminosugar Metabolism	15443	LC/MS Polar	100000257	3233.3	193.035	207300-70-7	444791	C00191	HMDB00127	12662896	4940172	3436253	3.82251e+06	2160166	3.81092e+06	1742578	2780956	4202670	4926814	3415142	4276309	2864236	3.78803e+06	2974962	1752949	3715615	4451230
981	glucuronate 1-phosphate*	Carbohydrate	Nucleotide Sugar	52312	LC/MS Neg	100001585	560	273.002	13168-11-1	-	C04037 C01195 C05385	HMDB03976	4544857	2136660	176069	240972	159010	181859	230761	284214	333502	1.74428e+06	1568486	1837338	2372768	1894670	1120187	651588	1713480	1022562
40	glutamate	Amino Acid	Glutamate Metabolism	57	LC/MS Pos Early	561	1500	148.06	56-86-0	611	C00025	HMDB00148	1980901120	1290530176	1781264896	3228669184	3170797056	1546333312	2993447424	3596151808	2472640256	2683768832	1673082624	1726379264	1466241280	1788990720	2347936512	4342258688	1981006336	2043329536
51	glutamate, gamma-methyl ester	Amino Acid	Glutamate Metabolism	33487	LC/MS Pos Early	100001103	2170	162.076	1499-55-4	68662	-	-	3692546	2770539	3983727	993982	4112395	3849443	3.74524e+06	3773515	3234976	4535646	2518050	2900996	2699384	2892111	3799732	3.47861e+06	3451486	2825063
41	glutamine	Amino Acid	Glutamate Metabolism	53	LC/MS Pos Early	563	1291	147.076	56-85-9	5961	C00064	HMDB00641	591267456	487426336	865776320	975838656	1195064064	708371648	665532352	1198160128	847977280	361227424	437073152	653790208	336067424	537618816	399627072	804029184	264024368	424532064
89	glutarate (pentanedioate)	Amino Acid	Lysine Metabolism	396	LC/MS Polar	339	2900	131.035	110-94-1	743	C00489	HMDB00661	589935	687203	493842	-	523365	430340	230533	636444	506088	1191123	788480	595255	1298435	922741	984616	619306	556598	581376
90	glutarylcarnitine (C5)	Amino Acid	Lysine Metabolism	44664	LC/MS Pos Early	100001593	2393	276.144	102636-82-8	71464488	-	HMDB13130	3774665	3163834	3474251	4947003	8108913	3441304	2269290	6356162	2404849	1614942	1724621	1824785	1931638	2053533	1587362	3532011	1473416	2263494
412	glutathione, oxidized (GSSG)	Amino Acid	Glutathione Metabolism	27727	LC/MS Pos Early	448	2667	613.159	103239-24-3	65359	C00127	HMDB03337	14028117	15088123	4629698	11009697	7398489	14093814	12274477	12697461	12136940	20996816	5400901	4614361	12399872	6.1563e+06	27675638	6440183	2327117	13807462
411	glutathione, reduced (GSH)	Amino Acid	Glutathione Metabolism	2127	LC/MS Pos Early	496	2000	308.091	70-18-8	124886	C00051	HMDB00125	83823088	108801464	56607932	90314912	54560280	75581488	130685432	66914052	61790680	134337776	69424344	79834776	97848112	68349608	89356688	46397876	19764656	94469240
853	glycerate	Carbohydrate	Glycolysis, Gluconeogenesis, and Pyruvate Metabolism	1572	LC/MS Polar	1052	2070.4	105.019	600-19-1	752	C00258	HMDB00139	7.53786e+06	14110330	13152331	24012160	10037277	9412785	7.40623e+06	11203677	12307167	15177700	13305979	14826061	9904910	19834222	15269412	12086366	14118655	11994042
1780	glycerol	Lipid	Glycerolipid Metabolism	15122	LC/MS Neg	1254	758	91.0401	56-81-5	753	C00116	HMDB00131	51455080	25999634	24888022	27873242	37303572	22452338	21237866	24395522	25044628	12326458	15844826	15367889	18657676	28048252	17654196	11826590	15690383	14799727
1781	glycerol 3-phosphate	Lipid	Glycerolipid Metabolism	43847	LC/MS Pos Early	100000258	580	173.021	29849-82-9	754	C00093	HMDB00126	223208528	246931472	238736160	114739576	176576592	132070152	147460528	155645040	127235376	165639296	229013008	176511424	183437712	187518880	109867920	150658960	152316752	140942880
1494	glycerophosphoethanolamine	Lipid	Phospholipid Metabolism	37455	LC/MS Pos Early	100001620	659	216.063	33049-08-0	123874	C01233	HMDB00114	22823006	17681818	17835262	22142596	22888518	20404780	23276928	21048002	26503296	30649362	27167798	14714457	26810174	21182356	21108044	24671304	20001600	25792794
1786	glycerophosphoglycerol	Lipid	Glycerolipid Metabolism	48857	LC/MS Polar	100001619	2430	245.043	-	439964	C03274	-	10659950	10685024	8968913	7323590	7383970	7818713	7415110	4573695	9249603	6932699	7104833	7229579	4686932	8.30041e+06	6901913	3.91938e+06	8.37175e+06	10133437
1496	glycerophosphoinositol*	Lipid	Phospholipid Metabolism	52307	LC/MS Pos Early	100001621	516	335.074	16824-65-0	-	-	-	1451408	1282070	1249235	990137	936564	1196741	1237996	492531	1404818	922473	921387	961185	744533	963348	1189472	486934	1.01988e+06	1309112
1488	glycerophosphorylcholine (GPC)	Lipid	Phospholipid Metabolism	15990	LC/MS Pos Early	100000269	672	258.11	28319-77-9	71920	C00670	HMDB00086	710140608	473819136	645915712	497292352	468684608	625659008	1188957312	410703744	634417536	1942727552	1011646528	408212480	828889664	699808256	664778496	432688480	1070604736	1120886144
1	glycine	Amino Acid	Glycine, Serine and Threonine Metabolism	58	LC/MS Pos Early	340	1375	76.0393	56-40-6	750	C00037	HMDB00123	179621104	165770992	156645360	91280240	104515248	136000832	135408752	108895960	179831856	96161816	197970336	195367984	129890520	150963424	104026536	79694624	124386648	153294192
1867	glycosyl-N-palmitoyl-sphingosine	Lipid	Sphingolipid Metabolism	53013	LC/MS Pos Late	100009272	2623	700.572	-	-	-	-	332371	128190	148761	212900	313538	157377	110365	121261	206080	270769	313658	173880	-	269319	217791	244340	288582	166181
1866	glycosyl-N-stearoyl-sphingosine	Lipid	Sphingolipid Metabolism	52234	LC/MS Pos Late	100001882	3053	728.604	-	-	-	-	462548	326615	249005	-	70547	213421	192651	-	495534	325525	265154	215872	217736	371102	646228	-	405784	504611
392	guanidinoacetate	Amino Acid	Creatine Metabolism	43802	LC/MS Pos Early	344	1937	118.061	352-97-6	763	C00581	HMDB00128	50160	-	-	392404	1454734	97084	94265	1603350	68719	78529	337963	436108	-	-	87469	1652638	81631	-
2713	guanine	Nucleotide	Purine Metabolism, Guanine containing	32352	LC/MS Pos Early	172	2032	152.057	73-40-5	764	C00242	HMDB00132	8222652	4743880	6.86097e+06	7867451	4699973	10096617	4780354	7.68635e+06	4824989	6854988	7.10723e+06	9227198	5554935	6814985	3920895	5825212	5201821	6966820
2712	guanosine	Nucleotide	Purine Metabolism, Guanine containing	1573	LC/MS Pos Early	1099	1728	284.099	118-00-3	6802	C00387	HMDB00133	65929292	56071424	89953400	69434320	79915856	65187228	68610344	64191960	59432800	85443912	77084864	60571556	62518456	88473000	50553680	60310764	69095088	76821912
2730	guanosine 2'-monophosphate (2'-GMP)*	Nucleotide	Purine Metabolism, Guanine containing	52442	LC/MS Neg	100002733	1241	362.051	-	444571	-	-	35094000	3066556	7150441	10236876	1987647	10199611	8814716	2077116	5042797	16195903	8889570	12758635	6696347	9545924	10168157	8703558	8681483	6991474
2707	guanosine 5'- monophosphate (5'-GMP)	Nucleotide	Purine Metabolism, Guanine containing	2849	LC/MS Pos Early	347	800	364.065	5550-12-09	6804	C00144	HMDB01397	2287437	7877837	1.87218e+06	1338709	2380341	4257718	8.10209e+06	6.51157e+06	689327	5.49644e+06	5834817	5020813	6474400	6161492	8986335	8091695	3861446	5381142
2837	gulonic acid*	Cofactors and Vitamins	Ascorbate and Aldarate Metabolism	46957	LC/MS Polar	100001586	2750	195.051	20246-53-1	9794176	-	-	32498608	25850916	27420886	27128474	23129420	13104588	4520794	13788073	6277812	17448540	12943646	26320560	12031624	12048069	4724678	8433821	8479965	14751060
2873	heme	Cofactors and Vitamins	Hemoglobin and Porphyrin Metabolism	41754	LC/MS Pos Late	100001386	1124	616.176	14875-96-8	26945	C00032	HMDB03178	2567931	1378428	3504819	4007980	1474601	2674870	1.23947e+06	2035852	2606578	3555401	1461687	3045946	1980200	1756556	444920	2676647	2298746	2.40102e+06
1278	hexanoylcarnitine	Lipid	Fatty Acid Metabolism(Acyl Carnitine)	32328	LC/MS Pos Early	100000781	3308	260.186	6920-35-0	6426853	-	HMDB00705	-	438804	353638	214504	-	-	503881	240957	231816	497438	413426	565102	501619	-	372179	266348	253726	173569
57	histidine	Amino Acid	Histidine Metabolism	59	LC/MS Pos Early	355	2707	156.077	5934-29-2	6274	C00135	HMDB00177	443568768	365514624	429204896	455707808	475617696	391143584	366780736	453515232	388740224	400139392	370332352	441496384	299772928	387254272	356969440	380550656	327297248	394467680
3202	homocitrate	Xenobiotics	Food Component/Plant	39601	LC/MS Neg	100002554	578	205.035	320573-06-6	439459	C01251	HMDB03518	3405806	2285850	3438528	5537972	6326030	1985405	1535643	4727777	2866503	921020	1577582	1851050	1098740	1684163	1362035	2887668	1195040	2.00636e+06
365	homocitrulline	Amino Acid	Urea cycle; Arginine and Proline Metabolism	22138	LC/MS Pos Early	100000963	1908	190.119	1190-49-4	65072	C02427	HMDB00679	67854	421308	1105793	783480	836654	607810	1080182	1179734	323049	2321821	1672172	501794	388963	547669	541761	939981	1032965	571544
330	homocysteine	Amino Acid	Methionine, Cysteine, SAM and Taurine Metabolism	15128	LC/MS Pos Early	311	2155	136.043	454-29-5	778	C00155	HMDB00742	1230670	386313	377870	505151	781070	739052	1411467	866353	334350	463692	674402	827175	775258	1152863	314881	832994	375996	379944
3203	homostachydrine*	Xenobiotics	Food Component/Plant	33009	LC/MS Pos Early	100001550	1750	158.118	1195-94-4	441447	C08283	HMDB33433	5327919	14095380	11401092	16708055	15278518	10587087	1160967	19077736	117269	953646	7176325	11665038	6776179	5282185	3429076	16282863	7349223	9439958
348	hypotaurine	Amino Acid	Methionine, Cysteine, SAM and Taurine Metabolism	590	LC/MS Pos Early	358	724	110.027	300-84-5	107812	C00519	HMDB00965	2792525	1315656	1543690	1695143	1542570	1479634	1277279	1050219	2224271	413189	789073	885700	576201	1105474	1078791	529428	760911	791030
2658	hypoxanthine	Nucleotide	Purine Metabolism, (Hypo)Xanthine/Inosine containing	3127	LC/MS Neg	171	1291.2	135.031	68-94-0	790	C00262	HMDB00157	103924640	70906544	84421416	76669352	71657960	73094520	56210936	74297024	90461088	46048392	40607352	46129200	36850476	40964460	39302820	34124512	53204180	64748484
69	imidazole lactate	Amino Acid	Histidine Metabolism	15716	LC/MS Pos Early	100000263	2040	157.061	14403-45-3	440129	C05568	HMDB02320	430822	348745	277323	278425	272603	216726	263200	428256	-	516077	294366	432542	415853	340824	214121	248112	268695	572110
68	imidazole propionate	Amino Acid	Histidine Metabolism	40730	LC/MS Pos Early	100003434	2263	141.066	1074-59-5	70630	-	HMDB02271	1108486	19791004	17825696	3365432	2710768	9619398	34787620	3252210	14318544	24803078	18397954	11739486	12731714	19788742	20964606	3009439	16881608	17460736
2657	inosine	Nucleotide	Purine Metabolism, (Hypo)Xanthine/Inosine containing	1123	LC/MS Neg	361	1602.1	267.074	58-63-9	6021	C00294	HMDB00195	389540800	352310304	457440736	506941952	563953920	331927840	322255200	476060480	363149920	402096416	461078112	427877472	328812128	443634336	275132960	473622880	438156352	403227616
2656	inosine 5'-monophosphate (IMP)	Nucleotide	Purine Metabolism, (Hypo)Xanthine/Inosine containing	2133	LC/MS Pos Early	362	650	349.054	4691-65-0	8582	C00130	HMDB00175	-	3403438	362384	190437	1439677	2075853	5532856	4634332	-	2372874	4278781	1977019	2132977	2471393	2262556	10049491	651089	981778
1465	inositol 1-phosphate (I1P)	Lipid	Inositol Metabolism	43849	LC/MS Polar	370	4785	259.022	573-35-3;106032-59-1	440194	C04006	HMDB00213	2262290	929289	1211045	1072312	739279	1246785	1396164	459742	1696731	433464	519067	670718	522546	800023	1181935	198455	756974	768670
840	Isobar: fructose 1,6-diphosphate, glucose 1,6-diphosphate, myo-inositol 1,4 or 1,3-diphosphate	Carbohydrate	Glycolysis, Gluconeogenesis, and Pyruvate Metabolism	46896	LC/MS Neg	100002180	551	338.989	-	-	-	-	547572	337881	227730	575254	287805	534785	600432	449845	256726	136888	274831	394003	369973	277592	617825	970992	91357	222648
307	isobutyrylcarnitine	Amino Acid	Leucine, Isoleucine and Valine Metabolism	33441	LC/MS Pos Early	100001055	2810	232.154	25518-49-4	168379	-	HMDB00736	8144335	5319967	4964306	2684195	1436113	4343141	6.76422e+06	5094867	6821530	5918481	4637618	7834363	13029005	8149063	9255192	1316749	3401638	5284004
290	isoleucine	Amino Acid	Leucine, Isoleucine and Valine Metabolism	1125	LC/MS Pos Early	376	2800	132.102	73-32-5	6306	C00407	HMDB00172	322732640	207166512	223359216	253973056	268323712	245117296	209382816	208267776	223669440	267332800	150962208	198365200	171040736	196765360	216535568	154515792	185678544	201355696
270	isovalerylcarnitine	Amino Acid	Leucine, Isoleucine and Valine Metabolism	34407	LC/MS Pos Early	100001393	3085	246.17	31023-24-2	6426851	-	HMDB00688	4263991	2322759	1318161	449399	496939	2004882	1687814	967037	3355798	3098666	1190472	3028002	8788630	3.72166e+06	8311544	-	972031	2041267
225	kynurenine	Amino Acid	Tryptophan Metabolism	15140	LC/MS Pos Early	100000265	2739	209.092	2922-83-0	161166	C00328	HMDB00684	5954753	1383759	1670770	2431193	2292630	1961071	1840559	3979840	1641903	1069060	934016	1002605	1795232	1.04788e+06	2122363	1397069	1389520	1138658
850	lactate	Carbohydrate	Glycolysis, Gluconeogenesis, and Pyruvate Metabolism	527	LC/MS Polar	482	1468.8	89.0244	79-33-4	612	C00186	HMDB00190	36142176	84440704	46787768	9368972	12678781	46448900	33146982	16357936	49515712	36592800	63340748	53344792	49297692	53609384	23012598	6250049	24203208	34141460
3794	lanthionine	Xenobiotics	Chemical	42002	LC/MS Pos Early	100003892	1730	209.059	3183-08-02	6994972;98504	-	-	84665	-	-	5530868	5683328	-	-	5028050	-	188645	-	-	-	-	504407	3521760	-	-
262	leucine	Amino Acid	Leucine, Isoleucine and Valine Metabolism	60	LC/MS Pos Early	397	2864	132.102	61-90-5	6106	C00123	HMDB00687	424923712	257871312	249041408	297389344	352630112	287090368	259075696	232179648	267522656	394783456	181591296	231191728	193993728	257655040	262704032	174113136	214027168	241954032
1098	linoleate (18:2n6)	Lipid	Polyunsaturated Fatty Acid (n3 and n6)	1105	LC/MS Neg	180	5535	279.233	60-33-3	5280450	C01595	HMDB00673	7108660736	1702471808	2526327552	2819744256	3322620928	2519633152	1682389248	2239190784	1903022976	7142542848	1218748416	1663081216	3881068544	2538017280	5694127104	1722407808	1371496960	1855658624
1100	linolenate [alpha or gamma; (18:3n3 or 6)]	Lipid	Polyunsaturated Fatty Acid (n3 and n6)	34035	LC/MS Neg	100001337	5450	277.217	-	5280934	C06426	HMDB03073	1762677120	385326624	535559712	1055622656	1242573056	860660992	486365792	809574784	474990912	1080567936	283491872	347418848	627598144	640194752	934966528	513290208	366243040	405802272
1455	linoleoyl ethanolamide	Lipid	Endocannabinoid	52608	LC/MS Neg	100006726	6150	322.275	68171-52-8	5283446	-	HMDB12252	2563266	-	421179	87561	-	-	-	-	192432	1817408	-	132401	349542	154299	501393	125241	-	155995
1290	linoleoylcarnitine*	Lipid	Fatty Acid Metabolism(Acyl Carnitine)	46223	LC/MS Pos Late	100003151	1430	424.342	36816-10-1	6450015	-	HMDB06469	1184758	160932	536703	81979	73127	319815	682815	54355	846422	572279	276731	317647	458399	667636	961698	87723	305498	624906
79	lysine	Amino Acid	Lysine Metabolism	1301	LC/MS Pos Early	407	2850	147.113	56-87-1	5962	C00047	HMDB00182	180117504	112238928	165806512	132818952	143383536	167838224	112401840	87730560	138153392	109689248	115664848	116908376	99407856	133303432	116618672	88230376	101131344	119694952
1028	malate	Energy	TCA Cycle	1303	LC/MS Polar	409	3343.1	133.014	6915-15-7	525	C00149	HMDB00156	1635877760	1802587392	1554910976	1245668736	1247340416	1487689088	1710273920	1249878016	1636890240	1688599168	1448171776	1680088064	1618654208	1660259072	1631273344	894858816	1613543424	1855596928
1243	malonylcarnitine	Lipid	Fatty Acid Synthesis	37059	LC/MS Pos Early	100001526	2086	248.113	853728-01-5	22833583	-	HMDB02095	1947241	2005871	3618878	1691227	2215150	1980373	1614869	2409913	2624697	2179768	1999273	2378802	2739922	4211440	3225979	629693	1844195	3457904
894	maltohexaose	Carbohydrate	Glycogen Metabolism	35170	LC/MS Polar	100001448	5860	989.32	34620-77-4	439606	C01936	HMDB12253	643676	666828	967240	914681	433885	550924	745149	212306	555889	1.02302e+06	973645	1096687	566570	929823	541214	655860	947118	754514
896	maltopentaose	Carbohydrate	Glycogen Metabolism	35163	LC/MS Polar	100001447	5365	827.267	34620-76-3	13489094	C06218	HMDB12254	1925037	2090507	3.14491e+06	3155126	1366537	1805426	2338053	1297038	2041729	3353018	3015469	3.64533e+06	1973623	2870633	1825236	2370807	2934396	2357857
902	maltose	Carbohydrate	Glycogen Metabolism	15586	LC/MS Polar	913	3329.4	387.114	6363-53-7	10991489	C00208	HMDB00163	299143936	130774568	283596096	218664848	93971616	238338896	251248624	76546776	134029088	291529120	248830160	290122368	121611368	303992416	204021120	135786448	181419072	155786240
897	maltotetraose	Carbohydrate	Glycogen Metabolism	15910	LC/MS Polar	100000275	5000	711.22	34612-38-9	446495	C02052	HMDB01296	181082480	136927424	253411040	196175904	85851224	156925136	209583328	58857836	106400424	292462912	247479760	269234048	134730256	260834512	158290144	145405792	193518704	160990096
899	maltotriose	Carbohydrate	Glycogen Metabolism	44688	LC/MS Polar	100000276	4286.4	549.167	1109-28-0	439586	C01835	HMDB01262	1031329088	615924608	1231777280	849929280	375081152	818647424	1058603200	244405552	467240992	1386134528	1152457472	1344665728	635970752	1212920064	797889280	677098752	886052160	651780672
943	mannitol/sorbitol	Carbohydrate	Fructose, Mannose and Galactose Metabolism	46142	LC/MS Polar	100001740	2260	181.072	-	5780	C01507	HMDB00247	3.59313e+06	2702117	2.35893e+06	2.52582e+06	5.30973e+06	1.59763e+06	2449187	1.60594e+06	1.11648e+06	1843246	1.38639e+06	1.32004e+06	1.07716e+06	1740298	641194	1.40506e+06	1.79136e+06	1.79411e+06
944	mannose	Carbohydrate	Fructose, Mannose and Galactose Metabolism	48153	LC/MS Polar	803	2200	225.062	3458-28-4	18950	C00159	HMDB00169	42569756	47309464	47923192	53837360	56407064	52992332	22726560	48858256	39087488	34161908	38160472	43576276	29953386	45967392	33335604	26852532	35449280	32054110
945	mannose-6-phosphate	Carbohydrate	Fructose, Mannose and Galactose Metabolism	1469	LC/MS Polar	294	4510	259.022	70442-25-0;104872-94-8	439198	C00275	HMDB01078	284094	733502	-	279903	73437	112822	1008957	378667	241237	1911615	1.02248e+06	2089555	1369831	913730	453796	1999108	707156	774686
1060	margarate (17:0)	Lipid	Long Chain Fatty Acid	1121	LC/MS Neg	891	5731	269.249	506-12-7	10465	-	HMDB02259	130722888	24358476	27775352	7743839	8604447	18749052	12078890	3524172	32564222	130095048	7422786	13262884	46564352	16866320	79740440	7257788	11622533	20775952
1109	mead acid (20:3n9)	Lipid	Polyunsaturated Fatty Acid (n3 and n6)	35174	LC/MS Neg	100001472	5650	305.249	20590-32-3	5312531	-	HMDB10378	5.57157e+06	1.20954e+06	1.82578e+06	1.395e+06	1.84537e+06	1585890	822662	709298	1.16347e+06	7.77393e+06	709641	1111819	3794771	1.40482e+06	5.6507e+06	1.08937e+06	851560	1267356
321	methionine	Amino Acid	Methionine, Cysteine, SAM and Taurine Metabolism	1302	LC/MS Pos Early	415	2526	150.058	63-68-3	6137	C00073	HMDB00696	213787808	123535392	138328128	151102544	216396416	151921344	113528512	127935160	168763088	101307760	106176864	106295072	86512112	122374960	91662080	94187584	110155224	131218296
325	methionine sulfone	Amino Acid	Methionine, Cysteine, SAM and Taurine Metabolism	44878	LC/MS Pos Early	100004635	1250	182.048	820-10-0	69961	-	-	-	101425	226988	146853	74820	52372	140410	69260	168360	512317	170406	-	83825	156061	209893	-	136573	148959
326	methionine sulfoxide	Amino Acid	Methionine, Cysteine, SAM and Taurine Metabolism	18374	LC/MS Pos Early	100000039	1272	166.053	3226-65-1	158980	C02989	HMDB02005	2844184	4190273	3121883	1640423	4067290	3238735	4659752	4009501	2561827	7832316	2217581	1382265	3034335	3163492	4913983	2696039	4190119	5733461
3309	methyl glucopyranoside (alpha + beta)	Xenobiotics	Food Component/Plant	46144	LC/MS Neg	100005864	1070	193.072	-	-	-	-	286701	258102	-	130947	117429	143245	221917	-	367830	151975	-	358205	197889	122290	249569	-	213539	280955
2792	methylphosphate	Nucleotide	Purine and Pyrimidine Metabolism	37070	LC/MS Pos Early	100001805	544	113	7023-27-0	13130	-	HMDB61711	320166	200743	294575	300341	253256	311840	237600	205023	316555	159369	274281	267739	221638	309179	218271	127713	221093	259439
282	methylsuccinate	Amino Acid	Leucine, Isoleucine and Valine Metabolism	15745	LC/MS Polar	2051	2800	131.035	498-21-5	10349	-	HMDB01844	1817224	1851881	1210584	2338854	3.80567e+06	1372959	914294	2958511	1635290	657906	1.83858e+06	959247	2.04171e+06	1035815	1445955	1672985	967905	1620918
317	methylsuccinoylcarnitine (1)	Amino Acid	Leucine, Isoleucine and Valine Metabolism	53031	LC/MS Pos Early	100009275	2589	276.144	-	-	-	-	2138736	2892896	2129159	985585	1590511	1681018	983604	1346613	1185941	1772658	2431692	3122994	4755040	4617005	1.98083e+06	623629	1724551	2419553
1457	myo-inositol	Lipid	Inositol Metabolism	1124	LC/MS Polar	363	3506.3	225.062	87-89-8	892	C00137	HMDB00211	11997058	7753122	11150598	8.08475e+06	9190653	9811261	9246023	6961390	11674361	12642017	10831239	8543523	13399219	10217112	8438052	8145282	9392812	9970616
1054	myristate (14:0)	Lipid	Long Chain Fatty Acid	1365	LC/MS Neg	519	5440	227.202	544-63-8	11005	C06424	HMDB00806	892344832	243115168	285274848	315672352	342263072	365475840	257184320	240340176	334438880	610370368	150593088	195700832	293568416	304059168	513606816	150636048	205513600	222820832
1055	myristoleate (14:1n5)	Lipid	Long Chain Fatty Acid	32418	LC/MS Neg	100001198	5346.9	225.186	544-64-9	5281119	C08322	HMDB02000	81355704	27733168	24371142	68417424	59898012	43690080	36531440	43844992	40484176	28463628	14865770	23013064	18156220	33804088	23766938	25532884	25824136	21071520
1285	myristoylcarnitine	Lipid	Fatty Acid Metabolism(Acyl Carnitine)	33952	LC/MS Pos Late	100001270	1350	372.311	18822-89-4	53477791	-	HMDB05066	88941	62636	-	-	-	-	82670	-	112025	100283	86099	71019	96952	89103	115769	-	-	125481
82	N2-acetyllysine/N6-acetyllysine	Amino Acid	Lysine Metabolism	52256	LC/MS Pos Early	100008925	2129	189.123	-	-	-	-	1694124	1300777	1549803	2187359	3.12891e+06	1.88187e+06	1250407	1.65614e+06	1.59876e+06	1428405	959795	1441216	622437	1074211	1230635	1.67387e+06	1586871	1280923
83	N6,N6,N6-trimethyllysine	Amino Acid	Lysine Metabolism	1498	LC/MS Pos Early	189	2825	189.16	23284-33-5	440120	C03793	HMDB01325	11200832	13114011	13102605	12925271	11138371	11364260	8880030	6497646	10178308	7649049	9393587	16482785	7642450	9349513	8158101	4965329	8015510	11263525
2695	N6-carbamoylthreonyladenosine	Nucleotide	Purine Metabolism, Adenine containing	35157	LC/MS Pos Early	100001415	2008	413.142	24719-82-2	161466	-	HMDB41623	510057	235653	372790	404039	156245	369806	340334	195916	323836	244623	293091	422029	161574	492475	248038	102761	373433	340823
102	N6-carboxyethyllysine	Amino Acid	Lysine Metabolism	37458	LC/MS Pos Early	100001769	2695	219.134	-	-	-	-	-	265914	377798	335886	336887	385681	485100	92927	487160	473569	655003	375426	286381	532486	330414	286044	428820	401793
1014	N6-carboxymethyllysine	Carbohydrate	Advanced Glycation End-product	36713	LC/MS Pos Early	100001768	2500	205.118	5746-04-03	-	-	-	-	-	251136	196849	-	253111	404025	321366	242197	418711	-	-	70732	242090	129309	304732	204603	162826
2686	N6-methyladenosine	Nucleotide	Purine Metabolism, Adenine containing	37114	LC/MS Pos Early	213	2264	282.12	1867-73-8	102175	-	HMDB04044	654004	106442	140899	390452	370516	375650	386149	253557	394975	233336	212129	200171	138473	297516	394844	159586	173571	227697
2704	N6-succinyladenosine	Nucleotide	Purine Metabolism, Adenine containing	48130	LC/MS Pos Early	100001664	1930	384.115	4542-23-8	-	-	HMDB00912	1.03089e+06	2350333	924295	468105	632129	1300251	1044079	844254	662530	590006	953009	1241441	843426	1630459	702778	304552	725241	1150003
62	N-acetyl-1-methylhistidine*	Amino Acid	Histidine Metabolism	43255	LC/MS Pos Early	100004299	2100	212.103	-	-	-	-	140998	190806	162215	76105	-	178177	127896	79265	314597	591141	125693	-	80135	261221	243171	-	185356	202308
61	N-acetyl-3-methylhistidine*	Amino Acid	Histidine Metabolism	43256	LC/MS Pos Early	100002204	2056	212.103	37841-04-6	193270	-	-	-	213520	134448	241616	-	175739	251963	236337	226110	2232799	261632	169736	200466	266322	182386	420417	690052	332825
27	N-acetylalanine	Amino Acid	Alanine and Aspartate Metabolism	1585	LC/MS Polar	1110	1564.8	130.051	97-69-8	88064	C02847	HMDB00766	258095	192345	182313	173604	-	240588	133343	-	-	-	203156	185588	169624	-	-	-	235708	153627
370	N-acetylarginine	Amino Acid	Urea cycle; Arginine and Proline Metabolism	33953	LC/MS Pos Early	100001266	2245	217.13	155-84-0	67427	C02562	HMDB04620	132703	601941	606196	1.69834e+06	4299216	851211	983521	2097883	663796	541188	876038	590303	415299	638580	372837	2.02995e+06	899090	757499
32	N-acetylasparagine	Amino Acid	Alanine and Aspartate Metabolism	33942	LC/MS Pos Early	100001257	785	175.071	4033-40-3	99715	-	HMDB06028	88160	136061	143505	129508	214616	146217	116527	253861	229927	80924	175173	105510	-	182667	114061	131874	135903	152579
33	N-acetylaspartate (NAA)	Amino Acid	Alanine and Aspartate Metabolism	22185	LC/MS Pos Early	100000787	880	176.055	997-55-7;997-55-7	65065	C01042	HMDB00812	-	220242	-	277008	311176	-	249856	334300	201835	272383	-	-	-	265808	-	196647	-	-
993	N-acetyl-glucosamine 1-phosphate	Carbohydrate	Aminosugar Metabolism	15741	LC/MS Polar	1212	4052	300.049	31281-59-1	440364	C04256	HMDB01367	24652	110068	141782	158643	162728	90809	188532	136567	130846	261371	145190	102330	133566	112393	130850	138272	264356	219787
992	N-acetylglucosamine 6-phosphate	Carbohydrate	Aminosugar Metabolism	15107	LC/MS Polar	1213	4114	300.049	102029-88-9	439219	C00357	HMDB02817	232697	262013	604637	411668	372587	349308	432695	297494	731168	336899	292272	429361	518185	394063	442777	243978	427566	432572
1013	N-acetylglucosamine/N-acetylgalactosamine	Carbohydrate	Aminosugar Metabolism	46539	LC/MS Pos Early	100006435	715	222.097	-	-	-	-	7806140	3458961	4612048	5795351	6925008	6310710	6427823	3224690	5341095	2612273	1623937	-	3011080	4021369	4249288	1856793	3015979	3267983
1010	N-acetylglucosaminylasparagine	Carbohydrate	Aminosugar Metabolism	48149	LC/MS Pos Early	1215	1212	336.14	2776-93-4	123826	C04540	HMDB00489	1030473	1335072	1610957	1417337	1967260	1135566	1168495	1682138	861377	1157090	1161635	1069720	1124754	1607281	1041166	1205305	1136520	1288318
42	N-acetylglutamate	Amino Acid	Glutamate Metabolism	15720	LC/MS Pos Early	100000282	1050	190.071	5817-08-03	70914	C00624	HMDB01138	-	286742	-	-	199447	90785	190783	158830	66602	265665	120748	-	255223	216024	-	167560	189015	127711
43	N-acetylglutamine	Amino Acid	Glutamate Metabolism	33943	LC/MS Pos Early	100001253	845	189.087	2490-97-3	182230	C02716	HMDB06029	775675	815771	931428	1116120	1277315	697897	1203055	997912	1337942	731829	608196	671252	694013	1011505	610260	718846	891167	774725
2	N-acetylglycine	Amino Acid	Glycine, Serine and Threonine Metabolism	27710	LC/MS Pos Early	100001006	826	118.05	543-24-8	10972	-	HMDB00532	389077	314191	422417	-	223035	305057	224955	149584	406070	350825	393476	399987	281097	639474	207562	177523	284090	164390
58	N-acetylhistidine	Amino Acid	Histidine Metabolism	33946	LC/MS Pos Early	100001293	2065	198.087	39145-52-3	75619	C02997	HMDB32055	790613	4872139	1.51523e+06	3275211	2048270	4620250	8928364	4186232	4747847	44752944	6310351	3533778	4418604	15876730	12769057	8422652	18140876	3835583
322	N-acetylmethionine	Amino Acid	Methionine, Cysteine, SAM and Taurine Metabolism	1589	LC/MS Neg	1083	1787	190.054	65-82-7	448580	C02712	HMDB11745	129831	66965	68104	61837	90792	185960	109329	158676	117660	77783	87179	50895	121487	139441	162050	236270	159531	84759
999	N-acetylneuraminate	Carbohydrate	Aminosugar Metabolism	32377	LC/MS Pos Early	1162	660	310.113	131-48-6	439197	C00270	HMDB00230	6591767	6043482	5856453	3.00835e+06	9193300	4280775	7032145	3306019	4917814	8785220	7336319	5797146	4940409	5030160	4454473	3138735	6803112	6365549
403	N-acetylputrescine	Amino Acid	Polyamine Metabolism	37496	LC/MS Pos Early	192	2230	131.118	18233-70-0	122356	C02714	HMDB02064	106681	219567	198989	297732	349122	147415	178723	326041	309730	149972	168961	113791	275773	259630	120461	290991	247770	232189
10	N-acetylserine	Amino Acid	Glycine, Serine and Threonine Metabolism	37076	LC/MS Pos Early	100001851	811	148.06	97-14-3	65249	-	HMDB02931	1863640	1313336	2190967	1510963	1129310	1857872	1028249	1229397	1320173	1780440	1309860	992175	1129962	1472025	894635	839323	1143888	1044422
350	N-acetyltaurine	Amino Acid	Methionine, Cysteine, SAM and Taurine Metabolism	48187	LC/MS Neg	100005466	800	166.018	-	159864	-	-	651186	751192	603247	470254	1079565	970360	689616	544150	1091845	518215	470038	662726	857705	683741	557247	468049	1239313	944341
15	N-acetylthreonine	Amino Acid	Glycine, Serine and Threonine Metabolism	33939	LC/MS Polar	100001274	1700	160.061	17093-74-2	152204	-	-	663109	470467	406504	361042	211306	423393	292380	216707	337416	237176	419466	494581	695382	531452	313523	120809	213434	619908
375	N-alpha-acetylornithine	Amino Acid	Urea cycle; Arginine and Proline Metabolism	32984	LC/MS Pos Early	100000285	2000	175.108	6205-08-09	439232	C00437	HMDB03357	238049	864097	1183038	1132761	1851620	1096374	897907	1159627	946060	845968	1255547	696470	597903	829053	691471	992799	754360	642549
373	N-delta-acetylornithine	Amino Acid	Urea cycle; Arginine and Proline Metabolism	43249	LC/MS Pos Early	100004523	1877	175.108	-	9920500	-	-	4.09436e+06	15835204	10102039	17141152	19540692	18478590	8115195	20887146	4843993	29247198	12871693	10458510	7267773	8028407	7725398	17798660	13041016	8851526
3235	N-glycolylneuraminate	Xenobiotics	Food Component/Plant	37123	LC/MS Polar	100001491	3327.5	324.094	1113-83-3	123802	C03410	HMDB00833	1437097	336581	450386	630844	1953962	562088	392303	417178	360134	477911	948579	439785	358336	545168	228075	464388	444533	390838
2798	nicotinamide	Cofactors and Vitamins	Nicotinate and Nicotinamide Metabolism	594	LC/MS Pos Early	432	1942	123.055	98-92-0	936	C00153	HMDB01406	559411264	541575488	509130784	421764736	472126528	419121536	441361408	518550656	504953088	421305824	449989632	428032672	396067264	532046080	332239744	519331072	500373376	466829760
2802	nicotinamide adenine dinucleotide (NAD+)	Cofactors and Vitamins	Nicotinate and Nicotinamide Metabolism	5278	LC/MS Neg	1310	1434	662.102	53-84-9	5893	C00003	HMDB00902	1417827	783126	1027239	1055964	987078	847731	756031	476544	982709	549911	611131	607749	550788	861266	624994	569460	547623	747428
2800	nicotinamide ribonucleotide (NMN)	Cofactors and Vitamins	Nicotinate and Nicotinamide Metabolism	22152	LC/MS Pos Early	1312	766	335.064	1094-61-7	14180	C00455	HMDB00229	310288	906919	582139	189058	680794	310678	491386	282195	727725	1546046	666067	470225	609413	1122433	246100	470009	826927	1678857
2801	nicotinamide riboside	Cofactors and Vitamins	Nicotinate and Nicotinamide Metabolism	33013	LC/MS Pos Early	100001310	2040	255.098	1341-23-7	439924	C03150	HMDB00855	5556986	5410284	3579698	1742016	4744540	2194549	1790053	1552219	2.9524e+06	5058664	2418093	2274351	2893814	4366260	802316	1.69722e+06	4252764	5498735
2795	nicotinate	Cofactors and Vitamins	Nicotinate and Nicotinamide Metabolism	1504	LC/MS Pos Early	567	1673	124.039	59-67-6	938	C00253	HMDB01488	27992730	21488438	18570646	26792582	18359616	39491904	29013586	18823800	37309036	19873776	26033702	18913574	26543696	33384760	36031724	18105286	51646928	37894724
1454	N-linolenoyltaurine *	Lipid	Endocannabinoid	46224	LC/MS Neg	100005815	5412	384.221	-	-	-	-	5578951	626976	-	-	176892	-	-	245444	149773	3310006	533657	403632	796282	652198	579971	179747	310794	348768
54	N-methyl-GABA	Amino Acid	Glutamate Metabolism	39577	LC/MS Pos Early	100003152	2109	118.086	1119-48-8	1550042;70703	-	-	11330517	10696467	26239714	7159415	11614809	20544392	16422356	5728293	8112841	11740347	35139960	17665382	9901270	14630972	5302753	6732752	11367352	13417902
3826	N-methylpipecolate	Xenobiotics	Chemical	47101	LC/MS Pos Early	100005383	1932	144.102	41447-17-0	11862129;11286529	-	-	1242967	4125384	7177485	10690290	17673170	18834100	1240611	6286831	2106257	3174263	3391413	2130435	2927402	5435927	-	5127358	3188711	4755229
377	N-methylproline	Amino Acid	Urea cycle; Arginine and Proline Metabolism	37431	LC/MS Pos Early	100001956	1335	130.086	475-11-6	557	-	-	2004723	51017544	16086097	30462484	3396151	5660826	3405631	2742456	22607790	91932160	11010532	1.80995e+06	82828992	65518676	101322328	13880373	30215036	37602508
351	N-methyltaurine	Amino Acid	Methionine, Cysteine, SAM and Taurine Metabolism	42989	LC/MS Polar	100004056	1576	138.023	107-68-6	6994586;7882	-	-	4461969	4242025	4282232	6222913	4753620	3923563	3116498	5352100	4312474	2557669	3357323	3993426	2775822	3554789	2010005	4.13027e+06	3284154	4394750
382	N-monomethylarginine	Amino Acid	Urea cycle; Arginine and Proline Metabolism	43586	LC/MS Pos Early	100004488	2845	189.135	53308-83-1	132862	C03884	HMDB29416	2.26834e+06	1153627	1942286	1.90151e+06	1.61903e+06	2470569	1747112	963056	3.06407e+06	993178	863274	1416578	843759	2302483	2.17432e+06	1024177	1373372	1436295
1451	N-oleoyltaurine	Lipid	Endocannabinoid	39732	LC/MS Neg	100003119	5610	388.253	52514-04-2	6437033	-	-	5806729	894303	1588431	435964	1374432	694981	410393	542840	1.03648e+06	11753911	1003582	1007096	5913433	1138232	5795791	446434	659259	1235456
1070	nonadecanoate (19:0)	Lipid	Long Chain Fatty Acid	1356	LC/MS Neg	892	6068	297.28	646-30-0	12591	C16535	HMDB00772	12013091	3612598	3529017	1056167	1065000	2610705	1904889	711591	5274466	18372532	1115280	1886871	6029422	2313161	11646149	1409334	2084217	3411382
1829	N-palmitoyl-sphinganine (d18:0/16:0)	Lipid	Sphingolipid Metabolism	52604	LC/MS Pos Late	100009028	3090	540.535	5966-29-0	5283572	-	HMDB11760	252875	116952	116839	91664	77868	123420	97617	101991	68731	77319	138916	132234	88478	105313	61250	99502	110690	128366
1847	N-palmitoyl-sphingosine (d18:1/16:0)	Lipid	Sphingolipid Metabolism	44877	LC/MS Pos Late	1518	2893	538.519	24696-26-2	5283564	-	HMDB04949	10143572	8400446	8447663	8.14366e+06	6439485	7247428	6534153	6122132	8918270	9603616	8154243	8119842	5945643	8821999	7989981	6767401	7875847	9794991
1453	N-palmitoyltaurine	Lipid	Endocannabinoid	39835	LC/MS Neg	100003239	5560	362.237	83982-06-3	-	-	-	3083452	537922	922583	385252	995414	367987	209219	641068	874341	8019148	578937	477597	3959334	617549	4044915	589997	338136	908959
1452	N-stearoyltaurine	Lipid	Endocannabinoid	39730	LC/MS Neg	100003240	5782	390.268	63155-80-6	168274	-	-	2313801	359270	518864	71831	82540	211724	-	-	505176	3.85474e+06	138863	188505	1.00697e+06	276068	1534238	141857	286828	371537
1088	oleate/vaccenate (18:1)	Lipid	Long Chain Fatty Acid	52285	LC/MS Neg	100008930	5655	281.249	-	-	-	-	9435358208	2545502208	3235627264	1770536960	1930485248	2732766464	1638180864	713355776	2947383040	11027392512	1069392320	2329922304	5492497408	2807208192	8294430208	1360472192	1428176896	2800038400
1441	oleoyl ethanolamide	Lipid	Endocannabinoid	38102	LC/MS Neg	1137	6400	324.291	11-58-0;111-58-0	5283454	-	HMDB02088	6468160	519641	1324937	278749	228807	268357	186171	-	598236	5168591	177918	526152	1557933	450555	1559508	436182	145633	456762
1291	oleoylcarnitine	Lipid	Fatty Acid Metabolism(Acyl Carnitine)	35160	LC/MS Pos Late	100001501	1423	426.358	38677-66-6	6441392;53477789	-	HMDB05065	2124594	773688	1139394	431216	304331	888716	1741525	208578	2416373	2.06207e+06	911821	1629181	1985582	2.08861e+06	2.9464e+06	223908	1013344	2214701
1600	oleoylcholine	Lipid	Phospholipid Metabolism	53260	LC/MS Pos Late	100009331	1449	368.352	-	-	-	-	603931	175813	-	166902	119705	180841	387089	117060	609349	454171	170173	402457	637091	611526	630961	125652	376538	446116
420	ophthalmate	Amino Acid	Glutathione Metabolism	34592	LC/MS Pos Early	100001311	2085	290.135	495-27-2	7018721	-	HMDB05765	1553814	1738485	39140584	1283542	10480403	2492615	2499249	1830968	13160978	2136424	4708158	2424747	526480	9966676	2831773	8103161	35684004	4371453
360	ornithine	Amino Acid	Urea cycle; Arginine and Proline Metabolism	1493	LC/MS Pos Early	444	2800	133.097	3184-13-2	6262	C00077	HMDB03374	114574064	53958984	81549552	153366272	203374592	92395808	45944864	91233096	80479568	30477840	60363544	55483944	24595352	70419224	38970304	129112536	56393792	57142132
2733	orotate	Nucleotide	Pyrimidine Metabolism, Orotate containing	1505	LC/MS Polar	445	1638.1	155.01	50887-69-9	967	C00295	HMDB00226	1705540	1357141	2108426	513932	320804	1303617	4972471	143235	3262795	2339385	472573	1226712	9264354	2795083	6348325	237866	3204413	2259053
2735	orotidine	Nucleotide	Pyrimidine Metabolism, Orotate containing	35172	LC/MS Polar	100001416	2250	287.052	314-50-1	92751	C01103	HMDB00788	323908	560713	757832	915479	1030788	282315	1167382	686722	662513	572626	458198	1260945	516576	677016	668411	802749	1044116	1088097
1057	palmitate (16:0)	Lipid	Long Chain Fatty Acid	1336	LC/MS Neg	424	5618	255.233	57-10-3	985	C00249	HMDB00220	6416081408	1790286464	1951422720	912003328	1080065152	1461985792	941637440	490580992	2102577664	8320699392	756350208	1288510592	3376345856	1436869632	5195259904	740337728	948479936	1775258496
1058	palmitoleate (16:1n7)	Lipid	Long Chain Fatty Acid	33447	LC/MS Neg	452	5475	253.217	373-49-9	445638	C08362	HMDB03229	4417773568	1132783232	1394298880	1904513024	1969454208	1632100352	1024091456	1396418688	1339430400	3732502016	689704064	1132076800	1756701824	1466388736	2574049792	944273856	869236416	1148518144
1857	palmitoyl dihydrosphingomyelin (d18:0/16:0)*	Lipid	Sphingolipid Metabolism	52434	LC/MS Pos Late	100008954	2290	705.591	-	9939965	-	-	1075579	585857	530765	690398	707623	706137	669415	604380	437612	617556	680002	627723	711307	581763	494396	416094	692094	786006
1444	palmitoyl ethanolamide	Lipid	Endocannabinoid	38165	LC/MS Neg	1489	6300	298.275	544-31-0	4671	C16512	HMDB02100	7.9276e+06	1402326	2311212	1089148	861757	991869	828736	489469	1466280	10187103	897105	1591650	2825656	1320761	2732174	1448276	962789	1.50957e+06
1833	palmitoyl sphingomyelin (d18:1/16:0)	Lipid	Sphingolipid Metabolism	37506	LC/MS Pos Late	100002107	2168	703.575	6254-89-3	9939941	-	-	13625260	10197879	10017355	18268534	14885313	11256942	9452880	11689001	11042637	14231407	11156593	10727046	12716564	13190798	10219858	14535713	15528563	12915284
1287	palmitoylcarnitine	Lipid	Fatty Acid Metabolism(Acyl Carnitine)	44681	LC/MS Pos Late	100000776	1425	400.342	6865-14-1	461	C02990	HMDB00222	1114857	365070	443591	313027	254310	415966	779337	165785	1335023	1125288	487041	680164	1.03941e+06	909759	1255033	162032	599885	1201443
2145	palmitoylcholine	Lipid	Fatty Acid Metabolism (Acyl Choline)	52944	LC/MS Pos Late	100009233	1482	342.337	-	151731	-	-	151698	-	-	-	-	42648	115323	-	96180	109963	-	51679	126328	83759	92675	-	82080	108401
2823	pantothenate	Cofactors and Vitamins	Pantothenate and CoA Metabolism	1508	LC/MS Neg	1024	1498.7	218.103	137-08-6	6613	C00864	HMDB00210	53132740	38724804	56177792	37513072	53078384	34613288	30334856	26143646	36449728	35807580	25714384	25986012	21162822	41978928	23287006	21442624	27495764	30979280
1056	pentadecanoate (15:0)	Lipid	Long Chain Fatty Acid	1361	LC/MS Neg	980	5521	241.217	1002-84-2;10002-84-2	13849	C16537	HMDB00826	93194288	28167792	33019120	24397508	31593464	29849156	22434568	20340146	32676472	114439520	17212218	24360314	49539528	28184724	77535264	20793490	21395024	30240956
107	phenylalanine	Amino Acid	Phenylalanine and Tyrosine Metabolism	64	LC/MS Pos Early	460	2878	166.086	63-91-2	6140	C00079	HMDB00159	311656000	266327120	270877568	190508976	190799280	224833984	252010448	181953760	268536640	273783808	230959824	251041232	208588256	291299552	277165472	184636944	275933696	289027808
1042	phosphate	Energy	Oxidative Phosphorylation	42109	LC/MS Neg	461	608	96.9696	7664-38-2	1061	C00009	HMDB01429	307635168	247931424	303788800	293147520	283304032	255089088	247529248	264787408	300517344	252842640	243949296	267107120	225692096	249415552	213831232	218447056	280653504	291649344
848	phosphoenolpyruvate (PEP)	Carbohydrate	Glycolysis, Gluconeogenesis, and Pyruvate Metabolism	597	LC/MS Neg	463	587.3	166.975	10526-80-4	1005	C00074	HMDB00263	251344	355324	188344	206070	170941	177486	183492	201526	404198	147775	197069	143015	164717	188433	188662	219944	-	251304
1492	phosphoethanolamine	Lipid	Phospholipid Metabolism	1600	LC/MS Neg	1026	638	140.012	1071-23-4	1015	C00346	HMDB00224	25197544	14692912	14104409	18047562	18862892	16626029	10770668	21305708	19816976	11926897	11982575	11161817	11980406	12105299	15724359	21878184	12573079	19332948
17	phosphothreonine	Amino Acid	Glycine, Serine and Threonine Metabolism	37453	LC/MS Pos Early	100002076	605	200.032	27530-80-9	1016	C12147	-	1387993	736568	1291694	561187	704832	902815	1065077	349376	552195	235696	625224	722682	855984	653518	618926	373723	164421	562206
3250	phytanate	Xenobiotics	Food Component/Plant	598	LC/MS Neg	466	5908	311.296	14721-66-5	26840	C01607	HMDB00417 HMDB00801 HMDB00553	9056260	2116562	1557077	1426688	628168	897835	2905549	635898	865467	5350733	373988	1486182	3054603	737378	5270980	1057944	2266935	1.58729e+06
1831	phytosphingosine	Lipid	Sphingolipid Metabolism	1510	LC/MS Pos Late	469	1367	318.3	554-62-1	122121	C12144	HMDB04610	122558	-	102356	145731	231827	122055	132556	99646	141002	86711	74653	75544	53685	99279	84031	-	-	73785
233	picolinate	Amino Acid	Tryptophan Metabolism	1512	LC/MS Pos Early	1022	910	124.039	98-98-6	1018	C10164	HMDB02243	3.51155e+06	3004417	2036238	3043063	2416232	2563097	1314059	1309451	2043285	3.67916e+06	2707285	2797245	2647625	2567612	1423262	1557043	2487787	3442573
1299	pimeloylcarnitine/3-methyladipoylcarnitine	Lipid	Fatty Acid Metabolism(Acyl Carnitine)	53224	LC/MS Pos Early	100009407	2773	304.175	-	-	-	-	8123199	14628450	12255126	18145338	25257718	14442039	3.77501e+06	14012484	6.9533e+06	4311545	1.72268e+06	3787697	3824235	3760963	2557796	6122683	3642996	6406977
97	pipecolate	Amino Acid	Lysine Metabolism	1444	LC/MS Pos Early	1025	2200	130.086	4043-87-2	849	C00408	HMDB00070	131085408	44577412	37793904	46742844	59551156	81662640	24627624	19904948	66357212	94075752	44558700	51213896	32818226	50376888	14067824	25934510	56207244	32142382
1170	pristanate	Lipid	Fatty Acid, Branched	38271	LC/MS Neg	477	5773	297.28	1189-37-3	123929	-	HMDB00795	1410458	-	339707	759367	426651	-	215874	271459	141382	1.94681e+06	137058	397637	1108592	304921	1294344	729638	292562	397488
361	proline	Amino Acid	Urea cycle; Arginine and Proline Metabolism	1898	LC/MS Pos Early	480	1603	116.071	147-85-3	145742	C00148	HMDB00162	848698496	607646720	701499008	675653440	668248576	690384000	640465088	552028608	728050048	528427840	513994752	608490112	410513440	542962048	560621376	401236640	499671456	573253632
690	prolylglycine	Peptide	Dipeptide	40703	LC/MS Pos Early	100003674	2136	173.092	2578-57-6	7408076;6426709	-	-	4337506	2651104	2601283	2807960	3550694	2732430	2392347	2728541	3634940	1653302	2058830	1900400	1401825	2492053	2239419	1919535	2252060	2476190
1260	propionylcarnitine	Lipid	Fatty Acid Metabolism (also BCAA Metabolism)	32452	LC/MS Pos Early	100001162	2590	218.139	17298-37-2	107738	C03017	HMDB00824	6.43782e+06	10415851	14929836	4341329	3.92835e+06	4719223	6807666	2594032	7039181	5.38744e+06	4430224	4766823	5329180	6664674	12922227	2448576	2988171	6.37522e+06
2747	pseudouridine	Nucleotide	Pyrimidine Metabolism, Uracil containing	33442	LC/MS Pos Early	821	800	245.077	1445-07-4	15047	C02067	HMDB00767	1100205	299306	337369	405312	298428	367576	311862	191623	486478	391927	283212	380879	236442	371393	305238	181417	359236	385026
2863	pterin	Cofactors and Vitamins	Pterin Metabolism	43023	LC/MS Pos Early	100004216	1805	164.057	22363-60-4	73000	C00715	HMDB00802	258969	342958	854005	634541	1.30363e+06	634165	464531	729024	446613	641019	1031054	636640	770158	1000851	399895	212145	385913	698455
396	putrescine	Amino Acid	Polyamine Metabolism	1408	LC/MS Pos Early	49	3027	89.1073	110-60-1	1045	C00134	HMDB01414	24094192	14654585	27777004	36439044	53084380	19018468	29302336	46008124	27889436	23414972	25537522	21948428	20076052	22706752	15547854	49595620	21442452	26700408
2901	pyridoxal	Cofactors and Vitamins	Vitamin B6 Metabolism	1651	LC/MS Pos Early	491	2343	168.065	65-22-5	1050	C00250	HMDB01545	10415748	7128850	14275472	10725037	10936045	10176346	9087903	10304005	8281795	5814766	10762698	7429056	4860070	10894220	7782003	9187217	7.14524e+06	8186622
2900	pyridoxal phosphate	Cofactors and Vitamins	Vitamin B6 Metabolism	5331	LC/MS Pos Early	492	1367	248.032	41468-25-1	1051	C00018	HMDB01491	986374	650858	920351	728213	944174	629285	632305	525487	610885	406795	612539	531787	438415	689352	550469	525832	541251	775034
2898	pyridoxamine	Cofactors and Vitamins	Vitamin B6 Metabolism	2150	LC/MS Pos Early	568	2975	169.097	58052-48-5	1052	C00534	HMDB01431	3226568	2087807	2672288	2511618	4100851	2120199	1829843	4803117	3099181	871402	1820969	1158040	1283841	1703811	1222325	2229917	1585160	2324038
2899	pyridoxamine phosphate	Cofactors and Vitamins	Vitamin B6 Metabolism	3138	LC/MS Pos Early	493	1932	249.064	529-96-4	1053	C00647	HMDB01555	1517587	582195	1192723	1199780	1326835	836321	959008	728677	862993	231822	465854	438749	178798	624132	556771	444954	196089	476608
2902	pyridoxate	Cofactors and Vitamins	Vitamin B6 Metabolism	31555	LC/MS Neg	100001121	2185	182.046	82-82-6	6723	C00847	HMDB00017	1153706	334721	407041	332572	569462	244674	342099	370756	213907	120495	406298	177120	139833	366312	263438	625005	318476	395812
849	pyruvate	Carbohydrate	Glycolysis, Gluconeogenesis, and Pyruvate Metabolism	48990	LC/MS Polar	823	1083	87.0088	127-17-3	1060	C00022	HMDB00243	1214461	6024065	2590712	257996	130438	1608105	907953	332847	1092358	3398028	2995277	3160065	9031413	4828009	1263252	226863	3718978	3658663
2892	retinol (Vitamin A)	Cofactors and Vitamins	Vitamin A Metabolism	1806	LC/MS Pos Late	498	1636	269.226	68-26-8	445354	C00473	HMDB00305	551451	35806	205367	450141	218177	78210	302011	118840	139005	-	-	105950	216036	135224	67461	-	106005	89848
868	ribitol	Carbohydrate	Pentose Metabolism	15772	LC/MS Polar	100000406	1789.6	151.061	488-81-3	6912	C00474	HMDB00508	233116	124500	107986	165974	202898	93822	106792	103897	104401	116136	103112	85925	77005	115017	80350	109267	121260	91809
2820	riboflavin (Vitamin B2)	Cofactors and Vitamins	Riboflavin Metabolism	1827	LC/MS Pos Early	500	2292	377.146	83-88-5	493570	C00255	HMDB00244	486861	249681	315772	499218	590202	587281	294513	306811	559053	329036	157770	175404	238571	464483	310872	121668	228539	444205
869	ribonate	Carbohydrate	Pentose Metabolism	27731	LC/MS Polar	100001007	2425	165.041	5336-08-03	5460677	C01685	HMDB00867	-	3964578	6077674	6086300	6.9939e+06	5282900	4384704	5683708	6390647	7.83249e+06	5306352	6.12018e+06	5075429	6.9972e+06	5178879	2897282	9179905	8907575
867	ribose	Carbohydrate	Pentose Metabolism	1471	LC/MS Polar	914	1508.2	195.051	50-69-1	5779	C00121	HMDB00283	2802766	1367848	3152458	3455568	2753175	2947386	1978640	2163420	1612597	1249466	2165150	1973147	1153230	2.07631e+06	1512492	1323940	1596583	1142951
329	S-adenosylhomocysteine (SAH)	Amino Acid	Methionine, Cysteine, SAM and Taurine Metabolism	42382	LC/MS Neg	197	1832.4	383.114	979-92-0	439155	C00021	HMDB00939	1201532	626145	406152	813292	1590603	254580	827730	1091462	528206	165409	874246	527078	461258	498735	449717	1003580	615673	398629
328	S-adenosylmethionine (SAM)	Amino Acid	Methionine, Cysteine, SAM and Taurine Metabolism	15915	LC/MS Pos Early	1263	3002	399.144	24346-00-7;86867-01-8;86867-0108	34755	C00019	HMDB01185	1309499	1875233	1630519	-	-	1303286	1602761	-	923138	1.46048e+06	652242	1542033	1151941	1669874	1230152	-	1.66798e+06	1445160
4	sarcosine	Amino Acid	Glycine, Serine and Threonine Metabolism	1516	LC/MS Pos Early	1023	1280	90.055	107-97-1	1088	C00213	HMDB00271	3299803	12610085	7543937	-	-	3369957	6110109	-	4665686	3301417	3359776	8194749	10167658	14028973	7906184	-	3347741	8.36952e+06
893	sedoheptulose	Carbohydrate	Pentose Metabolism	53237	LC/MS Polar	100002619	2255	209.067	3019-74-7	5459879	-	HMDB03219	4485141	6686932	5589106	7775642	10938697	5.89073e+06	2340089	5111907	2959926	3779264	2902572	4.96528e+06	2654379	5848067	2863426	2537961	3007909	4884547
861	sedoheptulose-7-phosphate	Carbohydrate	Pentose Phosphate Pathway	35649	LC/MS Neg	100001628	599.6	289.033	2646-35-7	616	C05382	HMDB01068	1459857	2543826	2682256	1658140	2393258	1521110	3.09504e+06	2936012	2341637	8835933	5356078	7479639	5912182	4669880	2674289	6.56236e+06	3696919	3.77206e+06
9	serine	Amino Acid	Glycine, Serine and Threonine Metabolism	1648	LC/MS Pos Early	503	1239	106.05	56-45-1	5951	C00065	HMDB00187	66060584	55173824	82145008	145766160	134060832	106132352	124250328	87641768	111686320	51531328	56732896	89497296	44262576	72873232	101246504	56105404	49696072	62079212
415	S-methylglutathione	Amino Acid	Glutathione Metabolism	33944	LC/MS Pos Early	100001259	2200	322.107	2922-56-7	3605667	C11347	-	430154	1962967	1286488	-	-	424297	935015	104146	752281	1643363	887513	1677917	1750926	1.57377e+06	1455618	232491	1579217	1964671
399	spermidine	Amino Acid	Polyamine Metabolism	485	LC/MS Pos Early	50	3355	146.165	124-20-9	1102	C00315	HMDB01257	1144344	741841	1557965	3139986	2940011	1096018	1.21508e+06	2869044	915685	844657	2117453	1927294	869786	1371779	677601	3640410	953329	1130498
1830	sphinganine	Lipid	Sphingolipid Metabolism	17769	LC/MS Pos Late	313	1413	302.305	3102-56-5	3126	C00836	HMDB00269	482373	230812	277165	499951	605576	377051	321558	659471	291974	210685	188088	260896	232915	266525	246073	225123	261221	291189
1849	sphingomyelin (d18:1/14:0, d16:1/16:0)*	Lipid	Sphingolipid Metabolism	42463	LC/MS Pos Late	100004328	1998	675.544	-	11433862	-	-	16598246	10753014	10293755	18876332	15950357	14376529	10389353	13663107	14316081	14985027	12389015	11463982	12310374	14038977	10589548	16109787	14380910	13886102
1858	sphingomyelin (d18:1/15:0, d16:1/17:0)*	Lipid	Sphingolipid Metabolism	52433	LC/MS Pos Late	100006314	2082	689.559	121999-58-4	-	-	-	818850	364101	441487	697326	683057	586479	380909	417584	460413	437310	295000	339219	383345	477387	327117	433817	338964	460934
1863	sphingomyelin (d18:1/17:0, d17:1/18:0, d19:1/16:0)	Lipid	Sphingolipid Metabolism	52615	LC/MS Pos Late	100008920	2312	717.591	121999-64-2	-	-	-	938634	605401	484774	392653	405238	713779	350095	197794	579229	476955	376866	485751	449875	517627	343607	213161	485905	514152
1856	sphingomyelin (d18:1/20:0, d16:1/22:0)*	Lipid	Sphingolipid Metabolism	48490	LC/MS Pos Late	100006290	2685	759.638	-	-	-	-	2937422	2.00519e+06	1872591	1.6481e+06	2044687	2250913	1436285	1166433	2453549	1350661	1282525	1389773	1060774	1643686	1571656	1145937	1582224	2235913
1853	sphingomyelin (d18:1/20:1, d18:2/20:0)*	Lipid	Sphingolipid Metabolism	48491	LC/MS Pos Late	100006292	2383	757.622	222403-67-0	-	-	-	1598228	1160850	1455432	1423659	2527215	1766036	984265	928118	1263120	833788	837917	727656	959728	974719	736080	791619	967505	1063110
1859	sphingomyelin (d18:1/21:0, d17:1/22:0, d16:1/23:0)*	Lipid	Sphingolipid Metabolism	52495	LC/MS Pos Late	100009025	2793	773.653	-	-	-	-	1167233	909446	819489	944547	1082311	1007843	702300	614298	1120279	677865	721442	650958	675082	818345	751228	652589	838868	1052605
1855	sphingomyelin (d18:1/22:1, d18:2/22:0, d16:1/24:1)*	Lipid	Sphingolipid Metabolism	48493	LC/MS Pos Late	100006295	2666	785.653	-	-	-	-	21375028	14909009	14185273	16695306	17134084	17028484	12751846	10231563	18818732	12466685	11850644	10671261	11219834	14386627	13703959	10290330	13674178	15002049
1851	sphingomyelin (d18:1/24:1, d18:2/24:0)*	Lipid	Sphingolipid Metabolism	47153	LC/MS Pos Late	100005986	3033	813.684	94359-13-4	-	-	-	132497344	76426968	82687808	149323648	110872096	79111520	94028720	78094296	120254096	82112472	74221528	78709552	80666296	94841496	78464832	74149280	98823856	107452520
1860	sphingomyelin (d18:2/23:0, d18:1/23:1, d17:1/24:1)*	Lipid	Sphingolipid Metabolism	52435	LC/MS Pos Late	100008956	2845	799.669	-	-	-	-	5045495	2438548	2991804	3903078	3984796	3443746	2498808	2403052	4040487	2651245	2577574	2357039	2429639	3005742	2420039	2269312	2.94862e+06	3.12459e+06
1861	sphingomyelin (d18:2/24:1, d18:1/24:2)*	Lipid	Sphingolipid Metabolism	52437	LC/MS Pos Late	100008957	2635	811.669	-	-	-	-	18411158	10771587	11685985	16371535	13618920	11335602	11532429	9370768	16142301	11167864	10045770	11245036	10559630	12680454	10948213	8915046	13073512	13912553
1839	sphingosine	Lipid	Sphingolipid Metabolism	17747	LC/MS Pos Late	297	1393	300.29	123-78-4	5353955	C00319	HMDB00252	16920610	10087541	9759400	11564670	15636285	15095803	18577616	9326698	14992802	7.79362e+06	6935857	7486784	5141637	13628849	11937024	6055868	9900773	13239680
3287	stachydrine	Xenobiotics	Food Component/Plant	34384	LC/MS Pos Early	100001296	1440	144.102	4136-37-2	115244	C10172	HMDB04827	483085888	3257469184	2469233152	5566854144	1005984064	799009792	301523712	599152960	1375764608	3198232576	2043756672	349747072	2313420544	4479993856	4179095552	2641186304	2907102976	2694881024
1062	stearate (18:0)	Lipid	Long Chain Fatty Acid	1358	LC/MS Neg	439	5872	283.264	57-11-4	5281	C01530	HMDB00827	2698202368	1255048832	1131495296	400754624	311976448	707361856	482758624	188078736	1090468352	4726998528	377908608	654717056	2004463872	712933952	2896687872	408079456	693508416	910161472
1091	stearidonate (18:4n3)	Lipid	Polyunsaturated Fatty Acid (n3 and n6)	33969	LC/MS Neg	100001229	5395	275.202	111174-40-4	5312508	C16300	HMDB06547	309907104	56735352	81511712	138505392	146793920	142822256	100453504	103852032	89038824	85213128	41713896	52762964	58272792	88607144	94615392	45404580	58393528	59551904
1445	stearoyl ethanolamide	Lipid	Endocannabinoid	38625	LC/MS Pos Late	100002254	1787	328.321	111-57-9	27902	-	HMDB13078	2.58267e+06	642812	1079847	658129	468946	949918	706494	387074	1051782	596880	561321	628237	512648	934241	553217	496228	593123	684474
1834	stearoyl sphingomyelin (d18:1/18:0)	Lipid	Sphingolipid Metabolism	19503	LC/MS Pos Late	1538	2400	731.606	85187-10-6;85187-10-6	6453725	C00550	HMDB01348	13197834	8.30247e+06	7176151	6166194	5255211	8911084	5329192	3986996	9243921	6129667	5930371	7111845	8814299	8694495	7.35546e+06	4416074	7.25231e+06	9553633
1289	stearoylcarnitine	Lipid	Fatty Acid Metabolism(Acyl Carnitine)	34409	LC/MS Pos Late	100001391	1485	428.373	18822-91-8	6426855	-	HMDB00848	862267	357885	527037	363795	252181	405696	681442	164335	1065390	492138	427273	327365	883778	742133	993471	167690	592702	778974
1294	suberoylcarnitine	Lipid	Fatty Acid Metabolism(Acyl Carnitine)	52990	LC/MS Pos Early	100006627	2964	318.191	-	-	-	-	308466	1050157	1145152	1083119	577848	583965	730193	883562	750432	1276875	264522	382711	674981	741486	543868	785089	1015621	852743
1026	succinate	Energy	TCA Cycle	1437	LC/MS Polar	252	3149	117.019	110-15-6	1110	C00042	HMDB00254	252910992	315757760	186188032	86029944	112416064	164496256	168429856	138261456	161846528	179099984	179762656	185055056	172968368	249546544	198291760	93987456	168309536	219437600
1025	succinylcarnitine	Energy	TCA Cycle	37058	LC/MS Pos Early	100001948	2291	262.128	-	-	-	-	2905659	3806954	4286387	1222990	2037159	2950505	4.04447e+06	1084887	2615548	3.49617e+06	2213931	3860132	3264319	4301842	3.27477e+06	1299940	2456819	4242943
3717	sulfate*	Xenobiotics	Chemical	46960	LC/MS Neg	100002528	616	96.9601	14808-79-8	1118	C00059	HMDB01448	7511608	6959098	3074549	6825337	7145382	33777348	93755560	15092530	15754424	5227685	18241504	7541742	4033482	46658248	7643752	10103235	2798706	12726319
349	taurine	Amino Acid	Methionine, Cysteine, SAM and Taurine Metabolism	2125	LC/MS Pos Early	512	660	126.022	107-35-7	1123	C00245	HMDB00251	788755456	721926144	686988032	649194880	897205056	668525056	662717824	827011200	844850432	468341472	598275072	664935744	647165568	580181248	519968864	613534464	693609280	760683584
2056	taurochenodeoxycholate	Lipid	Primary Bile Acid Metabolism	18494	LC/MS Neg	1629	5250	498.289	6009-98-9	387316	C05465	HMDB00951	14934157	14751334	45972044	40278080	9264321	8151216	3266266	3500739	4393635	9178992	4734979	16389415	1232597	7768232	3947346	7917839	5422476	4254525
2053	taurocholate	Lipid	Primary Bile Acid Metabolism	18497	LC/MS Neg	1648	5150	514.284	145-42-6	6675	C05122	HMDB00036	108881376	107937552	254310128	381389536	92012176	47929936	8724191	21309044	5095927	68842512	42856404	174370640	9878475	40472440	17037200	130594992	16307127	10676330
2099	taurocholenate sulfate	Lipid	Secondary Bile Acid Metabolism	32807	LC/MS Neg	100001990	4750	279.614	-	-	-	-	1.33203e+06	2426131	860619	678804	184738	371961	843544	1220243	1817461	1030048	97484	1.04704e+06	1863147	580532	2194943	1589069	1783603	2680446
2077	taurolithocholate	Lipid	Secondary Bile Acid Metabolism	31889	LC/MS Neg	100001065	5345	482.295	516-90-5	10595	C02592	HMDB00722	1183923	721069	913696	662291	481593	241548	200016	983769	518648	715531	464131	733610	253751	268042	204333	266896	263989	724199
2885	thiamin (Vitamin B1)	Cofactors and Vitamins	Thiamine Metabolism	5341	LC/MS Pos Early	873	3050	265.112	59-43-8	1130	C00378	HMDB00235	526139	270860	812902	636126	596681	543821	363873	571185	420934	283289	737780	249126	168119	725007	310234	136554	175676	309678
2887	thiamin diphosphate	Cofactors and Vitamins	Thiamine Metabolism	35670	LC/MS Neg	522	1195.1	423.03	154-87-0	1132	C00068	HMDB01372	304306	246880	199145	439355	336565	240468	192637	414699	321605	169131	241418	222817	273017	128757	166345	361293	322893	299598
2886	thiamin monophosphate	Cofactors and Vitamins	Thiamine Metabolism	15798	LC/MS Pos Early	523	2378	345.078	532-40-1	3382778	C01081	HMDB02666	281937	149460	915664	744796	695337	513989	288862	908871	450619	347348	907602	301824	171572	548209	301258	318734	217176	476570
261	thioproline	Amino Acid	Tryptophan Metabolism	53231	LC/MS Pos Early	100009232	1250	134.027	34592-47-4	93176;6973609	-	-	36405756	11538123	18526672	35238312	28120752	24430068	16226461	20014656	22593138	42931440	16420072	20640732	14489172	10528989	6429239	7474050	8826251	20502820
2834	threonate	Cofactors and Vitamins	Ascorbate and Aldarate Metabolism	27738	LC/MS Polar	100001022	2384	135.03	70753-61-6	151152	C01620	HMDB00943	18122268	27193330	30916352	38616908	30331236	26660504	19657824	32389324	35239528	71893224	44054912	46304328	32317780	43929392	29614950	27460170	40678272	44652200
14	threonine	Amino Acid	Glycine, Serine and Threonine Metabolism	1284	LC/MS Pos Early	564	1514	120.066	72-19-5	6288	C00188	HMDB00167	346934528	163391760	264644336	144728464	164712784	282356832	208124064	89109232	147894912	70235888	159613696	209338736	188527648	158577072	185924752	62949032	67618832	164570848
298	tiglylcarnitine	Amino Acid	Leucine, Isoleucine and Valine Metabolism	35428	LC/MS Pos Early	100001597	2962	244.154	64191-86-2	22833596	-	HMDB02366	507180	473164	414629	-	-	323371	325772	-	-	409262	149607	239383	456278	312293	391719	69712	298497	470372
379	trans-4-hydroxyproline	Amino Acid	Urea cycle; Arginine and Proline Metabolism	32306	LC/MS Pos Early	1001	1064	132.065	51-35-4	5810	C01157	HMDB00725	4349203	6090439	8202077	15846541	11399146	13959746	14912285	10214578	5268143	11325408	10826067	5529520	3692589	13356196	7776246	2794702	3229338	3260649
1033	tricarballylate	Energy	TCA Cycle	15729	LC/MS Polar	2053	4200	175.025	99-14-9	14925	C19806	HMDB31193	290806	176117	388255	-	243495	272320	155772	-	207346	235025	387944	308400	389958	382915	208866	-	248263	219463
1862	tricosanoyl sphingomyelin (d18:1/23:0)*	Lipid	Sphingolipid Metabolism	52436	LC/MS Pos Late	100008955	3330	801.684	-	-	-	-	5083223	3.67124e+06	3571118	4927111	5088514	3950602	3403905	3180206	5214499	2811586	3327411	3113803	3475276	3913634	3455089	3240105	4163705	4952621
2815	trigonelline (N'-methylnicotinate)	Cofactors and Vitamins	Nicotinate and Nicotinamide Metabolism	32401	LC/MS Pos Early	100001092	1388	138.055	535-83-1	5570	C01004	HMDB00875	25579160	12645555	28976802	44088844	53626184	25208530	14681468	49353416	30539628	95719352	16569229	20691330	13438692	17156184	8978600	21454034	20104734	12263047
1495	trimethylamine N-oxide	Lipid	Phospholipid Metabolism	40406	LC/MS Pos Early	100003397	2100	76.0757	1184-78-7	1145	C01104	HMDB00925	2279408	1886380	3418918	3347702	5088702	5190996	4.09903e+06	2862265	6884999	20895420	4775604	2567624	2981784	4192772	4604100	3003151	8147653	3459876
215	tryptophan	Amino Acid	Tryptophan Metabolism	54	LC/MS Pos Early	565	2986	205.097	73-22-3	6305	C00078	HMDB00929	21848008	16590094	19378608	19855278	21483508	18566400	14723780	17275028	17870656	16034463	13302784	15701215	13945627	16979400	14466922	12438563	13572720	15458840
122	tyrosine	Amino Acid	Phenylalanine and Tyrosine Metabolism	1299	LC/MS Pos Early	815	2430	182.081	60-18-4	6057	C00082	HMDB00158	29006062	9492380	18228276	61688904	67599984	18908068	22112968	22941318	10403724	4088340	13914774	14715303	4804765	13349206	12116452	31744910	5218346	6620097
970	UDP-galactose	Carbohydrate	Nucleotide Sugar	15860	LC/MS Polar	100000298	4000	565.048	2956-16-3;91183-98-1;137868-52-1	18068	C00052	HMDB00302	2666971	2774500	2455703	2047342	1765760	2747931	2880321	1244881	818884	1002836	1238128	2060010	695754	2516809	1713270	433704	1.87255e+06	1869307
966	UDP-glucose	Carbohydrate	Nucleotide Sugar	32344	LC/MS Polar	1096	3950	565.048	117756-22-6	8629	C00029	HMDB00286	864077	867657	552547	582761	272687	375480	3.20251e+06	437430	183781	570567	805129	1619219	477838	1289757	767054	444605	1315517	958470
971	UDP-glucuronate	Carbohydrate	Nucleotide Sugar	2763	LC/MS Neg	1097	588	579.027	28053-08-9;63700-19-6	17473	C00167	HMDB00935	10244644	12571319	66443	41258	26147	-	262239	209325	147781	17735226	13731521	14345153	7827125	9187738	4230449	3975644	8056556	3340221
977	UDP-N-acetylglucosamine/galactosamine	Carbohydrate	Nucleotide Sugar	46148	LC/MS Neg	100002957	646	606.074	-	-	-	-	2572425	3492471	4851312	2316253	3041100	4444912	6179373	1752389	3823143	3273131	2703162	5067365	3416231	3.56685e+06	5345475	1778079	2911919	3.56838e+06
2746	uracil	Nucleotide	Pyrimidine Metabolism, Uracil containing	605	LC/MS Pos Early	825	827	113.035	66-22-8	1174	C00106	HMDB00300	1885597	170068	954256	402578	267700	216376	-	178668	1056156	-	-	-	-	-	318409	-	-	-
358	urea	Amino Acid	Urea cycle; Arginine and Proline Metabolism	1670	LC/MS Pos Early	533	700	121.072	57-13-6	1176	C00086	HMDB00294	2183785	3867323	1653384	3368245	7316698	1908516	2145031	3312789	3422005	1337613	1265963	1151272	1888867	2788064	1520480	2562109	2500747	2091606
2745	uridine	Nucleotide	Pyrimidine Metabolism, Uracil containing	606	LC/MS Neg	535	1457.6	243.062	58-96-8	6029	C00299	HMDB00296	178176960	142185552	178409296	142935408	129520160	136460688	151710608	115467408	155986768	151201088	121497264	171008096	123056552	149749856	125416056	90463464	146913040	161292272
2765	uridine 2'-monophosphate (2'-UMP)*	Nucleotide	Pyrimidine Metabolism, Uracil containing	52444	LC/MS Neg	100008975	824	323.029	-	-	-	-	5714338	641529	1551487	2253273	662965	2440140	1.97414e+06	556438	1070802	3.58625e+06	1.81578e+06	2852858	1477091	1701052	2127474	1.86441e+06	913503	1694105
2742	uridine 3'-monophosphate (3'-UMP)	Nucleotide	Pyrimidine Metabolism, Uracil containing	39764	LC/MS Neg	106	750	323.029	35170-0-7;35170-03-7	101543	C01368	-	1895376	242758	415437	810605	384365	1268951	734018	185209	516624	307899	314654	268375	135474	662998	623091	394405	365010	288941
2739	uridine 5'-diphosphate (UDP)	Nucleotide	Pyrimidine Metabolism, Uracil containing	5345	LC/MS Neg	870	599.5	402.995	21931-53-3	6031	C00015	HMDB00295	986600	1024396	435920	235083	94609	98087	345738	-	553113	1097438	1246343	1656935	955299	849457	1006182	383167	1018117	686511
2740	uridine 5'-monophosphate (UMP)	Nucleotide	Pyrimidine Metabolism, Uracil containing	2856	LC/MS Neg	869	627	323.029	3387-36-8	6030	C00105	HMDB00288	1230474	4513597	848840	818458	985649	1776599	2891994	1335916	445121	2007473	2.02771e+06	2394830	2195926	2517941	3237355	2669535	1435296	1502244
2744	uridine-2',3'-cyclic monophosphate	Nucleotide	Pyrimidine Metabolism, Uracil containing	37137	LC/MS Neg	75	1090	305.018	40632-52-8	439715	C02355	HMDB11640	182461	-	78990	62588	-	37586	83298	-	59109	215189	135464	180632	106130	115123	63697	36575	189947	138501
304	valine	Amino Acid	Leucine, Isoleucine and Valine Metabolism	1649	LC/MS Pos Early	566	2479	118.086	72-18-4	6287	C00183	HMDB00883	140786608	83728088	125468576	105632800	124223168	108481464	97944120	96418288	106784296	188301472	82726464	119258824	84560120	94448096	95654920	67492632	86104744	92410272
2659	xanthine	Nucleotide	Purine Metabolism, (Hypo)Xanthine/Inosine containing	3147	LC/MS Polar	1004	2023	151.026	69-89-6	1188	C00385	HMDB00292	63969072	39742100	66158284	45900668	39301288	43156296	21994968	28379020	46408104	39408656	29287944	29929322	24447380	26448140	27129856	18760704	31991492	32942094
2661	xanthosine	Nucleotide	Purine Metabolism, (Hypo)Xanthine/Inosine containing	15136	LC/MS Neg	100000299	1075.3	283.068	146-80-5	64959	C01762	HMDB00299	234543	203470	127814	131609	195723	154551	87300	166208	267937	161713	153473	129543	182001	164327	145663	219142	206687	186179
