# Supplementary material for: Combinatorial metabolomic and transcriptomic analysis of muscle growth in hybrid striped bass (female white bass Morone chrysops x male striped bass M. saxatilis)
Source: BMC Genomics. 2024 Jun 10;25:580. doi: 10.1186/s12864-024-10325-y (PMC11165755; doi:10.1186/s12864-024-10325-y)
Supplement: Supplementary file 4 — Supplementary Material 4. [file 12864_2024_10325_MOESM4_ESM.xlsx]

## Sheet: Sheet 1
Additional File 4 (Supplemental Table 2). A total of 469 metabolites identified by Metabolon (Morrisville, NC) in hybrid striped bass muscle samples (n=18), organized alphabetically. An asterisk next to a metabolites name designate that it could not be confirmed based on a standard but Metabolon was confident in its identification. A double asterick indicate a compound for which a standard was no…												SAMPLE NAME	NCST-01006	NCST-01007	NCST-01008	NCST-01009	NCST-01010	NCST-01011	NCST-01012	NCST-01013	NCST-01014	NCST-01015	NCST-01016	NCST-01017	NCST-01018	NCST-01019	NCST-01020	NCST-01021	NCST-01022	NCST-01023
												CLIENT IDENTIFIER	3	8	12	15	19	23	28	35	39	43	47	51	55	59	63	67	75	79
												SAMPLE ID	2752591	2752596	2752610	2752592	2752594	2752603	2752597	2752604	2752599	2752601	2752595	2752608	2752590	2752589	2752602	2752598	2752607	2752605
												PARENT SAMPLE ID	2744252	2744253	2744254	2744255	2744256	2744257	2744258	2744259	2744260	2744261	2744262	2744263	2744264	2744265	2744266	2744267	2744268	2744269
												ANIMAL ID	S1	S2	S3	S4	S5	S6	S7	S9	S10	B1	B2	B3	B4	B5	B6	B7	B9	B10
												APPROX VOLUME	3.5mm^3	3.5mm^3	3.5mm^3	3.5mm^3	3.5mm^3	3.5mm^3	3.5mm^3	3.5mm^3	3.5mm^3	3.5mm^3	3.5mm^3	3.5mm^3	3.5mm^3	3.5mm^3	3.5mm^3	3.5mm^3	3.5mm^3	3.5mm^3
												CLIENT NOTES	Tissue Samples placed in dry ice/ethanol bath, then stored in -80¿C	Tissue Samples placed in dry ice/ethanol bath, then stored in -80¿C	Tissue Samples placed in dry ice/ethanol bath, then stored in -80¿C	Tissue Samples placed in dry ice/ethanol bath, then stored in -80¿C	Tissue Samples placed in dry ice/ethanol bath, then stored in -80¿C	Tissue Samples placed in dry ice/ethanol bath, then stored in -80¿C	Tissue Samples placed in dry ice/ethanol bath, then stored in -80¿C	Tissue Samples placed in dry ice/ethanol bath, then stored in -80¿C	Tissue Samples placed in dry ice/ethanol bath, then stored in -80¿C	Tissue Samples placed in dry ice/ethanol bath, then stored in -80¿C	Tissue Samples placed in dry ice/ethanol bath, then stored in -80¿C	Tissue Samples placed in dry ice/ethanol bath, then stored in -80¿C	Tissue Samples placed in dry ice/ethanol bath, then stored in -80¿C	Tissue Samples placed in dry ice/ethanol bath, then stored in -80¿C	Tissue Samples placed in dry ice/ethanol bath, then stored in -80¿C	Tissue Samples placed in dry ice/ethanol bath, then stored in -80¿C	Tissue Samples placed in dry ice/ethanol bath, then stored in -80¿C	Tissue Samples placed in dry ice/ethanol bath, then stored in -80¿C
												CLIENT SPECIES	Fish (Sunshine bass)	Fish (Sunshine bass)	Fish (Sunshine bass)	Fish (Sunshine bass)	Fish (Sunshine bass)	Fish (Sunshine bass)	Fish (Sunshine bass)	Fish (Sunshine bass)	Fish (Sunshine bass)	Fish (Sunshine bass)	Fish (Sunshine bass)	Fish (Sunshine bass)	Fish (Sunshine bass)	Fish (Sunshine bass)	Fish (Sunshine bass)	Fish (Sunshine bass)	Fish (Sunshine bass)	Fish (Sunshine bass)
												GENDER	F	F	F	M	M	F	F	M	F	F	F	F	F	F	F	M	F	F
												GROUP	Small Muscle	Small Muscle	Small Muscle	Small Muscle	Small Muscle	Small Muscle	Small Muscle	Small Muscle	Small Muscle	Big Muscle	Big Muscle	Big Muscle	Big Muscle	Big Muscle	Big Muscle	Big Muscle	Big Muscle	Big Muscle
												GROUP DESCRIPTION	Small Fish 1 - Muscle Tissue	Small Fish 2 - Muscle Tissue	Small Fish 3 - Muscle Tissue	Small Fish 4 - Muscle Tissue	Small Fish 5 - Muscle Tissue	Small Fish 6 - Muscle Tissue	Small Fish 7 - Muscle Tissue	Small Fish 9 - Muscle Tissue	Small Fish 10 - Muscle Tissue	Big Fish 1 - Muscle Tissue	Big Fish 2 - Muscle Tissue	Big Fish 3 - Muscle Tissue	Big Fish 4 - Muscle Tissue	Big Fish 5 - Muscle Tissue	Big Fish 6 - Muscle Tissue	Big Fish 7 - Muscle Tissue	Big Fish 9 - Muscle Tissue	Big Fish 10 - Muscle Tissue
												SAMPLE NUMBER	2	4	6	8	10	12	14	16	18	20	22	24	26	28	30	32	34	36
												TUBE LABEL	S1M1	S2M1	S3M1	S4M1	S5M1	S6M1	S7M1	S9M1	S10M1	B1M1	B2M1	B3M1	B4M1	B5M1	B6M1	B7M1	B9M1	B10M1
PATHWAY SORTORDER	BIOCHEMICAL	SUPER PATHWAY	SUB PATHWAY	COMP ID	PLATFORM	CHEMICAL ID	RI	MASS	CAS	PUBCHEM	KEGG	Group HMDB	Small Muscle	Small Muscle	Small Muscle	Small Muscle	Small Muscle	Small Muscle	Small Muscle	Small Muscle	Small Muscle	Big Muscle	Big Muscle	Big Muscle	Big Muscle	Big Muscle	Big Muscle	Big Muscle	Big Muscle	Big Muscle
1779	1-(1-enyl-oleoyl)-2-oleoyl-GPE (P-18:1/18:1)*	Lipid	Lysoplasmalogen	54691	LC/MS Pos Late	100010839	2534	728.559	-	-	-	HMDB11441	6.85639e+06	7.79021e+06	7.94983e+06	10524780	11967296	8.01929e+06	7880348	6846840	5625708	7070859	7.12104e+06	4830174	6155094	6.47361e+06	6.07365e+06	7.66424e+06	6689359	7329063
1776	1-(1-enyl-oleoyl)-GPE (P-18:1)*	Lipid	Lysoplasmalogen	44621	LC/MS Pos Late	100005372	1566	464.314	-	-	-	-	638410	878063	409476	845270	907250	558012	800737	483380	549225	884432	532543	423907	686537	526410	423058	988762	344787	756054
1764	1-(1-enyl-palmitoyl)-2-arachidonoyl-GPC (P-16:0/20:4)*	Lipid	Plasmalogen	52689	LC/MS Pos Late	100009014	2154	766.574	-	-	-	-	2350609	2204167	2032289	1199257	2571305	1667397	2357949	1582078	3267475	2936653	1146216	2088833	3546661	2459756	3270422	2707579	3165880	4345164
1758	1-(1-enyl-palmitoyl)-2-arachidonoyl-GPE (P-16:0/20:4)*	Lipid	Plasmalogen	52673	LC/MS Pos Late	100009002	2270	724.528	-	-	-	-	2927346	2102029	2508934	2769153	3324906	2464634	2689203	2336533	2647313	1902080	1.5367e+06	2048824	2366111	2272295	2477357	2500551	2357678	2585820
1765	1-(1-enyl-palmitoyl)-2-linoleoyl-GPC (P-16:0/18:2)*	Lipid	Plasmalogen	52682	LC/MS Pos Late	100009009	2226	742.574	-	-	-	-	2642992	2815786	2540566	2147168	3130398	1.76844e+06	3317255	2580151	3.5707e+06	3.39468e+06	1746436	2564290	4762878	3326774	4375890	4672027	3.61572e+06	5120456
1755	1-(1-enyl-palmitoyl)-2-linoleoyl-GPE (P-16:0/18:2)*	Lipid	Plasmalogen	52677	LC/MS Pos Late	100009069	2351	700.528	-	-	-	-	2685287	2896864	2711076	3312683	3337771	2494344	2.63755e+06	2447651	1954015	1966238	1.99835e+06	2001345	2141072	2412239	2507575	2551280	2334897	2153405
1760	1-(1-enyl-palmitoyl)-2-oleoyl-GPC (P-16:0/18:1)*	Lipid	Plasmalogen	52478	LC/MS Pos Late	100009007	2443	744.59	-	-	-	-	3291454	3465448	3604095	3950306	5277411	3279020	4132912	4213885	4401906	3230925	2500615	3482289	5427472	3517594	4577630	5872313	3290565	5748697
1754	1-(1-enyl-palmitoyl)-2-oleoyl-GPE (P-16:0/18:1)*	Lipid	Plasmalogen	52477	LC/MS Pos Late	100009005	2600	702.543	-	-	-	-	6.57767e+06	7.22948e+06	6083491	9002364	10257204	6207167	6470306	6.43578e+06	5472523	5502723	5252726	4641069	5804236	5841728	5722978	7170663	5754512	6361277
1757	1-(1-enyl-palmitoyl)-2-palmitoleoyl-GPC (P-16:0/16:1)*	Lipid	Plasmalogen	52713	LC/MS Pos Late	100009160	2218	716.559	-	-	-	-	811032	743747	888506	693564	874920	716636	927321	722247	844884	645590	585164	708048	866897	936580	1092350	695918	828518	926102
1756	1-(1-enyl-palmitoyl)-2-palmitoyl-GPC (P-16:0/16:0)*	Lipid	Plasmalogen	52716	LC/MS Pos Late	100009162	2454	718.574	-	11146967	-	-	957955	937956	1089260	928392	1079918	772010	1289408	892956	961360	840529	725286	1027473	1278065	1024190	1570732	1150328	926022	1386832
1773	1-(1-enyl-palmitoyl)-GPC (P-16:0)*	Lipid	Lysoplasmalogen	52474	LC/MS Pos Late	100002875	1547	480.345	-	10917802	-	-	203031	297300	170241	286008	234313	286125	377976	154955	375064	343419	387462	470335	324758	240621	339717	336042	249781	375979
1774	1-(1-enyl-palmitoyl)-GPE (P-16:0)*	Lipid	Lysoplasmalogen	39270	LC/MS Pos Late	100003000	1558	438.298	-	-	-	-	475726	613147	355968	728767	746083	565006	618375	482865	540156	654888	497276	486282	488386	439486	368677	867899	278110	582571
1768	1-(1-enyl-stearoyl)-2-arachidonoyl-GPE (P-18:0/20:4)*	Lipid	Plasmalogen	52475	LC/MS Pos Late	100008999	2511	752.559	-	9547058	-	HMDB05779	7087286	5582072	6033642	6830116	8148763	6981988	6563876	6052500	6121918	5478617	4334752	6026144	7144364	5796446	7235025	6.40631e+06	5888558	6885540
1763	1-(1-enyl-stearoyl)-2-linoleoyl-GPE (P-18:0/18:2)*	Lipid	Plasmalogen	52748	LC/MS Pos Late	100009225	2633	728.559	-	-	-	-	3.64258e+06	4483593	2.8623e+06	3.95357e+06	3.5279e+06	2.74608e+06	3.1368e+06	4.02425e+06	2417581	2684796	2728506	3449595	3833121	3.03896e+06	3.70327e+06	3.56304e+06	3250830	2971667
1762	1-(1-enyl-stearoyl)-2-oleoyl-GPE (P-18:0/18:1)	Lipid	Plasmalogen	52614	LC/MS Pos Late	100008919	2950	730.574	144371-68-6	-	-	-	6392421	7.66606e+06	6296154	10952417	10889604	7096035	6.34491e+06	6841571	4719668	6050466	6497888	4409962	5535103	5328636	5760212	6540623	5812852	6066674
1778	1-(1-enyl-stearoyl)-GPE (P-18:0)*	Lipid	Lysoplasmalogen	39271	LC/MS Pos Late	100003001	1649	466.329	-	-	-	-	923650	1255995	735130	1533994	1448280	1124308	1200694	980619	979772	1409409	939739	933248	1195766	923760	748007	1424832	661974	1216609
1565	1,2-dilinoleoyl-GPC (18:2/18:2)	Lipid	Phospholipid Metabolism	52603	LC/MS Pos Late	100008903	2006	782.569	998-06-1	5288075	-	-	84276000	93760368	79070080	95186472	91625880	73926328	79554320	89375952	88859040	75312752	72052368	85279504	90373056	74865744	83498104	96558440	84781264	89498840
1566	1,2-dilinoleoyl-GPE (18:2/18:2)*	Lipid	Phospholipid Metabolism	53174	LC/MS Pos Late	100009217	2083	740.523	-	9546812	-	-	8398909	9803568	6354789	7708714	6466304	6717925	6607358	9347599	6759495	6098153	7.84402e+06	8747028	7.80577e+06	7415533	7482812	8630149	8230510	6351978
1505	1,2-dioleoyl-GPC (18:1/18:1)*	Lipid	Phospholipid Metabolism	52457	LC/MS Pos Late	100008905	2346	786.601	4235-95-4	10350317	-	-	18795932	18591928	13363459	24135882	22855672	15256517	18239314	18743060	24764810	19709090	11449526	17938810	23852612	10775718	14570821	25423272	17216786	25362330
1549	1,2-dioleoyl-GPE (18:1/18:1)	Lipid	Phospholipid Metabolism	52609	LC/MS Pos Late	100008906	2485	744.554	4004-05-01	9546757	-	-	1.10304e+06	951375	938160	1.52252e+06	1.64697e+06	906407	932662	1.29601e+06	1000602	1.13037e+06	1.00999e+06	911757	867870	608870	891697	1.25574e+06	827181	978797
1497	1,2-dipalmitoyl-GPC (16:0/16:0)	Lipid	Phospholipid Metabolism	19130	LC/MS Pos Late	100000657	2365	734.569	63-89-8	452110	-	HMDB00564	13436221	11337506	10884281	10054785	11528673	9998923	13530839	9065677	12360641	11439911	8074120	9742904	10635209	9087760	13917813	10790664	10150718	12818011
1061	10-heptadecenoate (17:1n7)	Lipid	Long Chain Fatty Acid	33971	LC/MS Neg	100001278	5555	267.233	29743-97-3	5312435	-	HMDB60038	3941104	10206108	3629024	5349357	12896151	8416681	20626584	21447384	7668985	17411776	7203584	5903533	3784234	2482301	20268192	13197547	2677375	16027622
1071	10-nonadecenoate (19:1n9)	Lipid	Long Chain Fatty Acid	33972	LC/MS Neg	100001277	5780	295.264	73033-09-7	5312513	-	HMDB13622	507476	2671331	602164	1035372	3090162	1315081	4660704	4950504	1.53572e+06	3.49267e+06	745473	1149816	674432	294280	4655553	5153763	250273	2399435
1357	12,13-DiHOME	Lipid	Fatty Acid, Dihydroxy	38395	LC/MS Neg	62	5137	313.238	263399-35-5	10236635	C14829	HMDB04705	512527	358086	-	182445	305760	-	222402	-	423691	223123	194142	267304	328363	-	432850	490276	216206	204525
1424	12-HEPE	Lipid	Eicosanoid	46293	LC/MS Neg	100002165	5265	317.212	81187-21-5	10041593	-	HMDB10202	3908434	7159068	6700104	2.61788e+06	3696676	6874092	7695216	7561400	8983953	6781870	3000024	1385916	5522691	3.08287e+06	6832884	4915228	950291	1247214
1432	12-HETE	Lipid	Eicosanoid	37536	LC/MS Neg	100002167	5326	319.228	71030-37-0;73837-14-6	5312983	-	HMDB06111	699609	1.01675e+06	1171821	437858	649821	1172772	1283662	906405	1045358	1073718	497641	210478	708892	536684	966833	711164	143426	198169
1342	14-HDoHE/17-HDoHE	Lipid	Fatty Acid, Monohydroxy	53034	LC/MS Neg	100009278	5296	343.228	-	-	-	-	2607662	5548603	6365139	2914756	4217941	6.9021e+06	8983554	8720682	7554243	6230611	3314775	1.48217e+06	5179973	2876274	6661635	5336286	660771	1049209
1433	15-HETE	Lipid	Eicosanoid	37538	LC/MS Neg	100000565	5298	319.228	54845-95-3	5280724	C04742	HMDB02110	289376	1212799	165064	166336	256134	235488	319629	238754	452456	449720	166700	171912	324805	164708	364916	416277	86588	185631
1161	15-methylpalmitate	Lipid	Fatty Acid, Branched	38768	LC/MS Neg	100002945	5695	269.249	-	17903417	-	-	2716887	6227781	3978603	4652211	8146499	6636875	10292086	10713386	4816930	7.2833e+06	7610724	3579787	3107149	2583779	8718767	5787955	3343494	7.53428e+06
1675	1-arachidonoyl-GPC (20:4n6)*	Lipid	Lysolipid	34061	LC/MS Neg	100001551	6074	618.341	-	-	C05208	HMDB10395	-	-	-	-	710244	135050	892644	-	433618	1282585	-	-	204629	-	-	-	-	763382
1701	1-arachidonoyl-GPE (20:4n6)*	Lipid	Lysolipid	35186	LC/MS Neg	100001571	5874	500.278	-	42607465	-	HMDB11517	1307184	3464415	244232	1427125	2946793	1114062	3.30101e+06	1738772	1264450	3275817	1.65978e+06	624232	1120988	824091	1655847	2166468	64252	1868212
1722	1-arachidonoyl-GPI (20:4)*	Lipid	Lysolipid	34214	LC/MS Neg	100001654	5482	619.289	-	-	-	HMDB61690	498306	1292586	207007	742123	1.67262e+06	861969	2348004	1669576	580829	1139515	650385	274763	752639	575236	1475013	876470	-	801066
1237	1-dihomo-linoleoylglycerol (20:2)	Lipid	Fatty Acid, Keto	35103	LC/MS Neg	100001483	6800	307.264	-	-	-	-	56521	252726	-	-	287321	82821	558631	578573	164159	420757	-	67380	55637	-	631560	302167	-	499715
1806	1-docosahexaenoylglycerol (22:6)	Lipid	Monoacylglycerol	35153	LC/MS Neg	100001481	6150	309.222	-	-	-	HMDB11587	-	914063	-	182503	812474	389756	2.01332e+06	1061031	370036	999272	-	499715	303373	-	1293840	1179030	-	1362943
1800	1-linolenoylglycerol (18:3)	Lipid	Monoacylglycerol	34393	LC/MS Neg	100001435	6214	277.217	-	53480978	-	HMDB11569	-	1364819	-	159864	436409	-	1656955	1053218	510917	797944	74556	-	438183	-	1472034	1965603	-	1049940
1665	1-linolenoyl-GPC (18:3)*	Lipid	Lysolipid	45951	LC/MS Pos Late	100005350	1422	518.324	-	-	-	-	152998	226041	83482	134200	137065	76395	250706	139095	286764	377451	119826	85922	298634	77824	212641	352324	77686	437229
1510	1-linoleoyl-2-linolenoyl-GPC (18:2/18:3)*	Lipid	Phospholipid Metabolism	53176	LC/MS Pos Late	100009343	1939	780.554	-	-	-	-	15759290	18345348	19265064	23338688	24502048	19842368	14285058	22310772	24340390	19592594	12988895	21759020	21636508	18870308	16264273	15653809	15533830	21365096
1593	1-linoleoyl-2-omega-arachidonoyl-GPC (18:2/20:4n3)*	Lipid	Phospholipid Metabolism	53206	LC/MS Pos Late	100009371	1935	806.569	-	-	-	-	3235834	3292919	3277599	4614865	4418252	537716	3520897	808341	4028347	-	3120590	4321773	4.17911e+06	2882879	584319	5373701	2673623	4.12747e+06
1798	1-linoleoylglycerol (18:2)	Lipid	Monoacylglycerol	27447	LC/MS Neg	100001040	6477	279.233	2277-28-3	5283469	-	-	729023	6327435	1303334	1828571	4285885	1672556	14846667	6024277	4363547	7418784	1416781	2980521	2860595	542343	10484490	8064982	-	12224961
1663	1-linoleoyl-GPC (18:2)	Lipid	Lysolipid	34419	LC/MS Pos Late	100001395	1465	520.34	-	11988421	C04100	HMDB10386	1.46884e+06	2.07568e+06	783510	169796	1525968	944333	2.04482e+06	1.22061e+06	2.47831e+06	2.49518e+06	1.08557e+06	1.14258e+06	2.26422e+06	1.26004e+06	1.10457e+06	3349096	835751	2706360
1697	1-linoleoyl-GPE (18:2)*	Lipid	Lysolipid	36600	LC/MS Pos Late	100001570	1482	478.293	-	52925130	-	HMDB11507	968025	1290862	417150	992175	854066	641436	887090	572255	1041846	1.36061e+06	647346	680558	794160	554736	501741	1.3419e+06	318414	941070
1727	1-linoleoyl-GPS (18:2)*	Lipid	Lysolipid	43676	LC/MS Neg	100004606	5500	520.268	-	-	-	-	-	411499	-	119570	247905	-	1055652	-	-	534815	111760	-	189157	-	273920	142438	-	276637
2681	1-methyladenine	Nucleotide	Purine Metabolism, Adenine containing	1527	LC/MS Pos Early	54	2133	150.077	5142-22-3	78821	C02216	HMDB11599	2134178	2245143	2041130	2681818	3075196	2069444	2312116	2353621	1970416	1602376	2105410	1728274	1684806	2148800	1971759	2364472	1657428	1352669
407	1-methylguanidine	Amino Acid	Guanidino and Acetamido Metabolism	48114	LC/MS Pos Early	100000715	2149	74.0713	22661-87-6	10111	C02294	HMDB01522	2284281	1011432	1622995	1489477	1662377	1428693	1767848	4266268	2617219	1282047	1167162	1696567	1352719	1741235	3.47788e+06	2524587	4150693	1746352
2714	1-methylguanine	Nucleotide	Purine Metabolism, Guanine containing	32395	LC/MS Pos Early	100001133	2200	166.072	938-85-2	70315	-	HMDB03282	104491	552563	398872	659875	386590	81739.1	381505	383704	174222	488162	168027	367266	479152	437516	366409	190633	176786	80061
59	1-methylhistidine	Amino Acid	Histidine Metabolism	30460	LC/MS Pos Early	100001051	2755	170.092	332-80-9	92105	C01152	HMDB00001	32110018	64946476	32175926	15127587	17513020	32141892	49226452	19084016	35241612	42929072	21901954	29531828	51120336	41796956	52993552	22513896	40681008	40921132
75	1-methylimidazoleacetate	Amino Acid	Histidine Metabolism	32350	LC/MS Pos Early	100001208	2064	141.066	2625-49-2	75810	C05828	HMDB02820	-	338015	565188	-	-	582064	1058734	219719	-	-	911501	-	350590	724449	440277	441828	764862	-
1787	1-myristoylglycerol (14:0)	Lipid	Monoacylglycerol	35625	LC/MS Neg	100001618	6353.3	227.202	75685-84-6	79050	C01885	HMDB11561	-	3907827	773633	807969	2164195	922052	4862482	4484480	1139680	3158819	757974	1632481	1025211	-	4947241	5136500	-	4434388
1822	1-oleoyl-2-linoleoyl-glycerol (18:1/18:2)	Lipid	Diacylglycerol	46798	LC/MS Pos Late	100002989	3115	636.556	106292-55-1	-	-	-	-	98412	81455	-	-	-	113391	-	114321	105788	-	111657	123140	-	-	82872	82015	98851
1516	1-oleoyl-2-linoleoyl-GPC (18:1/18:2)*	Lipid	Phospholipid Metabolism	52453	LC/MS Pos Late	100008981	2165	784.585	-	-	-	-	53875948	57308160	48352580	90066504	71909672	53149760	52672924	66969760	59031040	51961288	47415228	58525464	65461952	42670160	51621880	78628968	47026000	61614120
1568	1-oleoyl-2-linoleoyl-GPE (18:1/18:2)*	Lipid	Phospholipid Metabolism	52687	LC/MS Pos Late	100009078	2270	742.538	-	9546753	-	HMDB05349	17603060	18589902	12421352	19183748	16438558	16282976	14598758	22325004	14872902	13718809	15041050	16664488	16499710	14739997	15648788	22390444	15867894	14139548
1823	1-oleoyl-3-linoleoyl-glycerol (18:1/18:2)	Lipid	Diacylglycerol	46799	LC/MS Pos Late	100002990	3223	636.556	104346-53-4	-	-	-	804427	1138731	822072	1251085	1193700	698436	1981723	1.19459e+06	2357652	1616389	436918	1148467	1789648	670591	1948194	2064171	812005	1.69635e+06
1796	1-oleoylglycerol (18:1)	Lipid	Monoacylglycerol	21184	LC/MS Neg	100000924	6500	281.249	111-03-5	5283468	-	HMDB11567	1733737	10202360	4024064	4277196	11757050	3707434	21557612	11802036	8170616	13286904	2397999	6716288	4457673	-	18606646	12460209	-	19747318
1660	1-oleoyl-GPC (18:1)	Lipid	Lysolipid	48258	LC/MS Pos Late	100001272	1540	522.355	19420-56-5	16081932	-	HMDB02815	2039938	2693375	1002593	2050757	2759317	1307883	2352223	1821471	3284961	3136664	1318665	1515106	3070594	1307332	1704173	4893532	986051	3500923
1693	1-oleoyl-GPE (18:1)	Lipid	Lysolipid	35628	LC/MS Pos Late	100001569	1554	480.308	89576-29-4	9547071	-	HMDB11506	1.69302e+06	2204298	816538	1881880	1834200	1187203	1385969	976458	1.51013e+06	2257352	1266323	926554	1.4677e+06	911798	1188136	2393511	602793	1231967
1716	1-oleoyl-GPI (18:1)*	Lipid	Lysolipid	36602	LC/MS Neg	100001777	5599	597.304	-	-	-	-	1.67941e+06	5115948	-	728776	1299481	686225	3471906	951754	1155860	4024693	2576275	348613	676010	1055157	2584775	1153381	260600	1165624
1725	1-oleoyl-GPS (18:1)	Lipid	Lysolipid	19260	LC/MS Neg	100000630	5607	522.284	-	9547099	-	-	193278	889021	-	138050	287718	-	798977	-	-	742583	509601	-	-	80721	342644	194716	-	-
1561	1-palmitoleoyl-2-linolenoyl-GPC (16:1/18:3)*	Lipid	Phospholipid Metabolism	53180	LC/MS Pos Late	100009345	1850	754.538	-	-	-	-	3309761	4144941	3147324	3103695	3307877	3.5844e+06	3594804	2923717	4203376	3.51605e+06	2718264	3.70195e+06	3483294	3.53889e+06	3.95493e+06	2787737	3817786	3468694
1560	1-palmitoleoyl-2-linoleoyl-GPC (16:1/18:2)*	Lipid	Phospholipid Metabolism	52683	LC/MS Pos Late	100009075	2003	756.554	-	-	-	-	24103616	27931302	20978942	22668252	23454738	21313576	20831610	21775228	25027224	23297540	20249540	24845800	22921216	21013676	26430226	22142472	27386604	23627260
1810	1-palmitoleoylglycerol (16:1)*	Lipid	Monoacylglycerol	52431	LC/MS Neg	100008952	6094	253.217	-	-	-	-	386613	2990212	-	894964	1890439	584926	6020878	4050932	1236808	4546732	371293	819818	1418021	-	5784001	5361925	-	4930637
1654	1-palmitoleoyl-GPC (16:1)*	Lipid	Lysolipid	33230	LC/MS Pos Late	100001511	1450	494.324	-	24779461	-	HMDB10383	451807	564543	151165	255359	304138	165958	536543	173080	670960	731879	251371	260815	483983	205593	421101	541689	146269	652461
1557	1-palmitoyl-2-alpha-linolenoyl-GPC (16:0/18:3n3)*	Lipid	Phospholipid Metabolism	52684	LC/MS Pos Late	100009076	2034	756.554	-	-	-	-	21678734	21669352	18405908	19161608	18941696	21870458	19533318	18178132	19357374	16535002	17770892	19487156	19052272	21945194	19833048	16929804	19338870	16664021
1507	1-palmitoyl-2-arachidonoyl-GPC (16:0/20:4)	Lipid	Phospholipid Metabolism	52462	LC/MS Pos Late	100008914	2091	782.569	35418-58-7	10747814	-	-	110418936	105814072	100956472	116481920	136241088	110233888	115626592	116047624	139480128	109242784	85650288	123719296	135098048	106272880	122520568	131379760	102180008	135834304
1529	1-palmitoyl-2-arachidonoyl-GPE (16:0/20:4)*	Lipid	Phospholipid Metabolism	52464	LC/MS Pos Late	100008990	2198	740.523	-	9546800	-	HMDB05323	8252335	9239676	6.62798e+06	13143869	16433553	9249626	8698215	11285820	13863080	10520749	6.08237e+06	9629218	15370556	9677198	11457474	17271288	10089786	15128636
1620	1-palmitoyl-2-gamma-linolenoyl-GPC (16:0/18:3n6)*	Lipid	Phospholipid Metabolism	54812	LC/MS Pos Late	100009154	2034	756.554	-	-	-	-	12334133	12451719	9547532	13992872	13397347	10799910	10351620	15438994	15437344	14136700	11638541	14601390	14842884	15027633	14762463	19723808	10539050	12994018
1580	1-palmitoyl-2-linoleoyl-GPA (16:0/18:2)*	Lipid	Phospholipid Metabolism	52679	LC/MS Polar	100009070	920	671.466	-	9547167	-	HMDB07860	459019	206567	261348	346815	284124	332986	275268	323644	200930	186530	329816	340687	256394	363256	563840	241125	458575	222858
1500	1-palmitoyl-2-linoleoyl-GPC (16:0/18:2)	Lipid	Phospholipid Metabolism	42446	LC/MS Pos Late	1537	2160	758.569	40811-94-7	5287971	-	-	425145792	446074176	432416544	466829504	468314592	403393664	434985152	459638720	451138816	412711712	402565088	476782208	508260128	439153728	468726752	522607968	420421120	465366176
1531	1-palmitoyl-2-linoleoyl-GPE (16:0/18:2)	Lipid	Phospholipid Metabolism	42449	LC/MS Pos Late	100001870	2275	716.523	-	9546747	-	HMDB05322	15037950	15532134	12308024	17011796	13802246	12421492	14900479	16347138	14485835	15130143	12574517	15042533	18233260	17407496	19173424	19496464	20555438	17192868
1532	1-palmitoyl-2-linoleoyl-GPG (16:0/18:2)	Lipid	Phospholipid Metabolism	52628	LC/MS Polar	1543	717	745.503	-	-	-	-	147006	-	-	-	-	-	136113	-	165446	-	-	81965	-	-	117435	159839	120199	128950
1518	1-palmitoyl-2-linoleoyl-GPI (16:0/18:2)	Lipid	Phospholipid Metabolism	52450	LC/MS Polar	1528	910	833.519	-	-	-	-	197259	218472	165019	231544	223268	207918	202297	248034	226022	219769	196718	214104	223574	208903	207875	277524	247053	275226
1533	1-palmitoyl-2-linoleoyl-GPS (16:0/18:2)	Lipid	Phospholipid Metabolism	52618	LC/MS Polar	100001857	913	758.498	-	-	-	-	527141	371592	383843	338229	315216	249373	386292	354603	386530	394741	297288	317051	424471	348700	513184	408430	486059	558230
1499	1-palmitoyl-2-oleoyl-GPC (16:0/18:1)	Lipid	Phospholipid Metabolism	52461	LC/MS Pos Late	1539	2358	760.585	26853-31-6;26853-31-6	6436017	-	-	134972096	136087648	121689752	177518960	202398880	137882848	140920368	151009120	165705776	147837696	110902320	144101408	171777472	118437920	138960944	198745248	123528512	184191984
1524	1-palmitoyl-2-oleoyl-GPE (16:0/18:1)	Lipid	Phospholipid Metabolism	19263	LC/MS Pos Late	1526	2509	718.538	26662-94-2	5283496	-	HMDB05320	1775285	1746537	1556698	2746110	2958179	1776505	2337094	2.4066e+06	2192493	2.71064e+06	1766033	1860385	2285124	1559745	2251001	3381097	2925848	2781288
1522	1-palmitoyl-2-oleoyl-GPG (16:0/18:1)	Lipid	Phospholipid Metabolism	52448	LC/MS Polar	100000641	745	747.519	-	5283509	-	-	5519972	4725022	5752840	6.5597e+06	7583591	5836457	5561785	6631160	6292274	5288599	5551855	6.25251e+06	7161234	6171339	5867534	8.23895e+06	5753654	7967030
1551	1-palmitoyl-2-oleoyl-GPI (16:0/18:1)*	Lipid	Phospholipid Metabolism	52669	LC/MS Polar	100009066	893	835.534	-	-	-	-	736568	748191	860487	1134544	1055228	1130547	851841	1359037	976236	863398	1.02138e+06	1.02228e+06	927100	994198	938419	1029013	950268	1209108
1581	1-palmitoyl-2-oleoyl-GPS (16:0/18:1)	Lipid	Phospholipid Metabolism	19261	LC/MS Polar	1531	917	760.513	40290-44-6	5283499	C13880	-	345453	301743	302927	286482	311638	230554	296046	219503	254287	224846	226551	190605	241653	242802	331012	261394	272290	304647
1512	1-palmitoyl-2-palmitoleoyl-GPC (16:0/16:1)*	Lipid	Phospholipid Metabolism	52470	LC/MS Pos Late	100008984	2160	732.554	-	-	-	-	25846768	22114636	23099866	25292590	26822174	25016278	21805348	24876074	22829336	23998044	18274748	19829872	22998698	23391532	24631950	22247706	19401984	25409316
1548	1-palmitoyl-2-stearoyl-GPC (16:0/18:0)	Lipid	Phospholipid Metabolism	52616	LC/MS Pos Late	100008921	2653	762.601	59403-51-9	-	-	-	1546154	1467920	1278860	1182698	1327539	1382125	1.76839e+06	1126981	1429353	1.47179e+06	1151859	1346900	1676991	1194448	2129213	1.54992e+06	1455698	1807782
1826	1-palmitoyl-3-linoleoyl-glycerol (16:0/18:2)*	Lipid	Diacylglycerol	52634	LC/MS Pos Late	100009055	3197	610.541	-	-	-	-	789550	694394	575820	825438	763195	542057	986863	877085	1167528	868206	322910	698888	978367	424377	1056184	808799	549672	885101
1651	1-palmitoyl-GPC (16:0)	Lipid	Lysolipid	33955	LC/MS Pos Late	100001263	1525	496.34	17364-16-8	86554	-	HMDB10382	9202043	12083640	4456415	7483604	8659684	5554636	9921115	6191054	11670839	13720933	7298833	6298264	10050603	6849781	7734867	13346271	4777055	11888198
1688	1-palmitoyl-GPE (16:0)	Lipid	Lysolipid	35631	LC/MS Pos Late	100001567	1544	454.293	-	9547069	-	HMDB11503	991307	1531817	550384	1741744	2058232	958799	1295743	980233	1751042	2056434	879840	1025814	1872330	856825	1019286	2774297	651218	1962019
1735	1-palmitoyl-GPG (16:0)*	Lipid	Lysolipid	45970	LC/MS Neg	100005717	5570	483.273	-	3300276	-	-	-	169973	-	54088	184747	86686	150309	156516	92781	224214	208265	-	-	-	-	197203	-	243258
1711	1-palmitoyl-GPI (16:0)*	Lipid	Lysolipid	35305	LC/MS Neg	100001655	5564	571.289	-	-	-	HMDB61695	341168	1045386	-	237461	324734	180813	1.03407e+06	396060	219940	918332	812089	-	90872	208570	695770	273804	-	273598
1737	1-palmitoyl-GPS (16:0)*	Lipid	Lysolipid	46130	LC/MS Neg	100005805	5572	496.268	-	9547100	-	-	129398	890726	-	202049	266057	79068	787670	386777	226192	1006610	281842	-	-	-	722594	307088	-	190274
1502	1-stearoyl-2-arachidonoyl-GPC (18:0/20:4)	Lipid	Phospholipid Metabolism	42450	LC/MS Pos Late	100001869	2300	810.601	35418-59-8	16219824	-	-	14175532	8.30271e+06	11517062	13923833	18743168	14004322	11511577	14004322	14436732	10757343	9989321	11206155	14788615	9455634	10985972	15849196	9869950	13446804
1526	1-stearoyl-2-arachidonoyl-GPE (18:0/20:4)	Lipid	Phospholipid Metabolism	52447	LC/MS Pos Late	100008977	2424	768.554	-	5289133	-	-	15859804	14417137	11641804	19303228	26755756	17069312	14171870	17484436	20116674	15058220	9875692	15646200	26059900	14248566	17323028	29284448	12588387	21925246
1515	1-stearoyl-2-arachidonoyl-GPI (18:0/20:4)	Lipid	Phospholipid Metabolism	52449	LC/MS Polar	100000616	870	885.549	-	-	-	-	8572069	7940204	6291639	11346989	11662685	9321417	6759907	12260894	10030789	7.60333e+06	8214507	9142616	10567823	8051558	6816170	14079955	6707317	11196882
1644	1-stearoyl-2-arachidonoyl-GPS (18:0/20:4)	Lipid	Phosphatidylserine (PS)	52235	LC/MS Pos Late	100001872	2565	812.544	-	-	-	-	2340653	1746449	1916717	1612419	1990481	1938975	2.0939e+06	1665472	1.88077e+06	1805234	1361149	1586748	1847635	1652364	2356346	1734538	1804476	1808036
1508	1-stearoyl-2-linoleoyl-GPC (18:0/18:2)*	Lipid	Phospholipid Metabolism	52452	LC/MS Pos Late	100008980	2380	786.601	-	-	-	-	58549012	57632744	63177376	58358700	69961712	65152892	67445824	65521224	58058316	54092292	55299980	68673456	72516728	56660100	63353808	68369696	55126876	62632056
1534	1-stearoyl-2-linoleoyl-GPE (18:0/18:2)*	Lipid	Phospholipid Metabolism	52446	LC/MS Pos Late	100008976	2522	744.554	-	9546749	-	-	15788224	13768860	11397863	14940309	13975474	12415137	13300776	16159695	12076851	13163740	11366248	12944685	18556118	14006961	16705498	19861224	14554572	14270135
1521	1-stearoyl-2-linoleoyl-GPI (18:0/18:2)	Lipid	Phospholipid Metabolism	52468	LC/MS Polar	100008994	910	861.55	-	-	-	-	374789	457968	337657	496121	609738	365483	402341	519271	559394	431808	399243	527574	785551	384339	455381	849017	413552	707308
1588	1-stearoyl-2-linoleoyl-GPS (18:0/18:2)	Lipid	Phospholipid Metabolism	53009	LC/MS Pos Late	100000642	2689	788.544	-	9547091	-	-	9088168	7576459	7891713	6301595	5836573	6057616	8544546	6690608	5610789	7177598	7387374	6952471	7591340	6678107	8988951	7179584	8679242	7542254
1503	1-stearoyl-2-oleoyl-GPC (18:0/18:1)	Lipid	Phospholipid Metabolism	52438	LC/MS Pos Late	100008904	2644	788.616	56421-10-4	-	-	-	17733618	20006308	18292160	20210256	24468832	19241022	21864006	16886696	21366738	20401768	15941227	19276780	22287302	16566617	19776096	20864000	18037784	24310776
1528	1-stearoyl-2-oleoyl-GPE (18:0/18:1)	Lipid	Phospholipid Metabolism	42448	LC/MS Pos Late	100001856	2858	746.569	-	-	-	-	938150	1041328	740895	1450845	1411391	848654	1070022	1003551	1082356	848489	808194	953657	1159221	776356	1106219	1733614	1089691	1181708
1555	1-stearoyl-2-oleoyl-GPG (18:0/18:1)	Lipid	Phospholipid Metabolism	52623	LC/MS Polar	100001866	717	775.549	-	-	-	-	5757936	5681593	6644211	6.84896e+06	7041358	7.73997e+06	6672630	7.34214e+06	5708762	6227674	7107850	7726862	8611625	7415770	6747000	6699284	6109724	8331495
1645	1-stearoyl-2-oleoyl-GPS (18:0/18:1)	Lipid	Phosphatidylserine (PS)	19265	LC/MS Pos Late	100000639	3000	790.559	-	9547087	-	-	2732644	2697191	2679108	2486670	2.6761e+06	2457509	3331269	2495074	2270103	2256329	2688942	2268214	1.89255e+06	2117356	2769293	2514019	2450869	2.05015e+06
1658	1-stearoyl-GPC (18:0)	Lipid	Lysolipid	33961	LC/MS Pos Late	100001271	1606	524.371	19420-57-6	497299	-	HMDB10384	1.00422e+06	973427	672877	743389	741412	685179	891187	624924	733196	1100354	669033	860677	938830	545689	699388	1125248	421543	866893
1691	1-stearoyl-GPE (18:0)	Lipid	Lysolipid	42398	LC/MS Pos Late	100001461	1626	482.324	69747-55-3	9547068	-	HMDB11130	1150737	1534198	739793	2.00002e+06	2446901	1126312	1289679	1105275	1387181	1792203	916537	1052877	1732412	776675	807479	2875213	541634	1508824
1714	1-stearoyl-GPI (18:0)	Lipid	Lysolipid	19324	LC/MS Neg	100000656	5794.3	599.32	796963-93-4	-	-	HMDB61696	3298120	8570012	572302	4796980	6837611	2551410	9271572	3753624	3517701	8554588	5021558	972492	2179288	2130392	3911480	11687906	297803	2702923
1724	1-stearoyl-GPS (18:0)*	Lipid	Lysolipid	45966	LC/MS Neg	100004327	5800	524.299	-	9547101	-	-	695787	1589144	102642	618687	1156842	651460	2602204	1.01795e+06	769363	2212986	999852	274768	339928	323446	1394842	1497864	-	677434
3083	2,3-dihydroxyisovalerate	Xenobiotics	Food Component/Plant	38276	LC/MS Polar	100002417	1050	133.051	1756-18-9	677	C04039	HMDB12141	-	186524	255353	157653	153900	205121	691718	135112	296598	365628	362325	151540	166319	279444	256800	158614	183551	221031
86	2-aminoadipate	Amino Acid	Lysine Metabolism	6146	LC/MS Pos Early	381	1912	162.076	542-32-5;1118-90-7	469	C00956	HMDB00510	6971275	8780359	3.75357e+06	7585122	4947735	7281919	8845567	8.01898e+06	8700727	7587632	2884817	6801904	9238743	6492526	10145859	9396028	4316368	7308715
336	2-aminobutyrate	Amino Acid	Methionine, Cysteine, SAM and Taurine Metabolism	42374	LC/MS Pos Early	1128	2059	104.071	1492-24-6	439691	C02261	HMDB00650	18390876	19024566	12032547	32424954	36235484	13844985	22997924	31411848	10971815	39718632	18053348	11837418	13399617	11137131	21490564	30775052	25788860	26057840
1230	2-aminoheptanoate	Lipid	Fatty Acid, Amino	43761	LC/MS Pos Early	100004542	3160	146.118	1115-90-8	227939	-	-	131305	140359	103719	88851	-	141564	246302	88987	118579	113161	136237	107760	83185	118095	166129	184605	-	-
2781	2'-deoxycytidine	Nucleotide	Pyrimidine Metabolism, Cytidine containing	15949	LC/MS Pos Early	100000125	2193	228.098	951-77-9	13711	C00881	HMDB00014	1323410	922026	930099	29038736	29929040	569116	832794	14765738	1241355	830892	917793	818401	1224715	1088137	1062602	29594234	917432	1020376
2729	2'-deoxyguanosine	Nucleotide	Purine Metabolism, Guanine containing	1411	LC/MS Neg	348	1751	266.089	961-07-9	187790	C00330	HMDB00085	126763	145877	125370	3823313	4282127	127753	148906	2149499	167796	201898	142832	171600	176733	167813	163381	3809812	202448	176384
2664	2'-deoxyinosine	Nucleotide	Purine Metabolism, (Hypo)Xanthine/Inosine containing	15076	LC/MS Neg	100000135	1688	251.079	890-38-0	65058	C05512	HMDB00071	121644	150770	153005	3452057	4472485	144179	117147	1791723	181277	146534	170244	133750	195372	109769	150549	3240706	154562	151103
2759	2'-deoxyuridine	Nucleotide	Pyrimidine Metabolism, Uracil containing	1412	LC/MS Pos Early	536	1185	229.082	951-78-0	13712	C00526	HMDB00012	40795	666344	1287966	418361	563851	313473	897557	2912160	783333	749264	295846	1203579	174905	422193	1815967	295836	2183033	141936
1809	2-docosahexaenoylglycerol (22:6)*	Lipid	Monoacylglycerol	48675	LC/MS Neg	100006352	6000	309.222	-	-	-	HMDB11557	-	959202	-	85124	550463	108060	1426069	1.52124e+06	260802	719444	-	400145	181579	-	1725314	1929805	-	1026868
356	2-hydroxybutyrate/2-hydroxyisobutyrate	Amino Acid	Methionine, Cysteine, SAM and Taurine Metabolism	52281	LC/MS Polar	100008928	1258	103.04	-	-	-	-	1464862	1.04422e+06	910765	533782	936268	840432	1444200	688471	1283258	1237380	566617	773479	782584	648645	764466	688468	1039689	1179759
1177	2-hydroxyglutarate	Lipid	Fatty Acid, Dicarboxylate	37253	LC/MS Polar	100002070	3352.8	147.03	40951-21-1	43	C02630	HMDB00606	18387430	26018652	16642112	23562988	34824632	12764452	20853062	34381960	16365803	23533482	11368870	21257824	14105230	21116446	17351832	28389200	39272176	13130322
1799	2-linoleoylglycerol (18:2)	Lipid	Monoacylglycerol	32506	LC/MS Neg	100000987	6250	279.233	3443-82-1	5365676	-	HMDB11538	797230	5481354	974625	1604674	4.13569e+06	1170511	16538123	10310530	5078023	9192201	1050098	2454801	2421353	567443	18027478	10816809	385777	15005202
1038	2-methylcitrate/homocitrate	Energy	TCA Cycle	52282	LC/MS Neg	100008929	575	205.035	-	-	-	-	137874	181267	337502	154859	262416	161112	240425	201860	382972	145595	147317	173130	173794	160953	139911	412030	167241	259299
1245	2-methylmalonyl carnitine	Lipid	Fatty Acid Synthesis	35482	LC/MS Pos Early	100001596	2440	262.128	149181-64-6	53481628	-	HMDB13133	344501	749131	279190	1336574	1425457	344517	755625	948113	1174127	828174	389900	1.03811e+06	1333897	677542	604892	1562589	332929	1197641
19	2-methylserine	Amino Acid	Glycine, Serine and Threonine Metabolism	53229	LC/MS Pos Early	100009246	1652	120.066	-	94309	-	-	8804972	9603743	9267118	7486895	8605544	12379430	9450533	10368326	11006190	8023443	6844332	9418911	6.66723e+06	11098845	7675392	9067965	9188339	11017801
1788	2-myristoylglycerol (14:0)	Lipid	Monoacylglycerol	34383	LC/MS Neg	100001408	6230	227.202	27214-38-6	137938	-	-	451479	2772007	-	832135	2389822	430918	6227003	5175272	1318230	3550889	529206	1039295	753940	-	7265200	6713301	-	5216499
1797	2-oleoylglycerol (18:1)	Lipid	Monoacylglycerol	21232	LC/MS Neg	100000943	6300	281.249	3443-84-3	5319879	-	-	1059332	8674153	2.09101e+06	2823437	6472848	2639096	19216572	18533934	6379271	15208170	1699493	4425177	4040078	-	26140312	17536296	-	18798032
1811	2-palmitoleoylglycerol (16:1)*	Lipid	Monoacylglycerol	52432	LC/MS Neg	100008953	6016	253.217	-	-	-	-	456513	4711647	-	645291	1849680	325440	6228345	5465585	1559995	3668563	413524	910528	944280	-	9473031	9357625	-	5375039
1792	2-palmitoylglycerol (16:0)	Lipid	Monoacylglycerol	33419	LC/MS Neg	100001048	6300	255.233	23470-00-0	123409	-	HMDB11533	3417200	12948468	3523584	6.71784e+06	12139659	4841372	37673216	37333864	13818172	31553508	4696467	10801885	7657081	3.18773e+06	52620452	36311804	2709811	34181236
1652	2-palmitoyl-GPC (16:0)*	Lipid	Lysolipid	35253	LC/MS Neg	100001562	6215	570.341	-	15061532	-	HMDB61702	453055	810848	413316	563666	1305302	1077596	2199692	1177033	1143130	2518453	1250424	432608	1062746	321292	795546	534863	406361	1385097
2997	2-piperidinone	Xenobiotics	Food Component/Plant	43400	LC/MS Pos Early	100004295	1675	100.076	675-20-7	12665	-	-	145128608	185714704	214514032	214522064	246588928	251798608	272258560	186305216	134349968	188104160	213893536	267595680	233533504	253179632	268597504	199738560	148300752	177857776
1692	2-stearoyl-GPE (18:0)*	Lipid	Lysolipid	41220	LC/MS Neg	100003901	6350	480.31	-	-	-	-	212071	487305	-	349972	671957	473395	919696	446388	332840	992211	774938	-	503369	-	139805	447820	-	293176
133	3-(4-hydroxyphenyl)lactate	Amino Acid	Phenylalanine and Tyrosine Metabolism	32197	LC/MS Neg	240	1379	181.051	6482-98-0	9378	C03672	HMDB00755	73499	110963	-	121022	267386	-	106105	-	209624	-	-	74163	172787	78862	92009	199810	-	195965
2791	3-aminoisobutyrate	Nucleotide	Pyrimidine Metabolism, Thymine containing	1566	LC/MS Pos Early	1114	2215	104.071	10569-72-9;214139-20-5	64956	C05145	HMDB03911	5060821	3995995	4524330	37597480	29646728	8925638	5359004	20812204	4983574	5450237	5205882	4396424	3361992	5222359	4962417	16590268	5984140	3.72966e+06
2826	3'-dephosphocoenzyme A	Cofactors and Vitamins	Pantothenate and CoA Metabolism	18289	LC/MS Neg	100000138	2013	686.142	3633-59-8	444485	C00882	HMDB01373	-	-	-	163795	213125	81981	238506	285271	329870	155501	-	175188	577572	113053	177869	698649	-	427360
1871	3-hydroxy-3-methylglutarate	Lipid	Mevalonate Metabolism	531	LC/MS Polar	112	2700	161.046	503-49-1	1662	C03761	HMDB00355	570847	1071020	626439	703264	1140784	856280	650844	768197	450196	933799	652199	608190	673075	735107	577290	628143	861844	535153
3369	3-hydroxy-3-methyl-hexanoate	Xenobiotics	Food Component/Plant	53162	LC/MS Polar	100006601	926	145.087	58888-76-9	16666688	-	-	1513115	894875	376877	315415	285224	276651	326015	259303	596862	765900	481178	544844	355673	541849	588556	669404	241040	464658
1275	3-hydroxybutyrylcarnitine (1)	Lipid	Fatty Acid Metabolism(Acyl Carnitine)	43264	LC/MS Pos Early	100003926	2400	248.149	-	53481617	-	HMDB13127	5309429	11949148	15879345	7882581	8829965	9999167	9634207	6422127	9100467	6775972	6247174	7285731	10139129	9510301	9229504	7005300	5963621	9642604
1276	3-hydroxybutyrylcarnitine (2)	Lipid	Fatty Acid Metabolism(Acyl Carnitine)	52984	LC/MS Pos Early	100009271	2340	248.149	-	-	-	-	4832877	10719695	16823244	7588781	7604359	8725733	10294700	5452356	7116298	7250320	5882753	7300674	11475591	8883621	17600624	12851240	8194356	17705328
309	3-hydroxyisobutyrate	Amino Acid	Leucine, Isoleucine and Valine Metabolism	1549	LC/MS Polar	111	1619.1	103.04	2068-83-9	87	C06001	HMDB00336	-	-	154436	289468	379907	-	303857	229261	238893	284212	-	146032	235326	-	200434	315877	168266	315572
293	3-methyl-2-oxobutyrate	Amino Acid	Leucine, Isoleucine and Valine Metabolism	44526	LC/MS Polar	100000936	911	115.04	3715-29-5	49	C00141	HMDB00019	3090932	2679673	2186351	1379117	1.02259e+06	2290950	2594009	1.80885e+06	2110488	1268436	1750777	2110175	1708773	1508151	2449531	942688	1387811	1059451
294	3-methyl-2-oxovalerate	Amino Acid	Leucine, Isoleucine and Valine Metabolism	15676	LC/MS Neg	100000036	2064.2	129.056	1460-34-0;51829-07-3	47	C00671	HMDB03736	4122823	4266074	3224653	1733034	1329669	3142323	4.93343e+06	2471560	3671618	1788389	1679125	2390807	2566192	2281094	3.73634e+06	1104235	2208459	1670483
60	3-methylhistidine	Amino Acid	Histidine Metabolism	15677	LC/MS Neg	100000042	906.3	168.078	368-16-1	64969	C01152	HMDB00479	36374	134863	176092	180661	196037	120394	159838	232088	97539	204576	229509	138838	182268	147916	201447	266448	270044	207016
847	3-phosphoglycerate	Carbohydrate	Glycolysis, Gluconeogenesis, and Pyruvate Metabolism	1414	LC/MS Neg	132	583	184.986	80731-10-8	724	C00597	HMDB00807	318226	1981672	1.97722e+06	1096956	1470644	827927	2783972	1674471	3062515	2525192	963404	2009734	2660285	1542476	1371424	5148006	731473	8440053
13	3-phosphoserine	Amino Acid	Glycine, Serine and Threonine Metabolism	543	LC/MS Neg	133	614.4	184.002	407-41-0	68841	C01005	HMDB00272	2904864	2166837	1362921	1469834	2184577	1418517	1594854	2116761	2212472	1393930	902141	934812	1805870	1069579	2637215	2725998	2.06757e+06	1.8472e+06
1865	3-sulfo-nervonoyl-galactosylceramide (d18:1/24:1)	Lipid	Sphingolipid Metabolism	52621	LC/MS Polar	100001880	700	888.624	-	-	-	-	1760476	1550822	1047603	1.86633e+06	2172613	1452900	1388263	1302233	1272720	1506185	1246346	738272	1037472	1150142	941243	1888900	1190381	1431303
2761	3-ureidopropionate	Nucleotide	Pyrimidine Metabolism, Uracil containing	3155	LC/MS Pos Early	1053	875	133.061	462-88-4	111	C02642	HMDB00026	338162	700960	606584	582726	662847	498463	985076	557999	291318	489770	301644	969824	386870	935669	530561	335909	1287851	417998
404	4-acetamidobutanoate	Amino Acid	Polyamine Metabolism	1558	LC/MS Pos Early	1113	1350	146.081	3025-96-5	18189	C02946	HMDB03681	869371	974657	953238	1612927	1230904	-	1124954	829276	1262262	1163178	1820651	744874	1218681	1811166	-	832477	1323743	1355458
409	4-guanidinobutanoate	Amino Acid	Guanidino and Acetamido Metabolism	15681	LC/MS Pos Early	100000096	2320	146.092	463-003;463-00-3	500	C01035	HMDB03464	1527000	3433563	2475206	2538129	5251512	2274337	4307748	3.1715e+06	4457814	3113868	3588128	4.17741e+06	2373995	2235579	1970480	5392972	4255098	2920082
48	4-hydroxyglutamate	Amino Acid	Glutamate Metabolism	40499	LC/MS Pos Early	100002544	1141	164.055	2485-33-8	439902	C03079	HMDB01344	201706	134476	202708	226817	155811	117468	187990	297492	121078	91458	72165	141964	116975	131793	198214	213239	181468	81899
423	4-hydroxy-nonenal-glutathione	Amino Acid	Glutathione Metabolism	48504	LC/MS Neg	100006240	3387.5	462.192	99927-70-5	-	-	-	1.80079e+06	1576090	283947	406739	397654	330602	381421	317185	1009420	1486793	860450	808848	714761	973991	710456	768031	402092	625046
76	4-imidazoleacetate	Amino Acid	Histidine Metabolism	32349	LC/MS Pos Early	100001207	2055	127.05	645-65-8	96215	C02835	HMDB02024	1913974	9748201	8955340	3222486	2176346	4644122	7074717	2142889	7454252	6045291	15084600	5.42224e+06	2951064	6415748	4603668	2776089	5065252	5058214
265	4-methyl-2-oxopentanoate	Amino Acid	Leucine, Isoleucine and Valine Metabolism	22116	LC/MS Neg	100000551	2170	129.056	816-66-0	70	C00233	HMDB00695	6018196	6572377	5183061	2566729	2278191	5264632	4991181	3659866	5249701	2971422	2878033	3148196	4363833	3610060	6667400	1732259	3378130	2618981
100	5-aminovalerate	Amino Acid	Lysine Metabolism	18319	LC/MS Pos Early	100000454	2220	118.086	660-88-8	138	C00431	HMDB03355	41372740	48694876	32881946	35159964	31018232	42756612	44366996	40377200	47670956	46298536	40315220	42690016	41655104	37052400	45499980	45809416	48314864	55004496
2782	5-methyl-2'-deoxycytidine	Nucleotide	Pyrimidine Metabolism, Cytidine containing	38159	LC/MS Pos Early	100002300	2303	242.113	838-07-3	440055	C03592	HMDB02224	-	-	141906	7560378	6980146	-	-	3861014	-	-	-	-	-	-	-	5937633	-	-
2774	5-methylcytidine	Nucleotide	Pyrimidine Metabolism, Cytidine containing	22119	LC/MS Pos Early	100000763	2227	258.108	2140-61-6	92918	-	HMDB00982	229456	73534	69811	395269	359189	-	93179	231166	129318	64536	83682	-	162388	-	-	287601	-	140387
400	5-methylthioadenosine (MTA)	Amino Acid	Polyamine Metabolism	1419	LC/MS Pos Early	212	2752	298.097	2457-80-9	439176	C00170	HMDB01173	19785648	24895120	31993984	7928656	8037976	28946196	34440140	9533698	18366680	22939234	16652926	11866574	20160672	30143954	18601924	12180004	9922788	21917628
2748	5-methyluridine (ribothymidine)	Nucleotide	Pyrimidine Metabolism, Uracil containing	35136	LC/MS Neg	100001446	1778.1	257.078	1463-10-1	445408	-	HMDB00884	14378	34953	-	81910	77728	12621	-	72397	44101	56743	40916	38563	20479	50823	28686	67636	48103	37583
419	5-oxoproline	Amino Acid	Glutathione Metabolism	1494	LC/MS Polar	1021	2179	128.035	98-79-3	7405	C01879	HMDB00267	184041424	297259872	237040096	221165920	257843440	243394608	211095104	213168448	352446016	291980704	219236992	240466352	290598272	308571488	319602240	194126704	296065344	387677312
860	5-phosphoribosyl diphosphate (PRPP)	Carbohydrate	Pentose Phosphate Pathway	36840	LC/MS Neg	166	570	308.978	108321-05-7	7339	C00119	HMDB00280	94358	128933	486498	-	-	201368	165908	105058	-	269017	150696	645754	95084	134554	1522694	-	-	-
106	6-oxopiperidine-2-carboxylic acid	Amino Acid	Lysine Metabolism	43231	LC/MS Polar	100004499	1692	142.051	34622-39-4	3014237	-	-	-	335522	185169	99301	-	-	-	111341	-	512175	162194	212164	127157	345420	291534	168822	225130	366439
856	6-phosphogluconate	Carbohydrate	Pentose Phosphate Pathway	15442	LC/MS Neg	100000341	583.9	275.017	921-62-0;53411-70-4	91493	C00345	HMDB01316	212776	683429	485072	370408	684772	202969	550868	871421	592391	577196	262959	518496	640445	484733	575279	843349	356368	476307
1926	7-hydroxycholesterol (alpha or beta)	Lipid	Sterol	47890	LC/MS Pos Late	100005999	1930	367.336	-	-	-	-	469850	240902	48910	-	-	-	-	-	87970	167333	107798	42147	-	-	115546	46019	-	-
2715	7-methylguanine	Nucleotide	Purine Metabolism, Guanine containing	35114	LC/MS Pos Early	100001456	2175	166.072	578-76-7	11361	C02242	HMDB00897	1.03742e+06	1.4195e+06	567277	456871	417395	586342	1.03681e+06	492000	596595	463695	593506	360822	563361	329494	643254	681278	350485	312567
1358	9,10-DiHOME	Lipid	Fatty Acid, Dihydroxy	38399	LC/MS Neg	179	5180	313.238	263399-34-4	9966640	C14828	HMDB04704	275159	276097	-	242205	232737	-	363883	159766	368653	299693	271434	173347	338805	-	260764	352181	270937	290139
1274	acetylcarnitine	Lipid	Fatty Acid Metabolism(Acyl Carnitine)	32198	LC/MS Pos Early	100000802	2282	204.123	5080-50-2	1	C02571	HMDB00201	849393216	820452288	952084864	1156156160	1295395840	876859840	1119480960	1159303936	1020150208	1159646848	1006224896	1214442752	1267561344	933780224	1335857920	1737418112	1106830464	1290716544
1040	acetylphosphate	Energy	Oxidative Phosphorylation	15488	LC/MS Polar	1211	4013.9	138.98	94249-01-1	186	C00227	HMDB01494	2801714	4105446	4352874	4367782	4553097	3667877	5188808	5806534	4762680	5486448	5467745	5943645	5225937	4.88996e+06	4813146	5068514	6233787	4619327
1020	aconitate [cis or trans]	Energy	TCA Cycle	46173	LC/MS Polar	100001359	4260	173.009	-	-	C00417	HMDB00072	15242365	1959687	2609958	2820801	4054019	2756742	3946053	11147156	4.13783e+06	3132764	2158439	3862511	2791182	2213226	19376624	3442834	26066128	2764604
2680	adenine	Nucleotide	Purine Metabolism, Adenine containing	554	LC/MS Pos Early	880	2221	136.062	73-24-5	190	C00147	HMDB00034	3596132	3861905	4897058	2904797	3293129	6145028	6299491	4721275	3615088	3683957	3397325	3712952	4022355	4570941	11564013	4889955	3262645	4324060
2679	adenosine	Nucleotide	Purine Metabolism, Adenine containing	555	LC/MS Pos Early	798	2169	268.104	58-61-7	60961	C00212	HMDB00050	2561410	2898322	2324823	2193031	2163801	1880322	2060071	2.39665e+06	2246120	2624391	1793822	2501702	2017052	1931819	2827845	3669434	2474389	3006186
2674	adenosine 2'-monophosphate (2'-AMP)	Nucleotide	Purine Metabolism, Adenine containing	36815	LC/MS Pos Early	100001694	1150	348.07	130-49-4	94136	C00946	HMDB11617	1559865	1209041	1179697	2520876	2873421	1160373	1413801	2391767	1435105	575815	524059	1057149	1168124	689270	1.33984e+06	3629563	980851	902496
2675	adenosine 3',5'-cyclic monophosphate (cAMP)	Nucleotide	Purine Metabolism, Adenine containing	2831	LC/MS Neg	207	1952.2	328.045	60-92-4	6076	C00575	HMDB00058	-	39139	150800	222601	203151	222114	182982	175692	92857	108400	60080	91227	350982	206248	129299	165911	88619	318233
2677	adenosine 3',5'-diphosphate	Nucleotide	Purine Metabolism, Adenine containing	15691	LC/MS Neg	1214	575	426.022	75431-54-8	159296	C00054	HMDB00061	86293	207411	239936	205178	213894	162704	131225	191211	161503	88631	160195	193735	138790	193192	172414	241677	189144	-
2673	adenosine 3'-monophosphate (3'-AMP)	Nucleotide	Purine Metabolism, Adenine containing	35142	LC/MS Neg	100001449	1245	346.056	84-21-9	41211	C01367	HMDB03540	64504	222917	131117	302706	399913	134934	200398	223825	201192	241027	200294	276217	503298	215539	85802	498788	139673	246556
2671	adenosine 5'-diphosphate (ADP)	Nucleotide	Purine Metabolism, Adenine containing	3108	LC/MS Neg	208	680	426.022	20398-34-9	6022	C00008	HMDB01341	14725326	13996988	10523890	10507117	14592344	11083549	12999477	20046932	14412054	14578802	8592312	16765807	12737082	11198656	20596576	15356293	14063908	13393381
2672	adenosine 5'-monophosphate (AMP)	Nucleotide	Purine Metabolism, Adenine containing	32342	LC/MS Pos Early	209	1013	348.07	149022-20-8	6083	C00020	HMDB00045	2185669	2503634	4481215	3388042	1.90375e+06	4689381	2748826	2636276	2360419	3538771	1.786e+06	5053163	3440654	2263144	2848088	3.2447e+06	2625075	5056287
1296	adipoylcarnitine	Lipid	Fatty Acid Metabolism(Acyl Carnitine)	52988	LC/MS Pos Early	100006614	2558	290.16	-	-	-	-	-	1114589	722277	557766	561490	238781	691375	792114	669802	518771	-	418094	-	485562	755172	361992	471444	213264
1104	adrenate (22:4n6)	Lipid	Polyunsaturated Fatty Acid (n3 and n6)	32980	LC/MS Neg	100001193	5678	331.264	2091-25-0	5497181	C16527	HMDB02226	-	-	-	-	18506176	3.43854e+06	15408829	9486541	6029894	7328066	67585024	-	-	-	-	12652074	-	-
26	alanine	Amino Acid	Alanine and Aspartate Metabolism	1126	LC/MS Pos Early	811	1700	90.055	56-41-7	5950	C00041	HMDB00161	1345339008	1604065664	1507149184	1379672448	1684957056	1917421696	2002219776	1910112896	1823566592	3073944064	2182662144	1769431296	2009582592	2571189248	1757934208	1743920768	2427166976	2250362368
2667	allantoin	Nucleotide	Purine Metabolism, (Hypo)Xanthine/Inosine containing	1107	LC/MS Polar	1002	1672	157.037	97-59-6	204	C02350	HMDB00462	-	157385	351194	118142	136193	38628	574078	67338	-	29595	-	71412	-	69858	56261	59524	56957	26449
280	alpha-hydroxyisovalerate	Amino Acid	Leucine, Isoleucine and Valine Metabolism	46537	LC/MS Polar	100001300	1052	117.056	600-37-3	99823	-	HMDB00407	265736	231316	-	168173	352570	303720	471550	228713	333030	187397	144838	249211	249235	250720	176542	225213	203866	225660
1023	alpha-ketoglutarate	Energy	TCA Cycle	528	LC/MS Polar	93	2700	145.014	305-72-6;328-50-7;22202-68-2	51	C00026	HMDB00208	40674808	21980704	16117369	21344464	9143739	16347241	20412668	24651420	22172116	12993706	10785761	7554375	12992589	11226503	41108960	10295127	25836940	8316225
2838	alpha-tocopherol	Cofactors and Vitamins	Tocopherol Metabolism	1561	LC/MS Pos Late	1105	2522	430.378	59-02-9;10191-41-0	14985	C02477	HMDB01893	592884	5457704	36162684	44067408	47589424	25478886	6091537	32662224	1161101	2497935	8929967	32051586	41137968	20091216	2653678	35574884	27810100	33107588
446	anserine	Peptide	Dipeptide Derivative	15747	LC/MS Pos Early	100000044	2924	241.13	10030-52-1	112072	C01262	HMDB00194	1299511552	1411753728	1435307392	1176948864	1229670272	1292656640	1401553792	1294137984	1354055424	1340516736	1208511872	1462516352	1647965824	1501393024	1376250240	1486233856	1440233600	1540029568
892	arabonate/xylonate	Carbohydrate	Pentose Metabolism	48255	LC/MS Polar	100006115	2664.6	165.041	-	-	-	-	1.03366e+06	2011585	1275904	1198354	1610435	1119951	1821215	1823242	1933646	2775654	1700136	1913709	2137448	2312512	2618350	1606363	3674984	3028573
1073	arachidate (20:0)	Lipid	Long Chain Fatty Acid	1118	LC/MS Neg	893	6295	311.296	506-30-9	10467	C06425	HMDB02212	4871640	15291991	6781490	7587669	14985258	8909553	17177668	23953590	6634556	14915145	11581160	8487953	3836254	3941418	17293312	9409364	2606990	10773667
1103	arachidonate (20:4n6)	Lipid	Polyunsaturated Fatty Acid (n3 and n6)	1110	LC/MS Neg	229	5535	303.233	506-32-1	444899	C00219	HMDB01043	26433252	95962272	27958252	45467040	154060272	88155664	165077408	173765040	49507324	148422144	69278112	43876080	28015748	22438368	103356728	103815568	12140117	121570600
357	arginine	Amino Acid	Urea cycle; Arginine and Proline Metabolism	1638	LC/MS Pos Early	231	2825	175.119	1119-34-2	232	C00062	HMDB00517	763446528	1013715712	690398656	1660612992	1693114880	710580864	838851008	1563075712	742937472	833155456	722094592	730977856	943224000	991591168	1066980352	1695087872	947937280	773211584
363	argininosuccinate	Amino Acid	Urea cycle; Arginine and Proline Metabolism	15497	LC/MS Pos Early	232	2745	291.13	156637-58-0	16950;828	C03406	HMDB00052	3077230	8262222	2409059	6629198	12447489	2451429	2660797	6136794	4.04053e+06	2782060	2224092	2912914	4212555	3.30096e+06	2111197	10181543	3280070	3418574
31	asparagine	Amino Acid	Alanine and Aspartate Metabolism	512	LC/MS Pos Early	917	1225	133.061	70-47-3	6267	C00152	HMDB00168	506258112	912437184	668428928	465329664	417441056	690184576	909689856	454830080	884233536	843807872	592856000	653567040	762763904	1092178304	763826944	468880480	852537024	976276928
29	aspartate	Amino Acid	Alanine and Aspartate Metabolism	443	LC/MS Pos Early	234	1165	134.045	56-84-8	5960	C00049	HMDB00191	488742016	594613056	497344704	423649056	440988480	573940864	607081024	664467200	471244544	607054272	444485536	396781344	656406656	477909536	645142080	439521600	493106528	340700992
1189	azelate (nonanedioate)	Lipid	Fatty Acid, Dicarboxylate	18362	LC/MS Neg	2029	1276	187.098	123-99-9	2266	C08261	HMDB00784	597421	868267	601998	399883	377869	217412	514644	194016	348072	351925	325786	566613	-	-	1.34394e+06	981719	645842	693999
1854	behenoyl sphingomyelin (d18:1/22:0)*	Lipid	Sphingolipid Metabolism	48492	LC/MS Pos Late	100006294	3083	787.669	-	-	-	-	3201790	3010381	2759410	2924321	3352158	2765201	2884503	2511287	2944606	2999331	2270361	2554367	2896958	2581931	3034491	3255584	2807959	3.29338e+06
2916	benzoate	Xenobiotics	Benzoate Metabolism	15778	LC/MS Neg	100000008	1750	121.029	65-85-0	243	C00180	HMDB01870	1544059	2251581	3.22629e+06	2223317	1211565	2144960	1732021	710700	1855080	6522329	1710321	1273111	5698779	2798458	1272033	2712937	2505833	2439526
3811	benzoylcarnitine*	Xenobiotics	Chemical	43265	LC/MS Pos Early	100004555	3041	266.139	105450-08-6	-	-	-	150055	803663	603991	973116	1105296	542366	1578064	1048638	874098	978369	1315304	966701	806740	1.0436e+06	797155	1070761	620262	1003244
2762	beta-alanine	Nucleotide	Pyrimidine Metabolism, Uracil containing	55	LC/MS Pos Early	244	1939	90.055	56-41-7;107-95-9	239	C00099	HMDB00056	61187260	171378560	158701472	47423812	63102368	73539928	119515640	55582216	98271456	229821248	85714888	134089312	118007768	170231232	171621632	51449904	215506000	149035136
274	beta-hydroxyisovaleroylcarnitine	Amino Acid	Leucine, Isoleucine and Valine Metabolism	35433	LC/MS Pos Early	100001594	2584	262.165	99159-87-2	-	-	-	10660834	14594591	8741847	15651723	33274824	29375936	31939352	27888080	14847243	16552231	12722974	15398532	34014352	22316130	38992512	22252160	14168762	17393624
6	betaine	Amino Acid	Glycine, Serine and Threonine Metabolism	3141	LC/MS Pos Early	799	1064	118.086	107-43-7	247	C00719	HMDB00043	2438668032	3141813504	3423444224	4393969152	3655495424	2560800256	3108892928	4418117632	2331432192	3124845824	3038735872	3338524928	2694055936	4545251840	3813273344	3923751424	3712621824	3018076928
7	betaine aldehyde	Amino Acid	Glycine, Serine and Threonine Metabolism	15499	LC/MS Pos Early	1219	1915	120.102	7758-31-8	249	C00576	HMDB01252	1.79938e+06	982330	782619	561183	961523	834557	761011	718028	564690	378380	561202	859895	691328	655561	1239716	556701	757504	552677
3108	betonicine	Xenobiotics	Food Component/Plant	38100	LC/MS Pos Early	100002153	1012	160.097	515-25-3	164642	C08269	HMDB29412	2042194	2638388	1949604	2343861	1424053	1716314	1473148	2266189	1608142	2326574	1639504	2167872	1358734	2015151	1677203	2.05394e+06	2432310	1601044
1257	butyrylcarnitine	Lipid	Fatty Acid Metabolism (also BCAA Metabolism)	32412	LC/MS Pos Early	100001054	2860	232.154	25576-40-3	439829	C02862	HMDB02013	19815592	26935182	16489564	13503150	18543050	11015031	13992464	17479160	17684310	21130002	20440014	26046114	37982168	25970248	34597012	29087640	20378376	33033870
1302	carnitine	Lipid	Carnitine Metabolism	15500	LC/MS Pos Early	100000007	1978	162.113	461-05-2	10917	C00318	HMDB00062	505028128	707118912	720728192	1153502464	1368157312	765755008	815459520	1221823232	1081113472	989931968	648801408	830156416	1286019712	780801408	703812672	1565404416	499262464	1118121344
443	carnosine	Peptide	Dipeptide Derivative	1768	LC/MS Pos Early	249	2942	227.114	305-84-0	439224	C00386	HMDB00033	44739792	62117236	55093732	55328808	70580184	75307552	76163512	60014436	82854288	59114224	68717008	62928024	65662188	78896320	63574212	67221880	64628376	70842696
256	C-glycosyltryptophan	Amino Acid	Tryptophan Metabolism	48782	LC/MS Neg	100006379	1777	365.135	180509-18-6	10981970	-	-	537063	820334	590213	570054	663035	435980	868621	564844	627748	815397	728029	804789	815746	767890	556344	628975	805284	640922
2054	chenodeoxycholate	Lipid	Primary Bile Acid Metabolism	1563	LC/MS Neg	1123	5264	391.285	474-24-9;474-25-9	10133	C02528	HMDB00518	202182	-	194315	179154	-	661632	-	-	-	-	-	209265	-	-	-	-	-	-
1458	chiro-inositol	Lipid	Inositol Metabolism	37112	LC/MS Polar	100001859	3191.2	225.062	643-12-9	-	C19891	HMDB34220	251583	431075	376912	371335	391201	227588	186474	368515	312275	329510	251249	407614	437974	342500	335909	345294	340893	301535
2051	cholate	Lipid	Primary Bile Acid Metabolism	22842	LC/MS Neg	136	5165	407.28	81-25-4	221493	C00695	HMDB00619	958597	152073	364120	305517	240643	1554152	256388	303803	50268	164530	153450	750183	78569	105467	168795	71923	674339	-
1485	choline	Lipid	Phospholipid Metabolism	15506	LC/MS Pos Early	1256	1961	104.107	67-48-1	305	C00114	HMDB00097	924839488	945429632	729668096	545919552	619205696	726485760	825635840	557193024	815686848	742690688	814143680	1055912256	944955968	832474112	827046656	587644352	859546368	984418816
1486	choline phosphate	Lipid	Phospholipid Metabolism	34396	LC/MS Pos Early	267	700	184.073	72556-74-2	1014	C00588	HMDB01565	21025556	26979200	18831264	16831388	21818544	17156650	29179190	22103098	19332352	30277940	17446332	29828312	38772356	26640642	41071288	39957108	47407344	31735942
1283	cis-4-decenoyl carnitine	Lipid	Fatty Acid Metabolism(Acyl Carnitine)	38178	LC/MS Pos Late	100002259	1057	314.233	98930-66-6	-	-	-	1.34855e+06	1170603	1315397	660999	416113	1014080	856160	905367	1175236	857900	852452	1411095	1210724	1454649	2695101	768325	1306125	654486
66	cis-urocanate	Amino Acid	Histidine Metabolism	40410	LC/MS Neg	100003425	1200	137.036	7699-35-6	1549103	-	-	581667	1490243	2796736	2829289	3.74559e+06	2453705	2925148	900603	398443	2395861	1608071	1509555	1147501	2338312	1.76141e+06	401787	1226164	1601025
1018	citrate	Energy	TCA Cycle	1564	LC/MS Neg	1124	582	191.02	77-92-9	311	C00158	HMDB00094	151399824	33045314	36793308	36677292	47102832	35409776	47020660	108121960	46777392	37672400	24401562	34567772	33140232	23163424	189022736	35379096	155444912	25208432
362	citrulline	Amino Acid	Urea cycle; Arginine and Proline Metabolism	2132	LC/MS Pos Early	391	1520	176.103	372-75-8	9750	C00327	HMDB00904	59302912	155463728	90324768	398616736	288585504	93407480	95112584	211831360	85500608	87319216	71669648	145414112	153900768	227633920	155065712	294721376	210790496	101894360
2828	coenzyme A	Cofactors and Vitamins	Pantothenate and CoA Metabolism	46322	LC/MS Neg	270	1448	382.55	85-61-0;18439-24-2	317	C00010	HMDB01423	138872	309952	124027	307141	477650	132076	164729	564634	435232	306440	243738	397564	514163	281915	512421	701802	324221	422181
1966	cortisol	Lipid	Steroid	1712	LC/MS Neg	356	4713.2	361.202	50-23-7	5754	C00735	HMDB00063	20198	29076	92534	164291	232713	602063	404014	578515	449331	-	-	-	-	-	-	-	-	-
386	creatine	Amino Acid	Creatine Metabolism	27718	LC/MS Pos Early	1221	1947	132.077	57-00-1	586	C00300	HMDB00064	8773646336	8392113152	8605091840	8806072320	8825132032	8406324224	8610819072	9081219072	8776555520	8688869376	8184532992	8812094464	8956744704	8938404864	8962634752	9299645440	8872060928	9186997248
387	creatinine	Amino Acid	Creatine Metabolism	513	LC/MS Pos Early	275	2055	114.066	60-27-5	588	C00791	HMDB00562	431473184	366735840	343850240	553813120	623035648	802469760	819024064	625459200	385606976	441123040	401851008	500696032	623791680	771228352	631610496	570092224	391205440	502011808
333	cystathionine	Amino Acid	Methionine, Cysteine, SAM and Taurine Metabolism	15705	LC/MS Pos Early	310	2270	223.075	535-34-2	439258	C02291	HMDB00099	9228911	8178672	6166124	13272287	8287926	10107520	11056944	15729402	3.07379e+06	5135064	5147498	5816167	4928793	6638958	5343929	5291189	2415902	3454541
338	cysteine	Amino Acid	Methionine, Cysteine, SAM and Taurine Metabolism	1868	LC/MS Pos Early	800	1488	122.027	52-90-4;56-89-3	5862	C00097	HMDB00574	573124	1396515	1.513e+06	1221550	769795	2175473	2.98889e+06	2349999	801196	1901170	1367061	1386241	1819093	2687565	1905574	698707	2575182	1236304
414	cysteine-glutathione disulfide	Amino Acid	Glutathione Metabolism	35159	LC/MS Pos Early	100001437	2465	427.095	13081-14-6	4247235	-	HMDB00656	922804	846825	231918	235528	262074	210186	914740	713381	1075478	1632036	758895	-	957530	825288	991843	528550	1535638	409469
417	cysteinylglycine	Amino Acid	Glutathione Metabolism	35637	LC/MS Pos Early	278	2132	179.048	19246-18-5	439498	C01419	HMDB00078	402141	498531	337427	553066	803840	558796	878513	852413	460027	470841	552908	641517	417990	438486	447176	1011490	446821	577136
2771	cytidine	Nucleotide	Pyrimidine Metabolism, Cytidine containing	514	LC/MS Pos Early	827	2124	244.093	65-46-3	6175	C00475	HMDB00089	21756224	17008146	23146644	15016866	14207768	18520198	18329380	17577676	11627669	12305616	14254163	17729068	14893237	14360700	17976798	12594200	12374721	8806821
2769	cytidine 3'-monophosphate (3'-CMP)	Nucleotide	Pyrimidine Metabolism, Cytidine containing	2959	LC/MS Pos Early	105	920	324.059	84-52-6	66535	C05822	-	281381	164912	260975	532296	244603	291625	355272	311816	191868	197460	166627	453537	231084	251126	501348	315721	291441	209176
1487	cytidine 5'-diphosphocholine	Lipid	Phospholipid Metabolism	34418	LC/MS Pos Early	1220	725	489.115	33818-15-4	13804	C00307	HMDB01413	1043131	1170836	1636015	1998799	1644135	1.45761e+06	971654	1049981	1161718	1198324	1031920	1603229	2082249	1536755	883296	2394119	1.00006e+06	1.92578e+06
2768	cytidine 5'-monophosphate (5'-CMP)	Nucleotide	Pyrimidine Metabolism, Cytidine containing	2372	LC/MS Pos Early	282	835	324.059	63-37-6	6131	C00055	HMDB00095	3864411	3343157	3174152	1.93504e+06	2253457	2950885	4069283	3147410	2341182	2968131	2590969	3.54816e+06	3009761	3612853	3.96044e+06	2331509	3340755	2587002
978	cytidine 5'-monophospho-N-acetylneuraminic acid	Carbohydrate	Nucleotide Sugar	36831	LC/MS Polar	1223	3900	613.14	3063-71-6	448209	C00128	HMDB01176	131665	186146	112438	55049	146084	127105	152519	66509	115507	75066	57589	145121	128945	103517	-	67191	104318	122670
2767	cytidine diphosphate	Nucleotide	Pyrimidine Metabolism, Cytidine containing	2841	LC/MS Neg	280	580	402.011	34393-59-4	6132	C00112	HMDB01546	82150	256568	92186	-	-	97849	132298	60755	117636	234763	203110	201182	101851	263910	221879	-	77930	129280
1493	cytidine-5'-diphosphoethanolamine	Lipid	Phospholipid Metabolism	34410	LC/MS Polar	100001407	4210	445.053	72842-05-8	123727	C00570	HMDB01564	41126	63380	44313	57044	86414	32444	64408	47824	41710	126160	42400	92908	82418	73392	28772	83123	123683	76846
2772	cytosine	Nucleotide	Pyrimidine Metabolism, Cytidine containing	573	LC/MS Pos Early	881	2060	112.05	71-30-7	597	C00380	HMDB00630	1100040	1236378	1048216	782368	984367	694302	906336	223287	742592	1042678	901535	846621	738713	984714	836019	761157	856021	1215211
1281	decanoylcarnitine	Lipid	Fatty Acid Metabolism(Acyl Carnitine)	33941	LC/MS Pos Late	100001251	1130	316.248	1492-27-9	10245190	-	HMDB00651	761145	911609	841565	675841	367399	798328	606216	886379	594373	564398	470210	811471	988469	668376	1530262	508241	886601	541721
2833	dehydroascorbate	Cofactors and Vitamins	Ascorbate and Aldarate Metabolism	34302	LC/MS Neg	301	739.6	173.009	490-83-5	835	C05422	HMDB01264	-	4423643	3224149	10123820	4882625	2157670	1762794	1623636	2231002	3738417	3793458	4651321	5553449	5235439	396050	5314116	949088	2808380
1301	deoxycarnitine	Lipid	Carnitine Metabolism	36747	LC/MS Pos Early	100001662	2052	146.118	6249-56-5	134	C01181	HMDB01161	1164915840	1014778944	1143397120	912395392	976096256	925034368	795275776	1156560256	1255021312	709978176	768409728	937000960	798957120	851061184	948563072	898762688	1323110144	822515712
1107	dihomo-linoleate (20:2n6)	Lipid	Polyunsaturated Fatty Acid (n3 and n6)	17805	LC/MS Neg	1231	5730	307.264	2091-39-6	6439848	C16525	HMDB05060	3984613	26080040	6590229	11419076	38357520	16962100	63557712	70262128	15356198	37697124	11191555	11541661	7707459	3517629	45148004	48674672	2399329	30110600
1102	dihomo-linolenate (20:3n3 or n6)	Lipid	Polyunsaturated Fatty Acid (n3 and n6)	35718	LC/MS Neg	100001739	5596	305.249	17046-59-2	5280581	C03242	HMDB02925	1.95633e+06	8701978	2.51362e+06	4.48907e+06	16363705	8534977	17445500	19722462	6525646	15220165	6714219	4.28664e+06	2.88315e+06	1675556	12710824	14043789	1.55197e+06	15930968
842	dihydroxyacetone phosphate (DHAP)	Carbohydrate	Glycolysis, Gluconeogenesis, and Pyruvate Metabolism	15522	LC/MS Pos Early	309	539	171.005	102783-56-2	668	C00111	HMDB01473	1297751	1745856	3286813	2137051	2149310	1619245	3.84106e+06	18024780	5205834	4993499	2600848	4836615	4142438	2673555	19771484	3.76899e+06	16560757	2097946
369	dimethylarginine (SDMA + ADMA)	Amino Acid	Urea cycle; Arginine and Proline Metabolism	36808	LC/MS Pos Early	100001810	2850	203.15	102783-24-4	123831	C03626	HMDB01539	124278328	173461584	129060320	289048384	252685760	127216944	159047648	243856160	174759632	193190096	173795568	190695984	186148064	174874896	181100112	238238608	166215952	165818432
5	dimethylglycine	Amino Acid	Glycine, Serine and Threonine Metabolism	5086	LC/MS Pos Early	806	1104	104.071	1118-68-9	673	C01026	HMDB00092	20139824	17188852	13418131	8781509	11882345	16680540	20589776	12372790	14085809	9386956	12173764	13307649	13973264	15828846	14495509	9648558	8296397	12842653
1106	docosadienoate (22:2n6)	Lipid	Polyunsaturated Fatty Acid (n3 and n6)	32415	LC/MS Neg	100001182	6034	335.296	7370-49-2	5282807	C16533	HMDB61714	114768	884641	153664	314291	984855	440958	2283162	2.09491e+06	499923	1201080	267630	383240	214707	61397	1567667	1316549	-	805888
1094	docosahexaenoate (DHA; 22:6n3)	Lipid	Polyunsaturated Fatty Acid (n3 and n6)	44675	LC/MS Neg	100000665	5525	327.233	6217-54-5	445580	C06429	HMDB02183	43977268	148265312	62585600	113118632	307900352	160824016	319905632	470178048	76737952	246457104	186516560	95087680	45806120	42059368	170652384	235468528	22990002	226373920
1093	docosapentaenoate (n3 DPA; 22:5n3)	Lipid	Polyunsaturated Fatty Acid (n3 and n6)	32504	LC/MS Neg	100001181	5571	329.249	2234-74-4	6441454	C16513	HMDB01976	6.40419e+06	19360092	6409443	10959181	36779632	25948920	37577448	55357932	13584196	34691756	24126058	12138831	6417259	5101909	25399240	27398254	4033646	42181132
1105	docosapentaenoate (n6 DPA; 22:5n6)	Lipid	Polyunsaturated Fatty Acid (n3 and n6)	37478	LC/MS Neg	100001580	5624.5	329.249	25182-74-5	6441454	C16513	HMDB01976	1807005	8809813	2722653	4787124	15440074	10700272	14372039	22192252	5511241	13007643	9890486	4104499	2136529	2219590	8677935	10144600	1215554	11727087
1092	eicosapentaenoate (EPA; 20:5n3)	Lipid	Polyunsaturated Fatty Acid (n3 and n6)	18467	LC/MS Neg	2050	5450	301.217	10-2005-9;10417-94-4	446284	C06428	HMDB01999	51111484	210729792	74600632	140480320	298102016	140734416	339974656	392659488	117163936	347587392	108607264	137446592	115920048	63652480	225571824	313435904	29771668	287527264
1076	eicosenoate (20:1)	Lipid	Long Chain Fatty Acid	33587	LC/MS Neg	100001335	5950	309.28	-	5282768	-	HMDB02231	7327919	95326648	14746381	23913438	64700656	30081352	136766016	181255296	34965408	86555776	15336299	30293992	20501546	7243085	111339840	158579472	4227153	56851272
3179	ergothioneine	Xenobiotics	Food Component/Plant	37459	LC/MS Pos Early	100002154	850	230.096	58511-63-0	3032311	C05570	HMDB03045	17151770	15641163	7260368	21557204	36219184	21252304	7.93356e+06	17403088	16141521	9821712	8423939	11059513	5335493	25531832	4757018	15958692	7134228	9751996
1081	erucate (22:1n9)	Lipid	Long Chain Fatty Acid	1552	LC/MS Neg	1087	6355.6	337.311	112-86-7	5281116	C08316	HMDB02068	1287812	9479551	2885975	4.08686e+06	10418086	4870135	30958882	23997336	6.68683e+06	17741578	3674675	4301470	2551036	1351042	19368928	14299235	713222	9888050
3181	erythritol	Xenobiotics	Food Component/Plant	20699	LC/MS Polar	100000846	1491	167.056	149-32-6	222285	C00503	HMDB02994	-	369208	229364	161804	304823	292883	338709	233569	341334	547099	584099	355781	215587	420200	205769	249327	452624	479495
1011	erythronate*	Carbohydrate	Aminosugar Metabolism	42420	LC/MS Polar	100001320	2186	135.03	88759-55-1	2781043	-	HMDB00613	3781804	8.05509e+06	4489374	2348543	2.93835e+06	2466388	6734200	3.65058e+06	3884370	5.05286e+06	5124946	5952373	5000758	6688064	8012123	3.59561e+06	7949867	6778474
3340	eugenol	Xenobiotics	Food Component/Plant	38329	LC/MS Neg	100002432	4865	163.077	97-53-0	3314	C10453	HMDB05809	1410302	4469182	10603894	21668622	34249104	14966641	18515248	25220610	13035120	3906567	1660161	4658690	8752177	4962543	6217777	9007529	5003573	10629726
3341	eugenol sulfate	Xenobiotics	Food Component/Plant	48715	LC/MS Neg	100006171	3782	243.033	95480-60-7	180632	-	-	1050028	1064072	2873821	6056129	7119725	5856410	9196033	6211722	5348530	2264386	723985	1619296	2729691	3551171	6175745	5789254	6664876	4417226
2821	flavin adenine dinucleotide (FAD)	Cofactors and Vitamins	Riboflavin Metabolism	2134	LC/MS Neg	327	2425	784.15	146-14-5;84366-81-4	643975	C00016	HMDB01248	210748	379241	242924	517275	744742	250732	234612	358730	532309	455548	352529	417407	618559	285648	245742	964373	261729	613966
938	fructose	Carbohydrate	Fructose, Mannose and Galactose Metabolism	577	LC/MS Polar	878	2022.2	179.056	57-48-7	5984	C00095	HMDB00660	1075116	1348018	691959	503344	1258775	1193165	2.00013e+06	1681594	2385491	2177930	1349698	1407478	1.88344e+06	1.90382e+06	1.61925e+06	1.68375e+06	758784	1779941
837	fructose-6-phosphate	Carbohydrate	Glycolysis, Gluconeogenesis, and Pyruvate Metabolism	12021	LC/MS Polar	1232	4261	259.022	103213-47-4	69507	C05345	HMDB00124	21976476	35756960	31472324	38687764	40151352	47781316	62529124	54095776	52823776	63393856	57714088	56093056	46062200	56490644	29208408	52130164	55956240	38071648
1027	fumarate	Energy	TCA Cycle	1643	LC/MS Polar	330	3084	115.004	100-17-8	444972	C00122	HMDB00134	22047970	30786548	14448362	17534096	42151316	19436924	20044146	24980992	29439930	26645826	16555836	21095128	23120556	21490640	17006100	41853664	26167104	32604662
954	galactitol (dulcitol)	Carbohydrate	Fructose, Mannose and Galactose Metabolism	1117	LC/MS Polar	1003	2309.7	181.072	608-66-2	11850	C01697	HMDB00107	992237	1.36155e+06	942852	643913	1072781	916594	873135	729644	1067106	992175	920384	669517	1268348	1099537	819837	1.03452e+06	1.04337e+06	1172363
962	galactonate	Carbohydrate	Fructose, Mannose and Galactose Metabolism	27719	LC/MS Polar	100001026	3085	195.051	299-28-5	128869	C00880	HMDB00565	1.08543e+06	2481534	1550799	1641639	2191361	1.16108e+06	1679758	2110151	2.43421e+06	2.92595e+06	1.48813e+06	2282486	4691056	1.73302e+06	2078574	4699957	1.47731e+06	4.16599e+06
45	gamma-aminobutyrate (GABA)	Amino Acid	Glutamate Metabolism	1416	LC/MS Pos Early	141	2048	104.071	56-12-2	119	C00334	HMDB00112	7552260	6055277	5246216	11962100	9857787	5597195	5325169	5939826	2555305	5104986	7651355	2668160	5999119	4567605	6765498	8530095	3.18972e+06	7808363
55	gamma-carboxyglutamate	Amino Acid	Glutamate Metabolism	38754	LC/MS Pos Early	100002679	903	192.05	56271-99-9	40772	-	HMDB41900	110192	100878	114652	-	-	-	146939	-	88127	72980	-	-	95924	47466	144299	82799	125391	119201
428	gamma-glutamylcysteine	Peptide	Gamma-glutamyl Amino Acid	1778	LC/MS Pos Early	1036	2118	251.07	636-58-8	842	C00669	HMDB01049	-	389894	558833	511028	352183	579938	776693	235951	141870	591974	428954	405062	607347	628370	-	165087	246012	391144
429	gamma-glutamylglutamate	Peptide	Gamma-glutamyl Amino Acid	36738	LC/MS Pos Early	331	1775	277.103	1116-22-9	92865	C05282	HMDB11737	2676487	3340154	3.25127e+06	3.57139e+06	3.54637e+06	2833521	2705542	3087065	3201274	2563725	3296708	3161137	3.18279e+06	3.1825e+06	2679203	2943639	3119787	3173361
430	gamma-glutamylglutamine	Peptide	Gamma-glutamyl Amino Acid	2730	LC/MS Pos Early	1140	1430	276.119	10148-81-9	150914	C05283	HMDB11738	398498	290424	601743	387483	600448	510655	1070801	630955	908158	305278	173141	274076	508670	236961	674741	397017	318556	541688
434	gamma-glutamylleucine	Peptide	Gamma-glutamyl Amino Acid	18369	LC/MS Neg	1268	1685	259.13	2566-39-4	151023	-	HMDB11171	19345	45661	24261	-	26388	36262	92801	33854	91785	128021	-	30705	106121	56668	205035	32301	84665	110660
2852	gamma-tocopherol/beta-tocopherol	Cofactors and Vitamins	Tocopherol Metabolism	52473	LC/MS Pos Late	100008998	2384	416.364	-	-	-	-	-	528451	638025	543326	500835	535348	510656	738353	188046	406878	358974	1039211	1159664	301597	581128	1116724	474083	759270
3112	gluconate	Xenobiotics	Food Component/Plant	587	LC/MS Polar	338	2922	195.051	527-07-1	10690	C00257	HMDB00625	844890	595126	579099	419630	810383	612093	881248	951382	1107351	1221610	690180	674152	674221	1359544	1190211	679743	2421087	1351109
984	glucosamine-6-phosphate	Carbohydrate	Aminosugar Metabolism	580	LC/MS Polar	290	4521.5	258.038	3616-42-0	439217	C00352	HMDB01254	37089800	71867040	68846456	75661528	78198048	74086016	91079192	99806192	73373552	80207736	92603784	111736536	98778528	86826504	54605336	96469464	99766816	66922884
833	glucose	Carbohydrate	Glycolysis, Gluconeogenesis, and Pyruvate Metabolism	20488	LC/MS Polar	572	2342	179.056	50-99-7	79025	C00031	HMDB00122	37882984	45300728	42346824	51185100	56578676	38374288	52809064	63129268	59738320	70218240	46636296	52515684	59165372	60051208	53096760	65366136	65714044	71872392
834	glucose 6-phosphate	Carbohydrate	Glycolysis, Gluconeogenesis, and Pyruvate Metabolism	31260	LC/MS Polar	291	4537	259.022	103192-55-8	5958	C00668	HMDB01401	31188412	66789128	59489936	72549912	74964976	65441108	71768888	88849288	66734180	64808360	80521064	97317256	96765840	74981152	50404380	82952704	91371304	56502028
988	glucuronate	Carbohydrate	Aminosugar Metabolism	15443	LC/MS Polar	100000257	3233.3	193.035	207300-70-7	444791	C00191	HMDB00127	338521	-	430118	185252	-	227486	269988	-	-	-	-	477690	-	-	235053	-	237311	287839
40	glutamate	Amino Acid	Glutamate Metabolism	57	LC/MS Pos Early	561	1500	148.06	56-86-0	611	C00025	HMDB00148	1005968640	1196982016	900895488	924393984	1281856256	843958912	1005330496	931378432	1114656128	1042053504	630733056	712595584	1206952832	661055680	1100880768	1231869696	851924224	1089757312
41	glutamine	Amino Acid	Glutamate Metabolism	53	LC/MS Pos Early	563	1291	147.076	56-85-9	5961	C00064	HMDB00641	1169908992	1735475840	1419708928	1650830976	1766492800	1552408704	1413233792	1572607104	2141961216	1526069504	1131395072	1388651520	1672481024	1539464064	1722922240	1370920960	1551836928	1657019392
89	glutarate (pentanedioate)	Amino Acid	Lysine Metabolism	396	LC/MS Polar	339	2900	131.035	110-94-1	743	C00489	HMDB00661	1975755	775349	425571	302971	410995	1464460	322376	3403845	638451	325342	473951	386661	983431	572569	2226441	632565	131031	-
90	glutarylcarnitine (C5)	Amino Acid	Lysine Metabolism	44664	LC/MS Pos Early	100001593	2393	276.144	102636-82-8	71464488	-	HMDB13130	211264	-	93306	-	417497	289355	486582	273726	344411	-	-	-	-	-	170675	-	-	-
412	glutathione, oxidized (GSSG)	Amino Acid	Glutathione Metabolism	27727	LC/MS Pos Early	448	2667	613.159	103239-24-3	65359	C00127	HMDB03337	2635169	2885704	2892937	3272730	6089777	2944611	3.15666e+06	3437672	4171076	2125285	2668794	3.18763e+06	3649891	3110375	2452335	4618754	2947799	3393612
411	glutathione, reduced (GSH)	Amino Acid	Glutathione Metabolism	2127	LC/MS Neg	496	790	306.077	70-18-8	124886	C00051	HMDB00125	9918939	13078167	14064160	16263831	22241540	16462002	19285332	22990306	17178806	12072565	12840166	17617664	24425000	17872668	13442868	23404136	23828368	21795100
853	glycerate	Carbohydrate	Glycolysis, Gluconeogenesis, and Pyruvate Metabolism	1572	LC/MS Polar	1052	2070.4	105.019	600-19-1	752	C00258	HMDB00139	3294732	7288482	5174225	12773763	7.35963e+06	3215577	5765295	9995236	5761577	9249843	6837805	7112386	5956074	14474133	9623834	11054406	8294158	7.33636e+06
1780	glycerol	Lipid	Glycerolipid Metabolism	15122	LC/MS Neg	1254	758	91.0401	56-81-5	753	C00116	HMDB00131	3514186	5986287	4303993	3347077	3704077	3314035	6464354	3284072	4859597	5502904	3816713	5059617	5604423	3747953	5121560	5657083	4086186	4344420
1781	glycerol 3-phosphate	Lipid	Glycerolipid Metabolism	43847	LC/MS Polar	100000258	3938.7	171.006	29849-82-9	754	C00093	HMDB00126	101206608	103968304	82075328	74298768	78111272	86334352	97638848	89688024	91151064	107554808	78183032	95139264	89795776	89361240	92678208	103731952	135836944	114463608
1494	glycerophosphoethanolamine	Lipid	Phospholipid Metabolism	37455	LC/MS Polar	100001620	3075	214.049	33049-08-0	123874	C01233	HMDB00114	3485333	4785170	2751348	4011007	7663857	4124688	5059535	3800069	8776103	8462996	2616151	4156375	14173227	4173127	6760019	8818365	4061204	10223125
1786	glycerophosphoglycerol	Lipid	Glycerolipid Metabolism	48857	LC/MS Polar	100001619	2430	245.043	-	439964	C03274	-	1739931	2911872	1389406	1906479	4796298	1879041	4140862	3088118	9618121	5288645	1210124	3596543	9891380	3554989	4077415	7152684	3137855	13222023
1496	glycerophosphoinositol*	Lipid	Phospholipid Metabolism	47155	LC/MS Polar	100001621	3850	333.059	16824-65-0	-	-	-	770807	1097011	544421	161472	165717	484399	804792	255166	789144	442579	458662	726400	599451	1041003	499387	309519	627498	488035
1488	glycerophosphorylcholine (GPC)	Lipid	Phospholipid Metabolism	15990	LC/MS Pos Early	100000269	672	258.11	28319-77-9	71920	C00670	HMDB00086	87734632	88687840	75046224	97015088	135609248	99198592	150450864	123244440	161163504	175269856	69720472	113332712	210380000	111924216	165044976	184443152	128695392	198877184
1	glycine	Amino Acid	Glycine, Serine and Threonine Metabolism	58	LC/MS Pos Early	340	1375	76.0393	56-40-6	750	C00037	HMDB00123	1242341376	1476103680	1384051584	1060796160	1308510720	1497130752	1509231872	1218980736	1137998848	1095746304	1447294592	1422296832	947619648	1329724416	1116246784	1091603840	1319381760	1101024768
1867	glycosyl-N-palmitoyl-sphingosine	Lipid	Sphingolipid Metabolism	53013	LC/MS Pos Late	100009272	2623	700.572	-	-	-	-	786531	921170	654428	1001070	895670	573879	680288	612090	486078	622939	426264	387497	455084	477891	602718	784453	544178	574840
392	guanidinoacetate	Amino Acid	Creatine Metabolism	43802	LC/MS Pos Early	344	1937	118.061	352-97-6	763	C00581	HMDB00128	3470036	2.76061e+06	2971293	94659936	90527080	9471761	2007944	101589168	5389069	1166695	8209086	33527278	4693928	2490823	2.99029e+06	42785000	5172367	1521716
2713	guanine	Nucleotide	Purine Metabolism, Guanine containing	32352	LC/MS Pos Early	172	2032	152.057	73-40-5	764	C00242	HMDB00132	2354730	11463419	14301749	4068809	3099236	2848369	5709035	2655741	1244446	3299082	3745889	1442892	1692562	1222238	2279630	2549619	2561913	1150402
2712	guanosine	Nucleotide	Purine Metabolism, Guanine containing	1573	LC/MS Neg	1099	1662	282.084	118-00-3	6802	C00387	HMDB00133	2659151	1311310	3466384	1390824	1655437	2056125	2835635	1644273	2602636	1972245	3104466	2056613	2888236	2552859	1338279	1986099	2924787	2668803
2707	guanosine 5'- monophosphate (5'-GMP)	Nucleotide	Purine Metabolism, Guanine containing	2849	LC/MS Pos Early	347	800	364.065	5550-12-09	6804	C00144	HMDB01397	1651256	1550721	2866418	2.04572e+06	1937002	1242778	2799203	1.864e+06	1157793	2010048	1245823	1931872	2279338	1388062	1861073	2395214	1660658	1474354
2837	gulonic acid*	Cofactors and Vitamins	Ascorbate and Aldarate Metabolism	46957	LC/MS Polar	100001586	2750	195.051	20246-53-1	9794176	-	-	625798	601275	336626	393319	528685	564043	321703	673235	490420	598641	381876	623741	335219	606918	769288	71608	779506	675355
1278	hexanoylcarnitine	Lipid	Fatty Acid Metabolism(Acyl Carnitine)	32328	LC/MS Pos Early	100000781	3308	260.186	6920-35-0	6426853	-	HMDB00705	3428836	5816351	3803609	3678787	3598794	3243969	4022053	4146009	3449365	4369359	3689793	6078460	8029123	6571219	8911496	3556120	5224071	4608243
57	histidine	Amino Acid	Histidine Metabolism	59	LC/MS Pos Early	355	2707	156.077	5934-29-2	6274	C00135	HMDB00177	1345714688	1588972928	1409379712	1916171136	1946583936	1456275712	1819065472	1364836480	1651427200	1561866624	1352972288	1689227008	1629959680	1708400256	1686082688	1722451968	1439520640	2044341888
364	homoarginine	Amino Acid	Urea cycle; Arginine and Proline Metabolism	22137	LC/MS Pos Early	100000961	2882	189.135	156-86-5	9085	C01924	HMDB00670	947960	1472911	2421061	3152455	4213279	3186758	3684930	2437138	2700821	2721193	3288434	1.79076e+06	2055486	2606575	3884172	2186923	2282994	1591989
365	homocitrulline	Amino Acid	Urea cycle; Arginine and Proline Metabolism	22138	LC/MS Pos Early	100000963	1908	190.119	1190-49-4	65072	C02427	HMDB00679	766930	1943985	2503618	1440192	991398	2266522	4682665	1847460	2091160	3521632	3726931	2181682	1978886	2589134	2542226	1874061	2921060	2716572
330	homocysteine	Amino Acid	Methionine, Cysteine, SAM and Taurine Metabolism	15128	LC/MS Pos Early	311	2155	136.043	454-29-5	778	C00155	HMDB00742	112192	159093	115421	-	-	317969	668292	387845	-	-	-	161546	271899	299041	447349	181645	133803	-
18	homoserine	Amino Acid	Glycine, Serine and Threonine Metabolism	18351	LC/MS Polar	100000458	2875.8	118.051	672-15-1	12647	C00263	HMDB00719	1.00514e+06	950546	480401	678579	931770	1100081	2092504	1395747	2099615	2793353	2151415	1006865	805284	2100006	555476	1343076	2715210	2963623
348	hypotaurine	Amino Acid	Methionine, Cysteine, SAM and Taurine Metabolism	590	LC/MS Pos Early	358	724	110.027	300-84-5	107812	C00519	HMDB00965	63724852	68070080	48331616	24305516	32050724	31689380	44469868	26339190	36699576	61879068	38963188	50112684	38511504	63779432	60545004	25733802	108604288	62335340
2658	hypoxanthine	Nucleotide	Purine Metabolism, (Hypo)Xanthine/Inosine containing	3127	LC/MS Neg	171	1291.2	135.031	68-94-0	790	C00262	HMDB00157	13344994	66189640	24891932	27726318	26643924	22896192	40523008	20270660	12557547	36830480	21391584	33173912	38361952	25124334	42812808	12847251	13981846	15445251
69	imidazole lactate	Amino Acid	Histidine Metabolism	15716	LC/MS Pos Early	100000263	2040	157.061	14403-45-3	440129	C05568	HMDB02320	453014	536207	397449	678083	719357	579884	1210096	410456	442728	400113	505286	760267	840575	526886	311095	739178	268178	832206
68	imidazole propionate	Amino Acid	Histidine Metabolism	40730	LC/MS Pos Early	100003434	2263	141.066	1074-59-5	70630	-	HMDB02271	4593869	61226380	45618152	24970842	22688316	46731556	67569368	25581802	49459016	33709008	70976104	40447584	24943612	50968604	29999356	18621644	34246128	30858532
2657	inosine	Nucleotide	Purine Metabolism, (Hypo)Xanthine/Inosine containing	1123	LC/MS Neg	361	1602.1	267.074	58-63-9	6021	C00294	HMDB00195	503781760	264471984	347183552	243328080	340431968	250441936	318929056	213512464	242539744	224005024	199692032	228293696	293176736	199425488	302681536	267776288	219510032	233953072
2656	inosine 5'-monophosphate (IMP)	Nucleotide	Purine Metabolism, (Hypo)Xanthine/Inosine containing	2133	LC/MS Neg	362	650	347.04	4691-65-0	8582	C00130	HMDB00175	278679200	348486048	359002976	364943456	348518880	397438848	320021888	393602688	353140480	304571072	369685504	403861056	331144608	392196192	282353088	335423776	321703264	320391296
840	Isobar: fructose 1,6-diphosphate, glucose 1,6-diphosphate, myo-inositol 1,4 or 1,3-diphosphate	Carbohydrate	Glycolysis, Gluconeogenesis, and Pyruvate Metabolism	46896	LC/MS Neg	100002180	551	338.989	-	-	-	-	1.0129e+06	5932761	33157714	5165172	6334627	3.4117e+06	5581004	75734176	20058308	16489772	4525026	19334324	6360740	6537205	89795224	7.54031e+06	30403638	5085720
307	isobutyrylcarnitine	Amino Acid	Leucine, Isoleucine and Valine Metabolism	33441	LC/MS Pos Early	100001055	2810	232.154	25518-49-4	168379	-	HMDB00736	442956	241835	-	-	-	-	399626	576602	-	-	41727	340503	-	227830	-	-	-	-
1022	isocitrate	Energy	TCA Cycle	12110	LC/MS Pos Early	1206	773	210.061	20226-99-7	1198	C00311	HMDB00193	2741808	1783746	1123285	3995529	2.86979e+06	1341282	1931547	3771003	2051598	2114300	2305855	2091165	2.49837e+06	2576135	3749714	3177753	2935944	2110966
290	isoleucine	Amino Acid	Leucine, Isoleucine and Valine Metabolism	1125	LC/MS Pos Early	376	2800	132.102	73-32-5	6306	C00407	HMDB00172	330686624	310563776	201025856	120108656	137443872	215534448	300409888	220432896	259990112	231661456	167860096	231995760	296007456	269845728	323689664	159024208	183953504	203505872
603	isoleucylglycine	Peptide	Dipeptide	40008	LC/MS Neg	100003169	1992	187.109	868-28-0	342532	-	-	745454	1.01442e+06	445281	525167	745321	598051	986169	873036	969261	803020	619907	682627	986768	914054	977532	932507	596209	750496
225	kynurenine	Amino Acid	Tryptophan Metabolism	15140	LC/MS Pos Early	100000265	2739	209.092	2922-83-0	161166	C00328	HMDB00684	248011	269440	178956	-	113248	267882	245117	638038	282017	218595	147072	292043	208136	306324	597521	202625	393145	-
850	lactate	Carbohydrate	Glycolysis, Gluconeogenesis, and Pyruvate Metabolism	527	LC/MS Polar	482	1468.8	89.0244	79-33-4	612	C00186	HMDB00190	1356594048	1737175168	1226140032	1611432448	1818430976	1289427200	1457697408	1607097344	2000461696	1779182208	1535250176	1750617600	2074013184	1774704384	1435262848	2215051264	1401763712	2470333952
3795	lanthionine	Xenobiotics	Chemical	42002	LC/MS Pos Early	100003892	1730	209.059	3183-08-02	6994972;98504	-	-	577884	700354	814289	14529214	12488163	780044	1016809	12273613	744246	1260191	605115	888999	1165816	855155	1307233	15780159	925033	1026684
1284	laurylcarnitine	Lipid	Fatty Acid Metabolism(Acyl Carnitine)	34534	LC/MS Pos Late	100001392	1235	344.279	25518-54-1	10427569	-	HMDB02250	1268365	1066410	1472546	1625120	1204321	1595835	1.33355e+06	1602068	1369182	1093213	795714	2124457	1298209	1329234	2610521	942916	1163442	1390819
262	leucine	Amino Acid	Leucine, Isoleucine and Valine Metabolism	60	LC/MS Pos Early	397	2864	132.102	61-90-5	6106	C00123	HMDB00687	423481664	487514784	281555712	152573712	201846336	346150208	511049824	284758464	387343712	334272160	249031600	306851968	423475712	428957728	574057792	198434496	258081696	312566368
1098	linoleate (18:2n6)	Lipid	Polyunsaturated Fatty Acid (n3 and n6)	1105	LC/MS Neg	180	5535	279.233	60-33-3	5280450	C01595	HMDB00673	107103816	486061440	154102336	270912256	697235968	322514848	1160624128	1151595648	388211104	902244480	293031328	314420288	251926336	115369920	873961792	880610304	74727448	827916352
1100	linolenate [alpha or gamma; (18:3n3 or 6)]	Lipid	Polyunsaturated Fatty Acid (n3 and n6)	34035	LC/MS Neg	100001337	5450	277.217	-	5280934	C06426	HMDB03073	12773393	62835592	24737492	42643472	97630448	35616552	142412848	130619000	65017504	120542832	22150774	49342048	53692436	17407230	110548488	134545056	10053647	110318136
1290	linoleoylcarnitine*	Lipid	Fatty Acid Metabolism(Acyl Carnitine)	46223	LC/MS Pos Late	100003151	1430	424.342	36816-10-1	6450015	-	HMDB06469	30927000	29229880	15254898	21459062	18141100	20831316	22616152	19704102	35553576	22917724	14490410	21607314	41828960	24001090	30318704	45346920	17218296	35425032
79	lysine	Amino Acid	Lysine Metabolism	1301	LC/MS Pos Early	407	2850	147.113	56-87-1	5962	C00047	HMDB00182	1616548608	2037421952	1542623616	955625472	1276813952	1696638336	1820068096	1011126080	1766434944	1719955456	1412441856	1583932544	1932020864	1818145920	2219770368	952004160	1713865344	1575892736
1028	malate	Energy	TCA Cycle	1303	LC/MS Neg	409	615.6	133.014	6915-15-7	525	C00149	HMDB00156	188164384	385226848	205015872	200979440	477474048	243782896	250531824	238512912	325262816	252874784	177739568	270735200	348147904	218842240	190227808	427975872	204500672	396819520
2819	maleamate	Cofactors and Vitamins	Nicotinate and Nicotinamide Metabolism	38654	LC/MS Pos Early	100002623	881	116.034	557-24-4	5280451	C01596	-	102997	119741	55253	129340	109836	123607	86766	64955	-	91307	88767	73473	48291	-	51770	90286	59815	83621
1183	maleate	Lipid	Fatty Acid, Dicarboxylate	20676	LC/MS Polar	100000707	2510	115.004	110-16-7	444266	C01384	HMDB00176	798406	595025	468489	329561	507526	292611	408848	475315	621221	485672	513292	493276	386891	538135	507184	527361	743974	504476
1243	malonylcarnitine	Lipid	Fatty Acid Synthesis	37059	LC/MS Pos Early	100001526	2086	248.113	853728-01-5	22833583	-	HMDB02095	256834	628402	331858	1476555	1810951	299844	441835	585815	678014	611120	262181	413180	1693295	279204	338646	2701349	84837	1108750
902	maltose	Carbohydrate	Glycogen Metabolism	15586	LC/MS Polar	913	3329.4	387.114	6363-53-7	10991489	C00208	HMDB00163	-	963548	4261284	9002539	2918709	1975264	3304510	2187541	409064	1838126	345719	6872213	1.28927e+06	2579344	1680108	3332948	4155106	1368670
897	maltotetraose	Carbohydrate	Glycogen Metabolism	15910	LC/MS Neg	100000275	910	665.215	34612-38-9	446495	C02052	HMDB01296	463193	3371953	13064895	18218296	3788004	6356744	9073254	5730654	571476	5182720	642231	25364740	2.88393e+06	9278907	5025061	6851410	11864025	2266840
899	maltotriose	Carbohydrate	Glycogen Metabolism	44688	LC/MS Neg	100000276	812	503.162	1109-28-0	439586	C01835	HMDB01262	1354883	5579290	34835224	41200312	8592669	11137543	16681415	12011234	1099782	9476529	1814843	52883856	5939544	18026408	11399418	14128161	28517320	4358737
943	mannitol/sorbitol	Carbohydrate	Fructose, Mannose and Galactose Metabolism	46142	LC/MS Polar	100001740	2260	181.072	-	5780	C01507	HMDB00247	1.35471e+06	2.2868e+06	1.81898e+06	1118423	1275030	1.58891e+06	1.67673e+06	1340476	1359320	1.60876e+06	1.33452e+06	1993545	2.16828e+06	1863133	1.83458e+06	1466566	1.84103e+06	1602140
944	mannose	Carbohydrate	Fructose, Mannose and Galactose Metabolism	584	LC/MS Polar	803	2200	179.056	3458-28-4	18950	C00159	HMDB00169	836292	403708	402194	595219	884500	722357	790609	1321119	769260	815780	384257	421818	880627	645208	1201770	948639	733988	792501
945	mannose-6-phosphate	Carbohydrate	Fructose, Mannose and Galactose Metabolism	1469	LC/MS Polar	294	4510	259.022	70442-25-0;104872-94-8	439198	C00275	HMDB01078	7789139	12704311	13780956	17084370	18223620	15339349	13250315	19890580	15413153	14176094	15078470	16848008	20323254	11428275	8940001	23038868	17682052	13571456
1060	margarate (17:0)	Lipid	Long Chain Fatty Acid	1121	LC/MS Neg	891	5731	269.249	506-12-7	10465	-	HMDB02259	7.71961e+06	17164416	7.48834e+06	8242370	17931538	10804018	22520612	31423892	9214717	20126994	14790897	9161695	4713520	5093418	25514944	16874092	4008933	15261892
1109	mead acid (20:3n9)	Lipid	Polyunsaturated Fatty Acid (n3 and n6)	35174	LC/MS Neg	100001472	5650	305.249	20590-32-3	5312531	-	HMDB10378	111255	830444	233415	369035	1041263	938263	2.08409e+06	2136457	617818	1691659	678607	396809	255172	156536	1549112	979825	134022	1431212
321	methionine	Amino Acid	Methionine, Cysteine, SAM and Taurine Metabolism	1302	LC/MS Pos Early	415	2526	150.058	63-68-3	6137	C00073	HMDB00696	313147488	328069056	198735856	68775568	91990360	214494112	236410560	140924768	183666144	109296792	147771216	180341568	164159344	222814864	163570208	93714608	119078256	143677088
325	methionine sulfone	Amino Acid	Methionine, Cysteine, SAM and Taurine Metabolism	44878	LC/MS Pos Early	100004635	1250	182.048	820-10-0	69961	-	-	-	125104	266328	380507	55837	104820	365691	189335	256031	216281	146749	-	-	286041	277591	267886	112241	153077
326	methionine sulfoxide	Amino Acid	Methionine, Cysteine, SAM and Taurine Metabolism	18374	LC/MS Pos Early	100000039	1272	166.053	3226-65-1	158980	C02989	HMDB02005	10989449	5789581	3.87442e+06	848879	1374300	3583928	6372359	4989815	4542556	2457426	2357348	3854515	3065701	3292338	6134078	4753229	1.92825e+06	2528836
3309	methyl glucopyranoside (alpha + beta)	Xenobiotics	Food Component/Plant	46144	LC/MS Pos Early	100005864	832	212.113	-	-	-	-	113228	240167	431174	731080	912854	436930	272797	351988	510257	550196	-	547442	301641	281799	197356	917718	176256	351508
2792	methylphosphate	Nucleotide	Purine and Pyrimidine Metabolism	37070	LC/MS Pos Early	100001805	544	113	7023-27-0	13130	-	HMDB61711	616944	666084	444231	552178	515348	489948	862922	648573	468117	784062	421471	658245	364286	566696	851025	794819	704917	675176
282	methylsuccinate	Amino Acid	Leucine, Isoleucine and Valine Metabolism	15745	LC/MS Polar	2051	2800	131.035	498-21-5	10349	-	HMDB01844	157220	102837	187385	250559	154698	287479	188981	172312	171440	541522	410537	251364	154476	458851	-	176166	210480	271600
317	methylsuccinoylcarnitine (1)	Amino Acid	Leucine, Isoleucine and Valine Metabolism	53031	LC/MS Pos Early	100009275	2589	276.144	-	-	-	-	1871804	2839554	982213	2429501	2.95703e+06	2149266	1460441	3745462	2588102	1919542	2458387	3071559	3477322	2556458	2.7395e+06	2940139	2269852	2777554
1457	myo-inositol	Lipid	Inositol Metabolism	1124	LC/MS Polar	363	3506.3	225.062	87-89-8	892	C00137	HMDB00211	15100165	17179944	11153857	8981444	8342737	11546116	16211938	8526556	12918748	10400180	19164582	16318278	21800648	11878028	10465522	12620012	11316518	10038083
1055	myristoleate (14:1n5)	Lipid	Long Chain Fatty Acid	32418	LC/MS Neg	100001198	5346.9	225.186	544-64-9	5281119	C08322	HMDB02000	1371687	2993224	1.94084e+06	2518210	2571493	1773360	4316895	2603851	3722748	4654304	1086434	3232950	4005039	1503102	4400861	5675906	1.82637e+06	4039767
1293	myristoleoylcarnitine*	Lipid	Fatty Acid Metabolism(Acyl Carnitine)	48182	LC/MS Pos Late	100006051	1316	370.295	889848-55-9	-	-	-	3347446	3622942	3093527	4447249	3.55134e+06	2675177	2801087	4341074	4091946	2949215	1545183	3608477	4297430	2197372	6676235	4992121	2396598	3061073
1285	myristoylcarnitine	Lipid	Fatty Acid Metabolism(Acyl Carnitine)	33952	LC/MS Pos Late	100001270	1350	372.311	18822-89-4	53477791	-	HMDB05066	4685743	4590200	3101511	5558424	3582313	3616356	3291429	4356121	4593734	4787203	2693055	5480599	6.18039e+06	4739788	7353468	5850170	4410970	6525262
80	N2-acetyllysine	Amino Acid	Lysine Metabolism	36751	LC/MS Polar	100001721	3372.6	187.109	1946-82-3	92907	C12989	HMDB00446	162629	253653	153556	103831	107332	208443	210110	66362	265587	200081	138582	168989	241758	212474	250769	93573	254300	161889
83	N6,N6,N6-trimethyllysine	Amino Acid	Lysine Metabolism	1498	LC/MS Pos Early	189	2825	189.16	23284-33-5	440120	C03793	HMDB01325	221855648	382911936	238080384	207792416	210715296	185857760	274201600	205413200	233977232	285131232	193559216	254276624	304226656	304005792	354598848	223169440	368220672	262728160
81	N6-acetyllysine	Amino Acid	Lysine Metabolism	36752	LC/MS Polar	100001734	2612.6	187.109	692-04-6	92832	C02727	HMDB00206	177208	215017	104195	74570	70301	132245	129909	64193	206412	171168	124298	160815	218634	201324	253132	-	139987	164352
102	N6-carboxyethyllysine	Amino Acid	Lysine Metabolism	37458	LC/MS Pos Early	100001769	2695	219.134	-	-	-	-	-	873769	960632	516288	755183	853231	1336418	789499	859752	1140070	943724	1466023	1331009	1030868	1049886	877213	898544	1077785
1014	N6-carboxymethyllysine	Carbohydrate	Advanced Glycation End-product	36713	LC/MS Pos Early	100001768	2500	205.118	5746-04-03	-	-	-	275711	1658583	1237988	1255154	1208167	212397	766374	1.56894e+06	1636960	1553420	1687306	2217642	1696607	1034024	759920	1746973	1197764	1464297
61	N-acetyl-3-methylhistidine*	Amino Acid	Histidine Metabolism	43256	LC/MS Pos Early	100002204	2056	212.103	37841-04-6	193270	-	-	193088	335918	281645	377433	281543	309599	258503	295243	190930	360388	364031	296475	249795	284541	265495	420904	-	146431
27	N-acetylalanine	Amino Acid	Alanine and Aspartate Metabolism	1585	LC/MS Polar	1110	1564.8	130.051	97-69-8	88064	C02847	HMDB00766	915364	1404701	665682	326364	620540	737366	911749	728059	1123333	1210646	980970	1094551	1136900	1388778	959473	782301	898735	1.87912e+06
370	N-acetylarginine	Amino Acid	Urea cycle; Arginine and Proline Metabolism	33953	LC/MS Pos Early	100001266	2245	217.13	155-84-0	67427	C02562	HMDB04620	1585495	3.28426e+06	1.74088e+06	3797252	4277786	2272674	2739337	3982080	2492994	1816815	1909614	1.69749e+06	2261119	2.02661e+06	2764612	3658105	2624316	2006341
32	N-acetylasparagine	Amino Acid	Alanine and Aspartate Metabolism	33942	LC/MS Pos Early	100001257	785	175.071	4033-40-3	99715	-	HMDB06028	546178	877565	628556	431362	519045	790658	669362	765692	790602	551789	583463	563613	630631	769766	596443	542078	737547	806100
33	N-acetylaspartate (NAA)	Amino Acid	Alanine and Aspartate Metabolism	22185	LC/MS Pos Early	100000787	880	176.055	997-55-7;997-55-7	65065	C01042	HMDB00812	20468800	24944404	21780724	28957376	28321032	27830408	20181564	19143800	16321920	19343844	18095934	13499352	14736582	13468961	14084889	18652156	13742001	17891388
1013	N-acetylglucosamine/N-acetylgalactosamine	Carbohydrate	Aminosugar Metabolism	46539	LC/MS Pos Early	100006435	715	222.097	-	-	-	-	308459	223893	486366	195915	432349	2416928	1523049	757032	175805	204240	212678	475157	520034	642939	625955	245574	174365	198899
1010	N-acetylglucosaminylasparagine	Carbohydrate	Aminosugar Metabolism	48149	LC/MS Pos Early	1215	1212	336.14	2776-93-4	123826	C04540	HMDB00489	699827	546848	776725	874654	680818	725697	645916	1032302	622042	585711	597640	750742	732026	694423	629048	882987	584644	630341
43	N-acetylglutamine	Amino Acid	Glutamate Metabolism	33943	LC/MS Pos Early	100001253	845	189.087	2490-97-3	182230	C02716	HMDB06029	1143727	1541811	940229	833805	802443	1072813	947302	1.02124e+06	1396333	940041	681337	827261	745544	965733	1253352	679814	835973	809704
2	N-acetylglycine	Amino Acid	Glycine, Serine and Threonine Metabolism	27710	LC/MS Pos Early	100001006	826	118.05	543-24-8	10972	-	HMDB00532	6054826	3498952	2608751	1267198	1.4146e+06	2244416	2.80456e+06	2432256	2.85932e+06	2514624	2744304	2484960	1385295	2408580	3929294	1946739	3.0191e+06	1890977
58	N-acetylhistidine	Amino Acid	Histidine Metabolism	33946	LC/MS Pos Early	100001293	2065	198.087	39145-52-3	75619	C02997	HMDB32055	27404456	7.44029e+06	4926422	4557932	3287083	5.8959e+06	7.23599e+06	2326458	5362474	4789955	7242818	3534179	9687983	5594833	3013528	1935658	7051247	4427236
292	N-acetylisoleucine	Amino Acid	Leucine, Isoleucine and Valine Metabolism	33967	LC/MS Neg	100001276	2325	172.098	3077-46-1	2802421	-	-	242554	329101	99144	-	80384	119778	160588	157618	91084	58380	-	130564	137883	145730	121487	-	85533	-
322	N-acetylmethionine	Amino Acid	Methionine, Cysteine, SAM and Taurine Metabolism	1589	LC/MS Neg	1083	1787	190.054	65-82-7	448580	C02712	HMDB11745	1037687	1786603	888468	689355	994699	963144	1756604	1.0392e+06	1442323	1128853	820890	908140	1061268	1270644	919917	1.01392e+06	741860	879963
327	N-acetylmethionine sulfoxide	Amino Acid	Methionine, Cysteine, SAM and Taurine Metabolism	45428	LC/MS Pos Early	100005463	880	208.064	-	193368	-	-	289987	227043	123714	79838	114581	91181	303882	296070	305120	140007	79753	137820	124209	95555	224112	444218	72922	81955
999	N-acetylneuraminate	Carbohydrate	Aminosugar Metabolism	32377	LC/MS Polar	1162	3072.6	308.099	131-48-6	439197	C00270	HMDB00230	423875	476835	376263	241083	482566	299623	761923	272358	331786	439886	262039	270124	542727	372155	470503	263863	390604	525443
108	N-acetylphenylalanine	Amino Acid	Phenylalanine and Tyrosine Metabolism	33950	LC/MS Neg	100001256	2597	206.082	2018-61-3	74839	C03519	HMDB00512	293222	248001	60207	34319	40313	52939	105831	36842	209354	114378	105567	110663	129090	125213	186853	69586	70211	101768
403	N-acetylputrescine	Amino Acid	Polyamine Metabolism	37496	LC/MS Pos Early	192	2230	131.118	18233-70-0	122356	C02714	HMDB02064	128095	298043	123084	137657	143834	-	104529	104622	-	-	-	97851	-	184514	-	121422	107679	-
10	N-acetylserine	Amino Acid	Glycine, Serine and Threonine Metabolism	37076	LC/MS Pos Early	100001851	811	148.06	97-14-3	65249	-	HMDB02931	966403	1987907	827910	672199	925151	1119557	2144915	798718	1343484	1146305	863323	842037	1229242	1472430	1894373	935881	1126396	931957
350	N-acetyltaurine	Amino Acid	Methionine, Cysteine, SAM and Taurine Metabolism	48187	LC/MS Neg	100005466	800	166.018	-	159864	-	-	15276282	6932441	2389507	1772544	1273045	1585299	1.94022e+06	1477712	6149049	3738101	2766915	1996391	2207731	1880114	3.02294e+06	2862686	1489405	2874214
15	N-acetylthreonine	Amino Acid	Glycine, Serine and Threonine Metabolism	33939	LC/MS Neg	100001274	821.6	160.061	17093-74-2	152204	-	-	1526849	4510507	1114770	657161	946584	1324493	1793523	1098228	1.39405e+06	1442432	1194338	1007779	1.81534e+06	2124851	2463697	804039	1186682	1326911
375	N-alpha-acetylornithine	Amino Acid	Urea cycle; Arginine and Proline Metabolism	32984	LC/MS Pos Early	100000285	2000	175.108	6205-08-09	439232	C00437	HMDB03357	4456737	8283825	8970075	7015885	5758835	11400651	7.39083e+06	8503864	5753078	6937655	7949247	7.49229e+06	7.96275e+06	6207005	6679468	8644564	5778724	7174609
373	N-delta-acetylornithine	Amino Acid	Urea cycle; Arginine and Proline Metabolism	43249	LC/MS Pos Early	100004523	1877	175.108	-	9920500	-	-	43864328	73015728	36303168	69585944	45044440	132509600	41207152	81545440	35585256	50838952	49497944	42414368	42074608	44416064	56714832	63699260	55897556	45899288
323	N-formylmethionine	Amino Acid	Methionine, Cysteine, SAM and Taurine Metabolism	2829	LC/MS Neg	194	1543.8	176.039	4289-98-9	439750	C03145	HMDB01015	-	60276	-	35734	37397	17087	71269	62186	121314	61549	51236	57536	118430	68735	33573	87869	-	74776
3235	N-glycolylneuraminate	Xenobiotics	Food Component/Plant	37123	LC/MS Polar	100001491	3327.5	324.094	1113-83-3	123802	C03410	HMDB00833	283706	273791	302951	410690	267399	299886	371751	285282	177741	310580	296818	289895	202914	325040	279988	248775	207773	229377
2798	nicotinamide	Cofactors and Vitamins	Nicotinate and Nicotinamide Metabolism	594	LC/MS Pos Early	432	1942	123.055	98-92-0	936	C00153	HMDB01406	300447968	282327232	337695232	386260800	288510720	293932736	416707136	362256032	447197152	375772672	309273760	337427360	555442368	416863424	436729248	401208800	351191232	474612224
2802	nicotinamide adenine dinucleotide (NAD+)	Cofactors and Vitamins	Nicotinate and Nicotinamide Metabolism	5278	LC/MS Neg	1310	1434	662.102	53-84-9	5893	C00003	HMDB00902	40815	29507	28827	-	-	21617	36223	-	-	-	50938	39448	22550	64457	43567	35628	-	24902
2800	nicotinamide ribonucleotide (NMN)	Cofactors and Vitamins	Nicotinate and Nicotinamide Metabolism	22152	LC/MS Pos Early	1312	766	335.064	1094-61-7	14180	C00455	HMDB00229	-	124944	-	-	-	118495	191691	111418	119813	114854	96101	96571	119155	115728	155556	152461	60654	280422
2801	nicotinamide riboside	Cofactors and Vitamins	Nicotinate and Nicotinamide Metabolism	33013	LC/MS Pos Early	100001310	2040	255.098	1341-23-7	439924	C03150	HMDB00855	242570	772703	517522	334409	361721	453434	737961	498744	473754	788088	427242	794017	453429	568491	638475	617607	710493	871285
2795	nicotinate	Cofactors and Vitamins	Nicotinate and Nicotinamide Metabolism	1504	LC/MS Pos Early	567	1673	124.039	59-67-6	938	C00253	HMDB01488	10951956	9402401	14334635	17125070	17504536	12723205	11090281	16416653	14170009	7067770	6944374	10217654	11153325	7609058	11540202	13012269	10361564	8954436
3827	N-methylpipecolate	Xenobiotics	Chemical	47101	LC/MS Pos Early	100005383	1932	144.102	41447-17-0	11862129;11286529	-	-	-	1566768	1562631	1924767	3289875	3462896	1310519	1636611	2588317	1190971	1521103	1233355	1650619	1847331	569667	1564512	1284516	432955
377	N-methylproline	Amino Acid	Urea cycle; Arginine and Proline Metabolism	37431	LC/MS Pos Early	100001956	1335	130.086	475-11-6	557	-	-	5.64758e+06	28326544	11204286	24253372	3838326	5764051	4387890	3117167	17718040	45092624	16479128	3757745	21947548	52203380	72631960	18173796	47904560	36415644
351	N-methyltaurine	Amino Acid	Methionine, Cysteine, SAM and Taurine Metabolism	42989	LC/MS Pos Early	100004056	670	140.038	107-68-6	6994586;7882	-	-	819915	1004460	971327	1283361	887373	829384	628060	765772	928401	809262	628366	814399	884811	673976	734490	1136276	628276	722460
1451	N-oleoyltaurine	Lipid	Endocannabinoid	39732	LC/MS Neg	100003119	5610	388.253	52514-04-2	6437033	-	-	801567	2720574	387891	765442	1869077	1464280	3.85367e+06	2663464	1335241	4292707	2620001	474419	659928	561856	2552743	961079	336214	2256575
1070	nonadecanoate (19:0)	Lipid	Long Chain Fatty Acid	1356	LC/MS Neg	892	6068	297.28	646-30-0	12591	C16535	HMDB00772	1.02711e+06	2739051	1167274	1472550	2885303	1659691	4251762	5146085	1638853	3147053	2072826	1653087	925730	774371	3587036	2408577	592836	2531596
1269	N-palmitoylglycine	Lipid	Fatty Acid Metabolism(Acyl Glycine)	42092	LC/MS Neg	100003686	5580	312.254	2441-41-0	151008	-	-	99212	492769	145577	157079	256982	246159	585888	541470	261844	334171	498556	135790	88016	110712	385366	186879	-	107001
1847	N-palmitoyl-sphingosine (d18:1/16:0)	Lipid	Sphingolipid Metabolism	44877	LC/MS Pos Late	1518	2893	538.519	24696-26-2	5283564	-	HMDB04949	873147	1458959	822367	856133	840426	749807	962315	993467	752304	778944	595228	867092	713977	763445	1017092	933661	783956	792218
1453	N-palmitoyltaurine	Lipid	Endocannabinoid	39835	LC/MS Neg	100003239	5560	362.237	83982-06-3	-	-	-	1330683	2157149	781987	1089911	2330804	1550369	4757911	4528404	2156507	4137567	2189922	657444	718214	500943	5265567	1560799	404841	3345929
1452	N-stearoyltaurine	Lipid	Endocannabinoid	39730	LC/MS Neg	100003240	5782	390.268	63155-80-6	168274	-	-	-	676272	-	458822	750482	303450	1186793	916163	325174	718346	-	99995	239835	-	853159	1299461	-	278816
1279	octanoylcarnitine	Lipid	Fatty Acid Metabolism(Acyl Carnitine)	33936	LC/MS Pos Late	100001247	950	288.217	3671-77-0	123701	C02838	HMDB00791	2308747	3356633	2373610	2609744	2205973	2406629	2267808	2739473	2.07433e+06	2383316	2116833	3.39166e+06	4051047	3816377	5517323	2418425	2667434	2211990
1088	oleate/vaccenate (18:1)	Lipid	Long Chain Fatty Acid	52285	LC/MS Neg	100008930	5655	281.249	-	-	-	-	87012016	648564160	176275968	286668192	927187392	426823200	1709533952	1375586176	543951424	1312788480	310395264	409572448	281400128	92221872	1384842496	1264091520	108068504	1163671296
1291	oleoylcarnitine	Lipid	Fatty Acid Metabolism(Acyl Carnitine)	35160	LC/MS Pos Late	100001501	1423	426.358	38677-66-6	6441392;53477789	-	HMDB05065	41590512	48450848	16516771	29567176	30115070	22773692	26192488	26462852	45888648	41898964	15850122	21730202	62432372	22168584	38019332	56761248	24013912	47533800
420	ophthalmate	Amino Acid	Glutathione Metabolism	34592	LC/MS Neg	100001311	919	288.12	495-27-2	7018721	-	HMDB05765	-	114093	85922	118678	296789	-	114298	85793	149130	299357	90742	-	247199	128065	203327	495020	557254	176776
360	ornithine	Amino Acid	Urea cycle; Arginine and Proline Metabolism	1493	LC/MS Pos Early	444	2800	133.097	3184-13-2	6262	C00077	HMDB03374	87401584	144528128	145153440	296224224	230515456	138517488	186632320	254157168	148235808	218959488	159220112	128910944	171029680	190461312	256040720	266331040	175223808	127291664
2733	orotate	Nucleotide	Pyrimidine Metabolism, Orotate containing	1505	LC/MS Polar	445	1638.1	155.01	50887-69-9	967	C00295	HMDB00226	32887	-	79608	39030	48259	99319	209641	-	80340	88278	64382	-	36077	161265	110644	-	174732	102258
2735	orotidine	Nucleotide	Pyrimidine Metabolism, Orotate containing	35172	LC/MS Polar	100001416	2250	287.052	314-50-1	92751	C01103	HMDB00788	-	37950	40030	38184	37860	-	90525	20422	-	-	-	76715	-	-	33404	-	-	-
1057	palmitate (16:0)	Lipid	Long Chain Fatty Acid	1336	LC/MS Neg	424	5618	255.233	57-10-3	985	C00249	HMDB00220	570879936	1881271936	812962560	1084263808	2198930176	1304950656	2334931712	3162833920	877650816	2147244032	1647233152	1059758848	546411008	441750432	2078556160	1553581056	370055840	1737412096
1058	palmitoleate (16:1n7)	Lipid	Long Chain Fatty Acid	33447	LC/MS Neg	452	5475	253.217	373-49-9	445638	C08362	HMDB03229	27273230	128662872	51565840	80106672	161946368	68541160	303894592	254060992	105380112	222333648	49074956	107557320	85398128	37029472	253808672	238675232	24452854	180793680
1288	palmitoleoylcarnitine*	Lipid	Fatty Acid Metabolism(Acyl Carnitine)	53223	LC/MS Pos Late	100009406	1357	398.327	-	-	-	-	9201500	9993470	4882732	7.90712e+06	7426553	6504514	6853061	7412141	10733423	9426675	3.96416e+06	7425523	13770868	7036564	12354405	13897277	6144886	11620136
1857	palmitoyl dihydrosphingomyelin (d18:0/16:0)*	Lipid	Sphingolipid Metabolism	52434	LC/MS Pos Late	100008954	2290	705.591	-	9939965	-	-	934274	887117	1083361	850850	872339	934671	1143511	986620	721641	854848	733800	1.02008e+06	822042	993400	1227147	722219	896044	757049
1833	palmitoyl sphingomyelin (d18:1/16:0)	Lipid	Sphingolipid Metabolism	37506	LC/MS Pos Late	100002107	2168	703.575	6254-89-3	9939941	-	-	5752700	6088347	5469935	4295074	5584405	4649385	6676753	4393143	4570608	5315074	4132075	4344112	4730073	4274350	6462321	5691636	4791506	5499310
1287	palmitoylcarnitine	Lipid	Fatty Acid Metabolism(Acyl Carnitine)	44681	LC/MS Pos Late	100000776	1425	400.342	6865-14-1	461	C02990	HMDB00222	38611468	30067666	12395560	16469813	14299934	15848077	13048572	13960177	24759220	25780372	14577595	16779748	32910322	21722598	39887828	29285774	24900226	36396060
2823	pantothenate	Cofactors and Vitamins	Pantothenate and CoA Metabolism	1508	LC/MS Neg	1024	1498.7	218.103	137-08-6	6613	C00864	HMDB00210	16730418	31275788	28197466	19933936	30310014	25600604	31169316	18559860	32291914	22196472	28235214	34747228	41485988	23735852	16377808	38421304	15818039	38426108
1056	pentadecanoate (15:0)	Lipid	Long Chain Fatty Acid	1361	LC/MS Neg	980	5521	241.217	1002-84-2;10002-84-2	13849	C16537	HMDB00826	15098206	38315480	19118574	21399184	46720024	31012420	56308148	83519464	19867328	48660456	37777576	24897352	14051392	12313985	54946220	36801252	11667575	39137352
107	phenylalanine	Amino Acid	Phenylalanine and Tyrosine Metabolism	64	LC/MS Pos Early	460	2878	166.086	63-91-2	6140	C00079	HMDB00159	428793664	521911392	371076992	189324768	199805072	307337984	451434496	283435136	386742080	309934400	311898240	385297184	416140608	440083968	458838912	243012736	329775776	361827264
669	phenylalanylalanine	Peptide	Dipeptide	41374	LC/MS Neg	100003589	2745	235.109	3918-87-4	6993123;5488196	-	-	-	42388	30930	-	24690	13260	29896	-	64068	41620	28670	45330	45874	50595	28451	54022	54086	76887
673	phenylalanylglycine	Peptide	Dipeptide	41370	LC/MS Neg	100003588	2462	221.093	721-90-4	98207	-	-	-	20633	-	-	-	-	21089	31441	37227	46846	-	25919	61406	-	49145	63795	-	70667
1042	phosphate	Energy	Oxidative Phosphorylation	42109	LC/MS Neg	461	608	96.9696	7664-38-2	1061	C00009	HMDB01429	597172352	711286016	676736064	711931136	691880128	685105472	624410432	527934880	654910272	635462080	598639232	628891456	630037824	656315264	509857888	712546496	569830912	730091840
848	phosphoenolpyruvate (PEP)	Carbohydrate	Glycolysis, Gluconeogenesis, and Pyruvate Metabolism	597	LC/MS Neg	463	587.3	166.975	10526-80-4	1005	C00074	HMDB00263	88732	1380907	804076	538336	774527	485249	1.94809e+06	790125	1533786	1523630	521365	786052	1419665	749882	824867	2943083	267739	4465899
1492	phosphoethanolamine	Lipid	Phospholipid Metabolism	1600	LC/MS Neg	1026	638	140.012	1071-23-4	1015	C00346	HMDB00224	1551625	2149720	1631011	2150053	3262018	1538178	2340738	2049792	1623768	2444492	1287827	1594993	2405459	1834556	1777014	3017027	1265259	2299825
2825	phosphopantetheine	Cofactors and Vitamins	Pantothenate and CoA Metabolism	15504	LC/MS Neg	100000328	1596.9	357.089	NA	987	C01134	HMDB01416	160564	290481	214466	433951	573005	274123	288027	267295	204630	264217	173102	258327	639577	209943	158255	635908	138732	251690
97	pipecolate	Amino Acid	Lysine Metabolism	1444	LC/MS Pos Early	1025	2200	130.086	4043-87-2	849	C00408	HMDB00070	3133887	4312366	3046002	4732220	3699846	4960980	7123986	2419534	3642021	5092213	3464929	1845716	4931705	4744409	5875474	2159303	7635071	3131914
381	pro-hydroxy-pro	Amino Acid	Urea cycle; Arginine and Proline Metabolism	35127	LC/MS Pos Early	100001167	2128	229.118	18684-24-7	11673055	-	HMDB06695	14413594	9612278	10162754	11553402	9022676	14383200	26365408	8879630	9368190	12503790	11675375	11886720	10879660	14169792	15246933	10825725	11426835	12017675
361	proline	Amino Acid	Urea cycle; Arginine and Proline Metabolism	1898	LC/MS Pos Early	480	1603	116.071	147-85-3	145742	C00148	HMDB00162	1132361728	1238303232	1117297280	1994110464	1703837440	1142392704	1919421952	2008637440	1125174912	2282882560	1826067456	1210386048	1480634368	1509255552	1567947264	1970545536	1986121728	1498217472
690	prolylglycine	Peptide	Dipeptide	40703	LC/MS Pos Early	100003674	2136	173.092	2578-57-6	7408076;6426709	-	-	1868838	3376949	1745769	1250977	1461688	1556592	3227421	1276360	2043601	1641392	1164212	1211669	1841833	2200501	3631191	1348453	1347104	1298173
1260	propionylcarnitine	Lipid	Fatty Acid Metabolism (also BCAA Metabolism)	32452	LC/MS Pos Early	100001162	2590	218.139	17298-37-2	107738	C03017	HMDB00824	23848742	31084870	14623241	29124908	69063520	20948952	22537392	39875980	31155722	42251268	22146596	40562852	65408708	23721506	26795036	98417408	26613066	72027072
2747	pseudouridine	Nucleotide	Pyrimidine Metabolism, Uracil containing	33442	LC/MS Pos Early	821	800	245.077	1445-07-4	15047	C02067	HMDB00767	177955	163561	148037	343947	405026	123564	143458	322531	196908	165349	175359	237501	196568	188994	176299	375678	265745	232768
396	putrescine	Amino Acid	Polyamine Metabolism	1408	LC/MS Pos Early	49	3027	89.1073	110-60-1	1045	C00134	HMDB01414	1.34958e+06	973842	1185060	1601213	1225581	746550	1517054	2202332	617029	733811	814936	1527500	591014	1612772	2277061	1368783	2221426	768170
2901	pyridoxal	Cofactors and Vitamins	Vitamin B6 Metabolism	1651	LC/MS Pos Early	491	2343	168.065	65-22-5	1050	C00250	HMDB01545	522813	480755	485048	-	944968	716377	873197	837711	1025953	862335	763197	575578	1124275	680028	943343	1353318	253599	855706
2900	pyridoxal phosphate	Cofactors and Vitamins	Vitamin B6 Metabolism	5331	LC/MS Pos Early	492	1367	248.032	41468-25-1	1051	C00018	HMDB01491	306843	241212	261327	719112	658490	456633	481791	574099	453006	520799	292430	567507	1009072	420365	448586	961348	214113	577646
2898	pyridoxamine	Cofactors and Vitamins	Vitamin B6 Metabolism	2150	LC/MS Pos Early	568	2975	169.097	58052-48-5	1052	C00534	HMDB01431	573886	487307	323763	628305	797607	417768	583750	819481	879556	725152	490747	587093	1407342	572426	599086	1778053	439841	1695298
2899	pyridoxamine phosphate	Cofactors and Vitamins	Vitamin B6 Metabolism	3138	LC/MS Pos Early	493	1932	249.064	529-96-4	1053	C00647	HMDB01555	413750	280764	102289	461868	682948	319612	331110	597869	531641	493217	236091	388009	931773	332755	501661	1272291	349029	854904
52	pyroglutamine*	Amino Acid	Glutamate Metabolism	46225	LC/MS Polar	100001540	3153	127.051	2353-44-8	134508	-	-	155493	160780	172153	174693	212497	-	122201	215597	191719	85685	151446	174108	203631	142958	136260	177515	117324	177558
849	pyruvate	Carbohydrate	Glycolysis, Gluconeogenesis, and Pyruvate Metabolism	48990	LC/MS Polar	823	1083	87.0088	127-17-3	1060	C00022	HMDB00243	10369880	5180986	4619941	5290849	2120812	7463149	8486330	9800337	5360940	6116988	6078516	3644267	3646867	6747758	13416072	2871735	13233494	2276799
3265	quinate	Xenobiotics	Food Component/Plant	18335	LC/MS Polar	100000442	2432.9	191.056	77-95-2	6508	C00296	HMDB03072	195816	288524	243070	86259	722606	113690	114694	68502	-	180054	148073	228510	-	243115	361636	103059	144353	66708
868	ribitol	Carbohydrate	Pentose Metabolism	15772	LC/MS Polar	100000406	1789.6	151.061	488-81-3	6912	C00474	HMDB00508	90391	51625	31535	-	-	-	80295	32374	35133	-	40556	-	56168	-	68063	-	41858	46510
2820	riboflavin (Vitamin B2)	Cofactors and Vitamins	Riboflavin Metabolism	1827	LC/MS Neg	500	3160	255.089	83-88-5	493570	C00255	HMDB00244	349052	536137	349219	405557	586043	319337	372374	320934	468612	737733	468983	278670	375984	296240	366774	393100	691759	300557
869	ribonate	Carbohydrate	Pentose Metabolism	27731	LC/MS Polar	100001007	2425	165.041	5336-08-03	5460677	C01685	HMDB00867	2559737	2437996	1971229	804337	1616024	2819445	1743665	5974802	1862851	2372376	1246055	1950704	2490326	2225535	9060336	1662341	2726218	2015492
867	ribose	Carbohydrate	Pentose Metabolism	1471	LC/MS Polar	914	1508.2	195.051	50-69-1	5779	C00121	HMDB00283	316452	2224505	476049	585016	335955	494366	1189077	801764	291808	1432709	665943	937004	1069877	773402	2472866	202713	809030	463171
858	ribose 5-phosphate	Carbohydrate	Pentose Phosphate Pathway	561	LC/MS Polar	19	4193	229.012	18265-46-8;108321-05-7	-	C00117	HMDB01548	1529647	1183341	1316001	1226861	1315444	1856167	3142739	1981363	2724316	2685425	2447037	2018910	1402179	2474255	1477781	1.66101e+06	3.37378e+06	2561408
863	ribulose/xylulose 5-phosphate	Carbohydrate	Pentose Phosphate Pathway	37288	LC/MS Polar	100002179	3888	229.012	-	-	C00199	-	2063863	3874539	3474421	4093738	4565130	3914635	4684862	5685316	4095342	4332576	5399625	6257293	5649776	4908117	4297167	4.77912e+06	7.70813e+06	3979072
328	S-adenosylmethionine (SAM)	Amino Acid	Methionine, Cysteine, SAM and Taurine Metabolism	15915	LC/MS Pos Early	1263	3002	399.144	24346-00-7;86867-01-8;86867-0108	34755	C00019	HMDB01185	1691535	1312046	1218356	-	-	1000591	1.84621e+06	-	934543	1482939	686036	-	1122044	1.49344e+06	1.40487e+06	596174	579738	1.36222e+06
3599	salicylate	Xenobiotics	Drug	1515	LC/MS Polar	501	802	137.024	69-72-7	338	C00805	HMDB01895	117109	-	-	92673	-	-	-	64577	121741	-	127432	96050	-	135806	-	173318	-	174761
4	sarcosine	Amino Acid	Glycine, Serine and Threonine Metabolism	1516	LC/MS Pos Early	1023	1280	90.055	107-97-1	1088	C00213	HMDB00271	6270343	9443952	-	-	1418004	3577097	8972081	-	-	-	2405403	3.84403e+06	3.04379e+06	7128657	7.90356e+06	-	-	-
861	sedoheptulose-7-phosphate	Carbohydrate	Pentose Phosphate Pathway	35649	LC/MS Neg	100001628	599.6	289.033	2646-35-7	616	C05382	HMDB01068	728761	5921051	2274151	2762544	4724080	2414662	7850743	2429326	1.90548e+06	2781302	2495622	4.11035e+06	6785276	6375281	116314	4893328	291584	2097178
9	serine	Amino Acid	Glycine, Serine and Threonine Metabolism	1648	LC/MS Pos Early	503	1239	106.05	56-45-1	5951	C00065	HMDB00187	352091296	558319040	396576672	480139840	570910336	433312320	673251840	449396992	435924224	659868736	458628448	542868416	500008128	567570432	536119904	374119840	588908224	475717184
416	S-lactoylglutathione	Amino Acid	Glutathione Metabolism	15731	LC/MS Pos Early	1343	2124	380.112	54398-03-7	440018	C03451	HMDB01066	285364	2270554	11945273	2.09588e+06	2847895	3065239	1788565	2150121	1849319	1396444	1142880	4244578	1629520	2253893	947575	1397392	2187944	1281215
415	S-methylglutathione	Amino Acid	Glutathione Metabolism	33944	LC/MS Pos Early	100001259	2200	322.107	2922-56-7	3605667	C11347	-	237447	210159	213871	-	145918	92403	312255	118919	123990	147573	203085	173292	206498	225909	291393	197370	264801	272653
399	spermidine	Amino Acid	Polyamine Metabolism	485	LC/MS Pos Early	50	3355	146.165	124-20-9	1102	C00315	HMDB01257	1091964	308572	375380	367028	403129	316219	564753	1315072	306802	321455	187775	456728	311355	360229	1642827	442891	867265	337262
1830	sphinganine	Lipid	Sphingolipid Metabolism	17769	LC/MS Pos Late	313	1413	302.305	3102-56-5	3126	C00836	HMDB00269	223356	316775	187167	327683	223196	176667	236094	333015	223339	173294	113360	233507	228648	281688	304534	207031	170538	159113
1849	sphingomyelin (d18:1/14:0, d16:1/16:0)*	Lipid	Sphingolipid Metabolism	42463	LC/MS Pos Late	100004328	1998	675.544	-	11433862	-	-	11100297	10085919	7165874	6648330	8048108	7571717	10054584	7251822	8603550	10489492	6269541	7429273	9421891	7139671	11033664	9431784	6629422	10173553
1858	sphingomyelin (d18:1/15:0, d16:1/17:0)*	Lipid	Sphingolipid Metabolism	52433	LC/MS Pos Late	100006314	2082	689.559	121999-58-4	-	-	-	520696	359234	359603	306337	445126	295424	412768	239492	268046	272619	155913	250835	358183	253003	427152	329404	244787	338887
1856	sphingomyelin (d18:1/20:0, d16:1/22:0)*	Lipid	Sphingolipid Metabolism	48490	LC/MS Pos Late	100006290	2685	759.638	-	-	-	-	854550	878631	678163	712092	1273284	907197	740844	647017	749077	578043	397664	512784	711070	391537	687660	799493	540945	660942
1853	sphingomyelin (d18:1/20:1, d18:2/20:0)*	Lipid	Sphingolipid Metabolism	48491	LC/MS Pos Late	100006292	2383	757.622	222403-67-0	-	-	-	1487327	1390277	1179218	952465	2112208	1628455	1480758	897901	1145087	880613	658100	748233	1.02772e+06	822064	917887	820481	724203	931271
1859	sphingomyelin (d18:1/21:0, d17:1/22:0, d16:1/23:0)*	Lipid	Sphingolipid Metabolism	52495	LC/MS Pos Late	100009025	2793	773.653	-	-	-	-	323341	283751	252897	276787	462302	332294	227771	216550	253944	268566	121666	162566	278252	219488	172777	232034	217677	365252
1855	sphingomyelin (d18:1/22:1, d18:2/22:0, d16:1/24:1)*	Lipid	Sphingolipid Metabolism	48493	LC/MS Pos Late	100006295	2666	785.653	-	-	-	-	15220247	15645080	12047798	12513508	18861508	15194781	15030500	11559820	14195127	11950438	8906837	11125534	12218780	10045457	13232419	13088224	10958404	12769025
1851	sphingomyelin (d18:1/24:1, d18:2/24:0)*	Lipid	Sphingolipid Metabolism	47153	LC/MS Pos Late	100005986	3033	813.684	94359-13-4	-	-	-	50844276	55477292	52684576	62746836	64135992	50496880	56708400	61212144	53413560	49262744	45956376	58364936	54747996	48144000	53863672	64531868	53712740	57849360
1860	sphingomyelin (d18:2/23:0, d18:1/23:1, d17:1/24:1)*	Lipid	Sphingolipid Metabolism	52435	LC/MS Pos Late	100008956	2845	799.669	-	-	-	-	2538915	2533137	2283471	2775191	2793780	2306472	2784322	2408817	2535860	2697918	1944069	2678405	2904728	2251269	2.70145e+06	3148675	2399208	2926577
1861	sphingomyelin (d18:2/24:1, d18:1/24:2)*	Lipid	Sphingolipid Metabolism	52437	LC/MS Pos Late	100008957	2635	811.669	-	-	-	-	7997278	7526119	6625595	7766668	8539002	7024337	8917471	6789471	6768318	6947377	6346464	6881065	6206412	6355044	7.75248e+06	7.39127e+06	7.21683e+06	7939475
1839	sphingosine	Lipid	Sphingolipid Metabolism	17747	LC/MS Pos Late	297	1393	300.29	123-78-4	5353955	C00319	HMDB00252	1516571	1504509	1066633	1647324	1386050	1312507	1480460	2406786	1731750	1058186	988482	1394046	1395358	1.6243e+06	1726460	1724753	1199726	1279325
3287	stachydrine	Xenobiotics	Food Component/Plant	34384	LC/MS Pos Early	100001296	1440	144.102	4136-37-2	115244	C10172	HMDB04827	22936242	603324992	392337920	928291584	56327640	50832628	48603320	56576968	401314912	796916096	217554672	43291912	298058592	1024945664	1216235136	568346624	657343296	311758624
1062	stearate (18:0)	Lipid	Long Chain Fatty Acid	1358	LC/MS Neg	439	5872	283.264	57-11-4	5281	C01530	HMDB00827	442579360	1800635008	644016192	824653120	1449090560	855045952	1428549504	2393791488	584886720	1407726848	1109794944	938034304	379504064	333035840	1500111232	1237001600	225423088	974962496
1091	stearidonate (18:4n3)	Lipid	Polyunsaturated Fatty Acid (n3 and n6)	33969	LC/MS Neg	100001229	5395	275.202	111174-40-4	5312508	C16300	HMDB06547	1960960	7.52112e+06	3025618	5531413	8100646	4125408	16508551	11861837	11211772	15437293	2585354	9134706	10771680	2937684	12819840	17374132	2214437	16734703
1834	stearoyl sphingomyelin (d18:1/18:0)	Lipid	Sphingolipid Metabolism	19503	LC/MS Pos Late	1538	2400	731.606	85187-10-6;85187-10-6	6453725	C00550	HMDB01348	2192926	2259883	2260433	1759193	2094422	2176201	2133809	1781079	1968791	2320716	1544409	2029580	2578175	2047913	2388461	2435908	2115199	2517110
1289	stearoylcarnitine	Lipid	Fatty Acid Metabolism(Acyl Carnitine)	34409	LC/MS Pos Late	100001391	1485	428.373	18822-91-8	6426855	-	HMDB00848	14909611	11286998	4401852	8837741	8210194	5054009	3888391	8139765	8673281	10434110	5358079	5489086	15815592	6105350	12348987	13025298	8230013	14677693
1026	succinate	Energy	TCA Cycle	1437	LC/MS Polar	252	3149	117.019	110-15-6	1110	C00042	HMDB00254	180526288	202444480	87644936	77355360	84868040	114841312	157826240	105396592	183276032	202419888	140388304	124433504	152751632	191533280	120560432	94491560	230789024	226113360
1025	succinylcarnitine	Energy	TCA Cycle	37058	LC/MS Pos Early	100001948	2291	262.128	-	-	-	-	9044270	12912654	7055674	14258900	11179051	11091612	8233402	10582092	10070707	7583475	9761826	10673896	11506934	9856472	6272101	9086679	5454293	6816651
3718	sulfate*	Xenobiotics	Chemical	46960	LC/MS Neg	100002528	616	96.9601	14808-79-8	1118	C00059	HMDB01448	893842432	4071958	1527847	3028609	3424584	9393901	93298528	671949632	184559456	5772220	4036593	6667338	617475	6471748	1132687104	35162636	899119424	39759108
3377	tartronate (hydroxymalonate)	Xenobiotics	Bacterial/Fungal	20693	LC/MS Polar	100000840	3700	118.999	80-69-3	45	C02287	HMDB35227	152015	200354	168117	329520	206949	148474	205513	403649	244542	369186	309696	218808	322422	446993	324009	289088	429591	228977
349	taurine	Amino Acid	Methionine, Cysteine, SAM and Taurine Metabolism	2125	LC/MS Pos Early	512	660	126.022	107-35-7	1123	C00245	HMDB00251	1319067264	1186431232	1163243904	1242472704	1314618624	1219938816	1166760064	1215583360	1199908608	1163900800	1099588608	1162593024	1233891328	1155065088	1192299136	1316838528	1185298560	1287432704
2056	taurochenodeoxycholate	Lipid	Primary Bile Acid Metabolism	18494	LC/MS Neg	1629	5250	498.289	6009-98-9	387316	C05465	HMDB00951	29858128	5225911	118987912	40556028	7656982	54902788	3.23477e+06	3970790	1112101	6932856	2516365	90890896	2645994	6026244	5102398	4.16531e+06	6.56195e+06	1523871
2053	taurocholate	Lipid	Primary Bile Acid Metabolism	18497	LC/MS Neg	1648	5150	514.284	145-42-6	6675	C05122	HMDB00036	187240928	45791616	628265856	345808768	82665952	250926784	25833124	37116012	12288938	84846600	28230684	660390336	20484600	37684376	42640716	41584256	41335516	12986810
2099	taurocholenate sulfate	Lipid	Secondary Bile Acid Metabolism	32807	LC/MS Neg	100001990	4750	279.614	-	-	-	-	399444	123234	1548039	588724	77115	367594	-	78698	-	226592	31524	2083614	-	99398	82216	132659	143529	31008
2077	taurolithocholate	Lipid	Secondary Bile Acid Metabolism	31889	LC/MS Neg	100001065	5345	482.295	516-90-5	10595	C02592	HMDB00722	1057889	121288	2245084	546030	100608	737052	111222	159083	-	132941	-	3497618	-	81108	-	-	92948	-
2887	thiamin diphosphate	Cofactors and Vitamins	Thiamine Metabolism	35670	LC/MS Pos Early	522	911	425.044	154-87-0	1132	C00068	HMDB01372	-	-	-	52996	51635	-	48503	200720	-	154256	70433	-	73139	38591	-	255331	-	142009
261	thioproline	Amino Acid	Tryptophan Metabolism	53231	LC/MS Pos Early	100009232	1250	134.027	34592-47-4	93176;6973609	-	-	574461	636364	553424	804786	486637	1.01605e+06	1238598	875146	431176	879680	823225	580469	1172423	928553	516316	539979	1088912	1112133
2834	threonate	Cofactors and Vitamins	Ascorbate and Aldarate Metabolism	27738	LC/MS Polar	100001022	2384	135.03	70753-61-6	151152	C01620	HMDB00943	10087003	11884518	4853128	7974304	4922123	3300864	4004836	3.96095e+06	7.45557e+06	9118220	7.17606e+06	6753768	5053361	9198204	7792014	7.10888e+06	6421574	6579671
14	threonine	Amino Acid	Glycine, Serine and Threonine Metabolism	1284	LC/MS Pos Early	564	1514	120.066	72-19-5	6288	C00188	HMDB00167	346528704	263246912	254730976	418507296	423649472	330995456	326067552	376134784	221442080	517038624	356663008	259232896	337177568	298075840	318498272	389570368	372774432	334765664
2787	thymidine	Nucleotide	Pyrimidine Metabolism, Thymine containing	2183	LC/MS Neg	872	1963.7	241.083	50-89-5	5789	C00214	HMDB00273	89594	24953	39698	2693783	2047223	57197	40521	952832	108116	103136	100707	59328	105078	76414	77709	2903672	67059	151241
2788	thymine	Nucleotide	Pyrimidine Metabolism, Thymine containing	604	LC/MS Neg	882	1654	125.036	65-71-4	1135	C00178	HMDB00262	-	167849	73462	2747906	2821931	-	72929	1347620	-	-	-	106745	-	76029	51358	1436297	119942	-
298	tiglylcarnitine	Amino Acid	Leucine, Isoleucine and Valine Metabolism	35428	LC/MS Pos Early	100001597	2962	244.154	64191-86-2	22833596	-	HMDB02366	407213	398319	280899	191374	269062	-	628085	219271	344171	383898	389585	382639	283694	339088	414559	294006	275885	217279
379	trans-4-hydroxyproline	Amino Acid	Urea cycle; Arginine and Proline Metabolism	32306	LC/MS Pos Early	1001	1064	132.065	51-35-4	5810	C01157	HMDB00725	55634728	80762056	103884016	307674336	232188928	184262544	201456960	312849152	74547248	196620864	198190912	99682312	81386712	145428736	120392288	241403136	124521944	77200424
65	trans-urocanate	Amino Acid	Histidine Metabolism	607	LC/MS Neg	537	777.7	137.036	104-98-3	736715	C00785	HMDB00301	1240288	2071199	1576305	2063068	1205346	1427872	2077374	1463626	2097471	1782460	1700533	1443111	1704533	1.93591e+06	1913197	1541430	1610813	2.06899e+06
1862	tricosanoyl sphingomyelin (d18:1/23:0)*	Lipid	Sphingolipid Metabolism	52436	LC/MS Pos Late	100008955	3330	801.684	-	-	-	-	913401	873509	756901	676281	932242	853298	771950	728546	905167	865299	702208	657497	896588	683517	840887	970037	801859	965777
2815	trigonelline (N'-methylnicotinate)	Cofactors and Vitamins	Nicotinate and Nicotinamide Metabolism	32401	LC/MS Pos Early	100001092	1388	138.055	535-83-1	5570	C01004	HMDB00875	146263632	66390432	79131792	153369824	147182080	79438792	49503668	209057280	64706068	42234504	76636176	85184512	61920764	40370572	22386962	121901656	29448228	32002824
1495	trimethylamine N-oxide	Lipid	Phospholipid Metabolism	40406	LC/MS Pos Early	100003397	2100	76.0757	1184-78-7	1145	C01104	HMDB00925	576875072	574619136	678604032	481156032	520632576	586328576	589813824	580153152	905169024	1002723008	676593664	764394176	695402816	628455744	762422720	592742976	1137075712	917791680
215	tryptophan	Amino Acid	Tryptophan Metabolism	54	LC/MS Pos Early	565	2986	205.097	73-22-3	6305	C00078	HMDB00929	27853094	32099176	19777888	16947716	18847418	20681648	30921646	25475446	26700712	23812032	18960012	24561032	29678726	29249616	29611388	21007438	19519652	22128568
122	tyrosine	Amino Acid	Phenylalanine and Tyrosine Metabolism	1299	LC/MS Pos Early	815	2430	182.081	60-18-4	6057	C00082	HMDB00158	79847944	85710416	54593432	57975716	65560228	54594172	79086912	74553880	74518480	49043036	45463408	60399840	70691528	70488112	74943656	58344408	46828224	52291200
976	UDP-N-acetylgalactosamine	Carbohydrate	Nucleotide Sugar	18396	LC/MS Polar	1257	3730	606.074	108320-87-2	439185	C00203	HMDB00304	459239	902739	666775	245919	293098	1.10817e+06	883994	336125	444741	350572	612474	532729	398063	630303	502860	222942	493664	352245
975	UDP-N-acetylglucosamine	Carbohydrate	Nucleotide Sugar	35162	LC/MS Polar	1249	3708.7	606.074	91183-98-1	445675	C00043	HMDB00290	1.06394e+06	1127385	1.72276e+06	594951	536176	1.35006e+06	1.51593e+06	535403	898302	737452	1.06249e+06	1.44983e+06	947946	1.11566e+06	735453	352204	1.13278e+06	546578
1191	undecanedioate	Lipid	Fatty Acid, Dicarboxylate	42395	LC/MS Neg	100001617	2440	215.129	1852-04-6	15816	-	HMDB00888	143580	249713	206363	155785	133082	98919	136553	151599	145870	135803	155907	144833	-	129244	334496	248092	209830	185238
2746	uracil	Nucleotide	Pyrimidine Metabolism, Uracil containing	605	LC/MS Polar	825	1089.7	111.02	66-22-8	1174	C00106	HMDB00300	425837	229249	351443	179359	450280	497747	586652	163214	306351	291448	225823	-	392076	234646	301366	221496	443062	261258
2666	urate	Nucleotide	Purine Metabolism, (Hypo)Xanthine/Inosine containing	1604	LC/MS Pos Early	1134	776	169.036	69-93-2;120K5305	1175	C00366	HMDB00289	170578	115335	505239	-	32761	91774	3404206	52881	163911	309015	157544	47333	162709	111118	259557	356659	107200	192374
358	urea	Amino Acid	Urea cycle; Arginine and Proline Metabolism	1670	LC/MS Pos Early	533	700	121.072	57-13-6	1176	C00086	HMDB00294	15880205	34061564	12298699	21895070	23620844	15585977	25215542	14155798	28541642	21835484	23645712	9730321	27230872	42316984	22038728	14208088	23642306	24089728
2745	uridine	Nucleotide	Pyrimidine Metabolism, Uracil containing	606	LC/MS Neg	535	1457.6	243.062	58-96-8	6029	C00299	HMDB00296	24677000	30173736	35387048	20756296	22428162	30801070	37909200	15548748	28335696	31141294	29646810	39187348	36587528	30919874	31770930	15158666	31971668	28201232
2739	uridine 5'-diphosphate (UDP)	Nucleotide	Pyrimidine Metabolism, Uracil containing	5345	LC/MS Neg	870	599.5	402.995	21931-53-3	6031	C00015	HMDB00295	449155	1189657	1101006	451751	422747	908117	674893	745675	1098536	1257571	1152615	1.03781e+06	771363	1122639	944205	1.04438e+06	516431	1.01608e+06
2740	uridine 5'-monophosphate (UMP)	Nucleotide	Pyrimidine Metabolism, Uracil containing	2856	LC/MS Polar	869	4150	323.029	3387-36-8	6030	C00105	HMDB00288	1626284	2214449	2341637	1568394	1597154	1798961	2734119	1942708	2026108	2191363	1635451	2527240	2697525	2239564	2570826	2197411	2530968	1958484
1277	valerylcarnitine	Lipid	Fatty Acid Metabolism(Acyl Carnitine)	34406	LC/MS Pos Early	100001394	3112	246.17	-	6426903	-	HMDB13128	971858	851089	697735	687271	1193985	417835	916669	1428686	1012145	479492	997425	1095335	1081705	1146195	1429198	1131622	787253	935634
304	valine	Amino Acid	Leucine, Isoleucine and Valine Metabolism	1649	LC/MS Pos Early	566	2479	118.086	72-18-4	6287	C00183	HMDB00883	186911472	181576464	122003664	86640864	112044112	157459104	223853488	176624224	178656496	155842368	160477872	210509696	199894144	181130416	215702656	108653936	124823152	121253248
2659	xanthine	Nucleotide	Purine Metabolism, (Hypo)Xanthine/Inosine containing	3147	LC/MS Pos Early	1004	1032	153.041	69-89-6	1188	C00385	HMDB00292	1351953	2859647	2967739	905971	1116583	780539	3098822	1149252	584540	746121	447435	369048	599071	601949	1480979	568482	762476	376321
