# Supplementary material for: Combinatorial metabolomic and transcriptomic analysis of muscle growth in hybrid striped bass (female white bass Morone chrysops x male striped bass M. saxatilis)
Source: BMC Genomics. 2024 Jun 10;25:580. doi: 10.1186/s12864-024-10325-y (PMC11165755; doi:10.1186/s12864-024-10325-y)
Supplement: Supplementary file 8 — Supplementary Material 8. [file 12864_2024_10325_MOESM8_ESM.xlsx]

## Sheet: Additional File 8
Additional Table 8 (Supplemental Table 2). Expression of 97,191 gene transcripts (“No.”) measured from white skeletal muscle tissue of hybrid striped bass (n=8; ~75 bp x 20 million reads). Data2Bio, LLC (Ames, Iowa, USA) subjected the 223.5M raw RNA-Seq reads (NCBI BioProject Accession: PRJNA950439) to quality checking and trimming, ~0.1% of raw reads were dropped and ~99.1% base pairs remained a…
No.	GeneID	Ori	Start	End	ExonSize	45	46	47	49	55	56	57	59	45.FPKM	46.FPKM	47.FPKM	49.FPKM	55.FPKM	56.FPKM	57.FPKM	59.FPKM	log2FoldChange_SmallvsBig	pvalue	padj	dispersion	Sig
1	Msax_1:hit:121:4.5.0.0	-	72601	74230	867	4	13	9	3	14	8	12	5	0.0585	0.179	0.1164	0.0528	0.1832	0.1147	0.1666	0.0677	-0.12259	0.71669	NA	0.219264	NA
2	Msax_1:hit:111:4.5.0.0	+	117496	119379	483	109	172	217	102	150	102	160	137	2.8603	4.2504	5.0368	3.2202	3.5238	2.6261	3.9877	3.3312	-0.122163	0.544698	0.955271	0.040706	no
3	Msax_1:hit:101:4.5.0.0	-	119720	129755	849	77	102	151	59	102	56	126	79	1.1495	1.434	1.994	1.0597	1.3632	0.8203	1.7865	1.0928	-0.0854774	0.723485	0.966289	0.0660545	no
4	Msax_1:hit:125:4.5.0.0	-	119720	121438	216	13	16	32	9	28	9	29	13	0.7628	0.8841	1.6609	0.6354	1.4708	0.5181	1.6162	0.7068	-0.149759	0.64055	0.960039	0.164162	no
5	maker-Msax_1-augustus-gene-0.31	-	120914	129755	873	76	99	143	59	96	55	118	78	1.1034	1.3535	1.8364	1.0305	1.2477	0.7835	1.6271	1.0493	-0.0747039	0.752483	0.970444	0.0615131	no
6	Msax_1:hit:98:3.10.0.0	-	120968	123441	171	21	25	39	18	35	15	39	23	1.5565	1.745	2.5569	1.6051	2.3224	1.0908	2.7455	1.5796	-0.0597111	0.83447	0.981729	0.092974	no
7	Msax_1:hit:99:3.10.0.0	-	120968	123580	186	24	27	44	19	37	17	40	23	1.6354	1.7326	2.6521	1.5576	2.2571	1.1366	2.5888	1.4522	-0.0811127	0.772944	0.972707	0.0881257	no
8	Msax_1:hit:126:4.5.0.0	-	122102	124668	633	32	48	59	16	49	35	43	27	0.6407	0.9051	1.0449	0.3854	0.8783	0.6876	0.8177	0.5009	-0.0747024	0.782151	0.97369	0.0812427	no
9	Msax_1:hit:127:4.5.0.0	-	125178	129755	786	49	61	82	37	49	29	72	54	0.7902	0.9263	1.1696	0.7178	0.7074	0.4588	1.1027	0.8069	0.0187523	0.943191	0.99367	0.0805266	no
10	Msax_10:hit:1009:4.5.0.0	-	35840	38089	432	13	11	14	7	11	8	9	9	0.3814	0.3039	0.3633	0.2471	0.2889	0.2303	0.2508	0.2447	0.0523189	0.872474	NA	0.146447	NA
11	Msax_100:hit:5918:4.5.0.0	+	183	31731	3756	9147	9922	10006	8413	10232	11084	10163	9623	30.8668	31.5298	29.8663	34.155	30.91	36.6976	32.5723	30.089	0.21922	0.198217	0.930014	0.0319439	no
12	Msax_100:hit:5914:4.5.0.0	+	185	15478	1053	28	41	33	25	43	23	53	28	0.337	0.4647	0.3513	0.362	0.4633	0.2716	0.6059	0.3123	0.0539892	0.836253	0.981902	0.0672348	no
13	Msax_100:hit:5921:4.5.0.0	-	2528	23472	2205	9061	9870	9848	8374	10114	10989	10123	9536	52.0841	53.4265	50.0709	57.9099	52.0449	61.9749	55.2652	50.7903	0.22069	0.195491	0.928426	0.031987	no
14	maker-Msax_100-augustus-gene-0.17	-	18478	23472	966	4539	4668	4818	3940	4766	5161	4711	4705	59.5554	57.6769	55.916	62.1939	55.981	66.439	58.7067	57.2013	0.240287	0.165694	0.918727	0.0331367	no
15	Msax_100:hit:5916:4.5.0.0	-	18478	23472	966	4539	4668	4818	3940	4766	5161	4711	4705	59.5554	57.6769	55.916	62.1939	55.981	66.439	58.7067	57.2013	0.240287	0.165694	0.918727	0.0331367	no
16	Msax_100:hit:5904:3.10.0.0	-	18481	21836	774	4393	4550	4663	3812	4604	4988	4576	4572	71.938	70.1647	67.5415	75.1001	67.4929	80.1405	71.1699	69.3727	0.240965	0.162097	0.917033	0.0326901	no
17	Msax_100:hit:5909:3.10.0.0	-	18481	21836	849	4393	4550	4663	3812	4604	4988	4576	4572	65.583	63.9664	61.5749	68.4658	61.5306	73.0609	64.8828	63.2443	0.240965	0.162097	0.917033	0.0326901	no
18	Msax_100:hit:5905:3.10.0.0	-	19754	20392	426	2435	2541	2551	2091	2401	2656	2537	2549	72.4482	71.194	67.1347	74.8467	63.9509	77.5327	71.6906	70.2722	0.253474	0.14148	0.907815	0.0325221	no
19	Msax_100:hit:5910:3.10.0.0	-	19754	20395	408	2441	2546	2554	2100	2412	2661	2546	2553	75.8308	74.4811	70.1789	78.4852	67.0781	81.1057	75.119	73.4876	0.252441	0.143008	0.908711	0.0325036	no
20	Msax_100:hit:5906:3.10.0.0	+	20270	20371	102	890	918	947	756	928	944	893	935	110.593	107.421	104.087	113.019	103.231	115.09	105.391	107.655	0.22005	0.208244	0.932931	0.0329176	no
21	Msax_100:hit:5911:3.10.0.0	+	20270	20371	102	890	918	947	756	928	944	893	935	110.593	107.421	104.087	113.019	103.231	115.09	105.391	107.655	0.22005	0.208244	0.932931	0.0329176	no
22	Msax_100:hit:5915:4.5.0.0	+	32444	40808	732	557	733	1308	399	703	508	399	388	9.6446	11.952	20.0329	8.3117	10.897	8.6302	6.5617	6.2251	-0.411232	0.115035	0.891249	0.0952336	no
23	Msax_100:hit:5919:4.5.0.0	+	32444	36936	1125	108	133	144	88	124	101	79	103	1.2168	1.4111	1.435	1.1928	1.2506	1.1164	0.8453	1.0752	-0.0831625	0.710484	0.966047	0.0534901	no
24	Msax_100:hit:5900:3.2.0.0	-	37877	38126	250	22	30	29	18	16	22	18	14	1.1154	1.4323	1.3005	1.0979	0.7262	1.0943	0.8667	0.6577	-0.0619263	0.835631	0.981747	0.10775	no
25	Msax_100:hit:5902:3.2.0.0	-	37877	38132	256	22	30	29	18	16	22	18	14	1.0892	1.3987	1.27	1.0722	0.7092	1.0687	0.8464	0.6423	-0.0619263	0.835631	0.981747	0.10775	no
26	maker-Msax_100-exonerate_protein2genome-gene-0.14	-	38012	38098	87	7	15	11	5	4	8	4	5	1.0198	2.0579	1.4175	0.8764	0.5217	1.1435	0.5535	0.675	-0.15259	0.653966	NA	0.271974	NA
27	Msax_100:hit:5907:3.10.0.0	-	38015	38125	111	9	17	12	6	4	8	4	6	1.0277	1.828	1.212	0.8242	0.4089	0.8963	0.4338	0.6348	-0.14405	0.672011	NA	0.278205	NA
28	Msax_100:hit:5912:3.10.0.0	-	38015	38125	111	9	17	12	6	4	8	4	6	1.0277	1.828	1.212	0.8242	0.4089	0.8963	0.4338	0.6348	-0.14405	0.672011	NA	0.278205	NA
29	maker-Msax_100-snap-gene-0.19	+	38819	41047	665	419	579	1257	287	604	397	294	276	7.986	10.3921	21.1914	6.581	10.3057	7.424	5.322	4.8743	-0.540384	0.0583546	0.838836	0.128908	no
30	Msax_100:hit:5901:3.2.0.0	-	38937	41045	570	419	579	1256	287	604	397	294	276	9.317	12.1242	24.7036	7.6778	12.0234	8.6613	6.209	5.6867	-0.5401	0.0584263	0.838836	0.128791	no
31	Msax_100:hit:5903:3.2.0.0	+	38937	41047	566	419	579	1256	287	604	397	294	276	9.3829	12.2098	24.8782	7.732	12.1083	8.7225	6.2529	5.7269	-0.5401	0.0584263	0.838836	0.128791	no
32	maker-Msax_100-snap-gene-0.21	-	39640	42331	846	4415	7505	5742	6003	7012	5368	7792	4027	66.1452	105.883	76.092	108.2	94.0449	78.9057	110.874	55.9029	-0.13304	0.488051	0.952478	0.0422468	no
33	Msax_100:hit:5908:3.10.0.0	-	39718	40844	342	398	532	1162	261	537	360	263	255	14.7501	18.5667	38.0913	11.6371	17.8161	13.0901	9.2572	8.7566	-0.523676	0.0701146	0.847034	0.135112	no
34	Msax_100:hit:5913:3.10.0.0	-	39724	40844	315	398	532	1162	261	537	360	263	255	16.0144	20.1581	41.3563	12.6345	19.3432	14.2121	10.0507	9.5072	-0.523676	0.0701146	0.847034	0.135112	no
35	Msax_100:hit:5922:4.5.0.0	-	40527	45250	942	4372	7463	5622	5993	6971	5348	7799	4012	58.8257	94.5607	66.9092	97.0112	83.9669	70.6004	99.6643	50.0188	-0.127761	0.511469	0.953884	0.0437276	no
36	Msax_100:hit:5917:4.5.0.0	-	41703	74788	2202	4087	7002	4631	5807	6532	5044	7588	3859	23.5248	37.9536	23.5778	40.2127	33.6583	28.4855	41.4822	20.5817	-0.0855948	0.689269	0.964595	0.0555373	no
37	Msax_100:hit:5923:4.5.0.0	-	51018	74788	3693	93	66	128	87	95	65	71	94	0.3192	0.2133	0.3886	0.3592	0.2919	0.2189	0.2314	0.2989	-0.0248512	0.926403	0.991887	0.0953978	no
38	Msax_100:hit:5920:4.5.0.0	+	58599	74039	954	67	40	87	58	69	54	49	71	0.8902	0.5004	1.0224	0.9271	0.8207	0.7039	0.6183	0.874	0.092532	0.74151	0.968879	0.107008	no
39	Msax_10000:hit:78219:4.5.0.0	+	1691	15387	3105	176	395	278	272	315	190	398	220	0.7184	1.5184	1.0038	1.3358	1.1511	0.761	1.543	0.8321	-0.198057	0.357101	0.944151	0.0526659	no
40	Msax_10000:hit:78222:4.5.0.0	-	2992	44207	6093	348	778	644	476	582	387	743	407	0.7239	1.524	1.185	1.1913	1.0838	0.7899	1.4679	0.7845	-0.223689	0.237874	0.939385	0.0392466	no
41	Msax_10000:hit:78216:4.5.0.0	+	5335	9842	984	14	21	23	14	13	6	27	26	0.1803	0.2547	0.262	0.217	0.1499	0.0758	0.3303	0.3103	0.134365	0.678863	0.963596	0.181303	no
42	maker-Msax_10000-augustus-gene-0.11	-	15084	36395	3468	175	408	396	210	272	208	369	204	0.6396	1.4042	1.2802	0.9234	0.8899	0.7458	1.2809	0.6908	-0.229292	0.261424	0.9399	0.0456416	no
43	Msax_10000:hit:78218:4.5.0.0	-	15084	36395	3468	175	408	396	210	272	208	369	204	0.6396	1.4042	1.2802	0.9234	0.8899	0.7458	1.2809	0.6908	-0.229292	0.261424	0.9399	0.0456416	no
44	Msax_10000:hit:78210:3.2.0.0	-	17117	17813	256	16	49	55	29	49	19	44	18	0.7922	2.2846	2.4086	1.7274	2.1718	0.923	2.069	0.8258	-0.59644	0.0288944	0.760569	0.0799683	no
45	Msax_10000:hit:78211:3.2.0.0	-	17117	17813	255	16	49	55	29	49	19	44	18	0.7953	2.2935	2.4181	1.7341	2.1803	0.9266	2.0771	0.829	-0.59644	0.0288944	0.760569	0.0799683	no
46	Msax_10000:hit:78215:3.10.0.0	+	17117	17813	255	16	49	55	29	49	19	44	18	0.7953	2.2935	2.4181	1.7341	2.1803	0.9266	2.0771	0.829	-0.59644	0.0288944	0.760569	0.0799683	no
47	Msax_10000:hit:78213:3.10.0.0	+	17492	17813	264	14	47	48	24	43	17	42	17	0.6721	2.1249	2.0384	1.3862	1.8481	0.8008	1.9151	0.7563	-0.533675	0.0585894	0.838836	0.0903653	no
48	Msax_10000:hit:78220:4.5.0.0	+	18923	22044	564	24	83	65	44	61	41	60	42	0.5393	1.7565	1.2921	1.1896	1.2272	0.904	1.2806	0.8746	-0.359646	0.135489	0.90406	0.0562418	no
49	Msax_10001:hit:78237:4.5.0.0	-	229	5794	852	416	540	486	297	558	416	539	440	6.1886	7.5649	6.395	5.3155	7.4312	6.0718	7.6155	6.0651	0.149195	0.280912	0.942895	0.0178654	no
50	Msax_10001:hit:78236:4.5.0.0	-	2189	5794	486	171	180	207	97	204	126	209	172	4.4596	4.4206	4.7751	3.0434	4.7627	3.224	5.1768	4.1564	0.178644	0.368188	0.94418	0.0400754	no
51	Msax_10002:hit:78263:4.5.0.0	+	167	738	246	12	55	19	25	22	32	27	18	0.6183	2.6686	0.8659	1.5496	1.0147	1.6176	1.3212	0.8593	-0.182098	0.564586	0.955772	0.164173	no
52	Msax_10002:hit:78259:4.5.0.0	+	620	739	120	12	53	18	24	21	32	26	16	1.2675	5.2716	1.6817	3.0497	1.9856	3.3162	2.6082	1.5659	-0.171773	0.58971	0.955772	0.171367	no
53	Msax_10002:hit:78260:4.5.0.0	+	4247	8150	1296	90	131	87	83	108	96	109	92	0.8802	1.2065	0.7526	0.9766	0.9455	0.9212	1.0124	0.8337	0.100596	0.612985	0.956752	0.036111	no
54	Msax_10002:hit:78264:4.5.0.0	+	4247	8150	1368	90	131	87	83	108	96	109	92	0.8339	1.143	0.713	0.9252	0.8958	0.8727	0.9592	0.7898	0.100596	0.612985	0.956752	0.036111	no
55	maker-Msax_10002-augustus-gene-0.14	+	4536	4985	366	29	46	25	34	42	25	39	23	1.0043	1.5001	0.7658	1.4165	1.3021	0.8494	1.2827	0.738	-0.141962	0.601153	0.955772	0.079025	no
56	Msax_10002:hit:78245:3.2.0.0	+	4589	4925	255	24	39	17	24	35	20	32	21	1.1929	1.8255	0.7474	1.4352	1.5574	0.9753	1.5106	0.9672	-0.0508865	0.858885	0.984262	0.0937551	no
57	Msax_10002:hit:78249:3.2.0.0	+	4589	4925	253	24	39	17	24	35	20	32	21	1.2023	1.8399	0.7533	1.4465	1.5697	0.9831	1.5226	0.9748	-0.0508865	0.858885	0.984262	0.0937551	no
58	Msax_10002:hit:78253:3.10.0.0	-	4590	4925	336	24	39	17	24	35	20	32	21	0.9053	1.3854	0.5672	1.0892	1.1819	0.7402	1.1465	0.734	-0.0508865	0.858885	0.984262	0.0937551	no
59	Msax_10002:hit:78256:3.10.0.0	-	4590	4925	252	24	39	17	24	35	20	32	21	1.2071	1.8472	0.7563	1.4522	1.5759	0.987	1.5286	0.9787	-0.0508865	0.858885	0.984262	0.0937551	no
60	Msax_10002:hit:78266:4.5.0.0	-	5895	27073	1872	382	476	485	328	458	456	377	415	2.5864	3.0349	2.9046	2.6718	2.776	3.0292	2.4243	2.6035	0.103512	0.56241	0.955772	0.0334058	no
61	snap_masked-Msax_10002-processed-gene-0.9	-	5895	27073	1872	382	476	485	328	458	456	377	415	2.5864	3.0349	2.9046	2.6718	2.776	3.0292	2.4243	2.6035	0.103512	0.56241	0.955772	0.0334058	no
62	maker-Msax_10002-snap-gene-0.17	+	7230	8147	435	40	59	45	34	43	48	45	46	1.1655	1.6189	1.1598	1.1918	1.1216	1.3722	1.2453	1.2419	0.162733	0.489964	0.952846	0.0495411	no
63	Msax_10002:hit:78246:3.2.0.0	-	7287	7626	138	16	28	18	12	23	29	17	27	1.4695	2.4217	1.4623	1.326	1.8911	2.6133	1.4829	2.2978	0.274246	0.362194	0.94418	0.113668	no
64	Msax_10002:hit:78250:3.2.0.0	+	7287	7626	134	16	28	18	12	23	29	17	27	1.5134	2.494	1.506	1.3655	1.9475	2.6913	1.5272	2.3664	0.274246	0.362194	0.94418	0.113668	no
65	Msax_10002:hit:78257:3.10.0.0	-	7287	7624	132	16	27	18	12	23	29	17	25	1.5363	2.4414	1.5288	1.3862	1.9771	2.7321	1.5503	2.2243	0.262641	0.3804	0.94418	0.109342	no
66	Msax_10002:hit:78254:3.10.0.0	-	7538	7624	87	8	17	11	9	16	13	13	16	1.1655	2.3323	1.4175	1.5774	2.0867	1.8582	1.7988	2.1599	0.0843622	0.789287	NA	0.123397	NA
67	Msax_10002:hit:78247:3.2.0.0	+	7627	8062	160	22	35	29	18	22	28	25	27	1.7428	2.6109	2.032	1.7155	1.5602	2.1762	1.8809	1.9818	0.146669	0.591416	0.955772	0.0731402	no
68	Msax_10002:hit:78251:3.2.0.0	+	7627	8062	159	22	35	29	18	22	28	25	27	1.7537	2.6274	2.0448	1.7263	1.57	2.1899	1.8928	1.9943	0.146669	0.591416	0.955772	0.0731402	no
69	Msax_10002:hit:78265:4.5.0.0	+	19923	22652	294	9	10	27	7	17	26	18	16	0.388	0.406	1.0296	0.3631	0.6561	1.0997	0.737	0.6391	0.253439	0.439223	NA	0.191059	NA
70	Msax_10002:hit:78248:3.2.0.0	-	23812	24072	261	29	33	36	19	34	23	33	16	1.4083	1.5091	1.5464	1.11	1.4781	1.0959	1.522	0.72	-0.0565237	0.835276	0.981747	0.0736555	no
71	Msax_10002:hit:78252:3.2.0.0	-	23812	24072	261	29	33	36	19	34	23	33	16	1.4083	1.5091	1.5464	1.11	1.4781	1.0959	1.522	0.72	-0.0565237	0.835276	0.981747	0.0736555	no
72	Msax_10002:hit:78255:3.10.0.0	-	23812	23958	147	23	29	29	15	32	21	26	10	1.9831	2.3547	2.2117	1.556	2.47	1.7765	2.1292	0.7989	-0.139165	0.633018	0.959222	0.0968059	no
73	Msax_10002:hit:78258:3.10.0.0	-	23812	23958	147	23	29	29	15	32	21	26	10	1.9831	2.3547	2.2117	1.556	2.47	1.7765	2.1292	0.7989	-0.139165	0.633018	0.959222	0.0968059	no
74	Msax_10002:hit:78262:4.5.0.0	-	27418	29198	573	35	44	46	26	50	28	32	51	0.7742	0.9165	0.9	0.6919	0.9901	0.6077	0.6723	1.0453	0.037238	0.889493	0.987792	0.0794655	no
75	Msax_10002:hit:78267:4.5.0.0	-	27419	30451	894	42	58	59	28	64	39	38	62	0.5955	0.7744	0.7399	0.4776	0.8123	0.5425	0.5117	0.8145	0.0327346	0.900664	0.989415	0.0775194	no
76	Msax_10005:hit:78310:3.2.0.0	+	20132	20758	627	222	482	297	301	455	290	329	226	4.4877	9.1755	5.3105	7.3203	8.2339	5.7517	6.3165	4.2332	-0.31348	0.100182	0.871431	0.0385528	no
77	Msax_10005:hit:78313:3.2.0.0	+	20132	20758	627	222	482	297	301	455	290	329	226	4.4877	9.1755	5.3105	7.3203	8.2339	5.7517	6.3165	4.2332	-0.31348	0.100182	0.871431	0.0385528	no
78	maker-Msax_10005-exonerate_protein2genome-gene-0.7	+	20460	20663	204	140	300	189	171	282	185	197	155	8.6983	17.5525	10.3867	12.7819	15.6849	11.2774	11.6249	8.9233	-0.255662	0.177101	0.924883	0.035949	no
79	Msax_10005:hit:78316:3.10.0.0	+	20460	20660	201	140	297	188	171	281	185	196	155	8.8282	17.6363	10.486	12.9726	15.8626	11.4457	11.7385	9.0565	-0.250867	0.185502	0.926927	0.0359656	no
80	Msax_10005:hit:78319:3.10.0.0	+	20460	20660	201	140	297	188	171	281	185	196	155	8.8282	17.6363	10.486	12.9726	15.8626	11.4457	11.7385	9.0565	-0.250867	0.185502	0.926927	0.0359656	no
81	augustus_masked-Msax_10005-processed-gene-0.2	-	20666	21613	372	165	386	220	223	360	202	240	174	5.6218	12.3849	6.6302	9.1409	10.9805	6.7527	7.7664	5.4933	-0.378324	0.0551984	0.831813	0.0410943	no
82	Msax_10005:hit:78322:4.5.0.0	-	20666	21613	372	165	386	220	223	360	202	240	174	5.6218	12.3849	6.6302	9.1409	10.9805	6.7527	7.7664	5.4933	-0.378324	0.0551984	0.831813	0.0410943	no
83	Msax_10005:hit:78326:4.5.0.0	-	20666	21640	399	165	386	220	223	361	202	240	174	5.2414	11.5468	6.1815	8.5224	10.2659	6.2957	7.2409	5.1215	-0.379277	0.0547597	0.829165	0.0411748	no
84	Msax_10005:hit:78311:3.2.0.0	+	20810	20986	177	90	229	128	120	210	102	138	103	6.4448	15.4422	8.1074	10.338	13.462	7.1663	9.3855	6.8342	-0.42244	0.0411665	0.788208	0.0434088	no
85	Msax_10005:hit:78314:3.2.0.0	-	20810	20986	177	90	229	128	120	210	102	138	103	6.4448	15.4422	8.1074	10.338	13.462	7.1663	9.3855	6.8342	-0.42244	0.0411665	0.788208	0.0434088	no
86	Msax_10005:hit:78317:3.10.0.0	-	20810	20986	177	90	229	128	120	210	102	138	103	6.4448	15.4422	8.1074	10.338	13.462	7.1663	9.3855	6.8342	-0.42244	0.0411665	0.788208	0.0434088	no
87	Msax_10005:hit:78320:3.10.0.0	-	20810	20986	177	90	229	128	120	210	102	138	103	6.4448	15.4422	8.1074	10.338	13.462	7.1663	9.3855	6.8342	-0.42244	0.0411665	0.788208	0.0434088	no
88	Msax_10006:hit:78357:4.5.0.0	+	160	6268	855	1837	3132	1989	2776	2671	2266	3438	1893	27.2321	43.7224	26.0804	49.5087	35.4464	32.958	48.4051	26.0021	-0.0456401	0.839617	0.982149	0.0634539	no
89	Msax_10006:hit:78362:4.5.0.0	-	679	4304	492	641	1142	738	1009	954	842	1260	665	16.5132	27.7044	16.8166	31.2719	22.0012	21.282	30.8288	15.8738	-0.0553821	0.808853	0.976759	0.0653745	no
90	Msax_10006:hit:78341:3.2.0.0	+	1246	1370	125	544	969	612	832	829	725	1085	571	55.1603	92.5256	54.8893	101.494	75.2503	72.1264	104.489	53.6475	-0.0304195	0.893742	0.988328	0.06424	no
91	Msax_10006:hit:78346:3.2.0.0	+	1246	1380	135	544	969	612	833	832	725	1085	572	51.0744	85.6718	50.8234	94.0892	69.9284	66.7837	96.7492	49.7606	-0.0315079	0.889944	0.987792	0.0642095	no
92	Msax_10008:hit:78394:4.5.0.0	-	1299	12014	1758	189	372	326	218	317	242	329	204	1.3626	2.5256	2.079	1.8909	2.046	1.7118	2.2528	1.3628	-0.164056	0.293649	0.942895	0.0225008	no
93	Msax_10008:hit:78396:4.5.0.0	-	1299	4726	1737	0	0	105	0	0	0	0	0	0	0	0.6777	0	0	0	0	0	-0.127398	0.353023	NA	10	NA
94	Msax_10008:hit:78389:3.2.0.0	-	7016	7314	299	12	50	26	29	41	43	42	21	0.5087	1.9959	0.9749	1.479	1.5559	1.7884	1.6909	0.8248	-0.108313	0.721295	0.966289	0.136236	no
95	Msax_10008:hit:78390:3.2.0.0	+	7016	7314	299	12	50	26	29	41	43	42	21	0.5087	1.9959	0.9749	1.479	1.5559	1.7884	1.6909	0.8248	-0.108313	0.721295	0.966289	0.136236	no
96	maker-Msax_10008-exonerate_protein2genome-gene-0.5	-	7103	7273	171	7	23	18	20	26	26	31	13	0.5188	1.6054	1.1801	1.7835	1.7252	1.8908	2.1823	0.8928	-0.0335873	0.915379	0.991077	0.153561	no
97	Msax_10008:hit:78391:3.10.0.0	-	7106	7273	168	7	23	18	20	26	26	31	13	0.5281	1.6341	1.2012	1.8153	1.756	1.9246	2.2213	0.9088	-0.0335873	0.915379	0.991077	0.153561	no
98	Msax_10008:hit:78392:3.10.0.0	-	7106	7273	168	7	23	18	20	26	26	31	13	0.5281	1.6341	1.2012	1.8153	1.756	1.9246	2.2213	0.9088	-0.0335873	0.915379	0.991077	0.153561	no
99	Msax_10008:hit:78397:4.5.0.0	-	8165	17675	1854	80	149	82	93	129	104	146	87	0.5469	0.9592	0.4958	0.7649	0.7895	0.6976	0.948	0.5511	0.0396428	0.858514	0.984262	0.0521001	no
100	Msax_10008:hit:78395:4.5.0.0	+	9826	20395	2835	61	103	60	59	90	64	95	68	0.2727	0.4336	0.2373	0.3173	0.3602	0.2807	0.4034	0.2817	0.0608165	0.780197	0.973423	0.0447154	no
101	Msax_1001:hit:29897:4.5.0.0	+	752	3035	438	34	21	30	19	26	25	17	25	0.9839	0.5723	0.7679	0.6615	0.6735	0.7098	0.4672	0.6703	0.222114	0.457359	0.951231	0.116203	no
102	Msax_10010:hit:78433:4.5.0.0	+	1238	10339	864	2	39	41	12	61	12	25	10	0.0293	0.5388	0.532	0.2118	0.8011	0.1727	0.3483	0.1359	-0.864011	0.00974352	0.591369	0.250684	no
103	Msax_10010:hit:78434:4.5.0.0	+	2127	5978	738	2	18	14	2	11	5	9	4	0.0343	0.2911	0.2127	0.0413	0.1691	0.0843	0.1468	0.0637	-0.469956	0.167742	NA	0.30363	NA
104	Msax_10010:hit:78435:4.5.0.0	+	6270	10069	1161	0	21	24	6	47	7	17	6	0	0.2159	0.2318	0.0788	0.4593	0.075	0.1763	0.0607	-0.699051	0.0396362	NA	0.437409	NA
105	snap_masked-Msax_10010-processed-gene-0.2	+	6270	10069	1161	0	21	24	6	47	7	17	6	0	0.2159	0.2318	0.0788	0.4593	0.075	0.1763	0.0607	-0.699051	0.0396362	NA	0.437409	NA
106	Msax_10013:hit:78465:4.5.0.0	+	636	18809	4935	513	1002	1460	590	670	342	773	578	1.3176	2.4234	3.3167	1.823	1.5405	0.8618	1.8856	1.3755	-0.474135	0.0571519	0.836367	0.0829697	no
107	Msax_10013:hit:78464:4.5.0.0	+	4322	20057	579	281	581	662	321	374	195	447	327	6.1513	11.9769	12.8182	8.4539	7.3292	4.1882	9.2935	6.6327	-0.387557	0.0945272	0.864062	0.0660711	no
108	Msax_10013:hit:78467:4.5.0.0	-	13402	17993	657	16	29	26	26	30	13	16	35	0.3087	0.5268	0.4437	0.6034	0.5181	0.2461	0.2932	0.6256	-0.196991	0.525322	0.955271	0.142284	no
109	maker-Msax_10013-snap-gene-0.6	+	19467	23387	927	42	75	95	47	63	47	59	54	0.5743	0.9657	1.1489	0.7731	0.7711	0.6305	0.7662	0.6841	-0.237059	0.295526	0.942895	0.0473956	no
110	Msax_10013:hit:78466:4.5.0.0	+	19467	23387	927	42	75	95	47	63	47	59	54	0.5743	0.9657	1.1489	0.7731	0.7711	0.6305	0.7662	0.6841	-0.237059	0.295526	0.942895	0.0473956	no
111	Msax_10013:hit:78457:3.2.0.0	+	22695	23562	631	17	42	36	24	21	14	24	25	0.3415	0.7945	0.6396	0.58	0.3776	0.2759	0.4579	0.4653	-0.328656	0.257397	0.9399	0.0979321	no
112	Msax_10013:hit:78459:3.2.0.0	+	22695	23562	628	17	42	36	24	21	14	24	25	0.3431	0.7982	0.6427	0.5827	0.3794	0.2772	0.46	0.4675	-0.328656	0.257397	0.9399	0.0979321	no
113	Msax_10013:hit:78461:3.10.0.0	-	23300	23482	183	5	15	18	10	12	6	11	9	0.3463	0.9783	1.1027	0.8333	0.744	0.4077	0.7236	0.5776	-0.421786	0.193842	NA	0.138647	NA
114	Msax_10013:hit:78463:3.10.0.0	-	23300	23482	183	5	15	18	10	12	6	11	9	0.3463	0.9783	1.1027	0.8333	0.744	0.4077	0.7236	0.5776	-0.421786	0.193842	NA	0.138647	NA
115	Msax_10014:hit:78508:4.5.0.0	-	2553	5826	849	52	33	32	5	19	45	28	3	0.7763	0.4639	0.4226	0.0898	0.2539	0.6591	0.397	0.0415	0.408948	0.22982	0.93929	0.431436	no
116	Msax_10014:hit:78505:4.5.0.0	-	3024	6910	591	32	17	30	9	22	27	13	6	0.6863	0.3433	0.5691	0.2322	0.4224	0.5681	0.2648	0.1192	0.163561	0.626262	0.95914	0.266152	no
117	Msax_10014:hit:78509:4.5.0.0	-	5938	12269	861	112	53	72	33	62	92	96	54	1.6487	0.7347	0.9375	0.5844	0.8171	1.3288	1.3422	0.7366	0.753554	0.00343633	0.369403	0.0782807	no
118	augustus_masked-Msax_10014-processed-gene-0.0	+	7859	8527	669	24	16	16	3	10	21	26	16	0.4547	0.2855	0.2681	0.0684	0.1696	0.3904	0.4678	0.2809	0.823186	0.00897263	NA	0.133714	NA
119	Msax_10014:hit:78502:3.10.0.0	+	7859	8407	549	18	14	14	3	8	21	22	13	0.4156	0.3044	0.2859	0.0833	0.1653	0.4757	0.4824	0.2781	0.776509	0.0152368	NA	0.141257	NA
120	Msax_10014:hit:78503:3.10.0.0	+	7859	8407	549	18	14	14	3	8	21	22	13	0.4156	0.3044	0.2859	0.0833	0.1653	0.4757	0.4824	0.2781	0.776509	0.0152368	NA	0.141257	NA
121	Msax_10014:hit:78504:4.5.0.0	+	7859	8527	669	24	16	16	3	10	21	26	16	0.4547	0.2855	0.2681	0.0684	0.1696	0.3904	0.4678	0.2809	0.823186	0.00897263	NA	0.133714	NA
122	Msax_10014:hit:78506:4.5.0.0	+	11952	21463	1197	71	68	96	33	93	60	65	70	0.7518	0.6781	0.8991	0.4204	0.8816	0.6233	0.6537	0.6868	0.106001	0.672125	0.963596	0.0708675	no
123	Msax_10014:hit:78510:4.5.0.0	-	15828	38988	1254	237	256	287	150	260	191	268	249	2.3955	2.4366	2.5658	1.824	2.3526	1.8941	2.5727	2.332	0.188862	0.28759	0.942895	0.0309811	no
124	Msax_10016:hit:78558:4.5.0.0	-	491	11024	1041	26	20	34	22	20	16	16	36	0.3166	0.2293	0.3662	0.3223	0.218	0.1911	0.185	0.4061	0.121513	0.700235	0.965306	0.160288	no
125	maker-Msax_10016-augustus-gene-0.8	+	10917	24804	1812	439	420	626	351	497	369	827	696	3.0707	2.7666	3.8731	2.9538	3.1122	2.5324	5.4941	4.511	0.40442	0.077686	0.848398	0.0647615	no
126	Msax_10016:hit:78554:4.5.0.0	+	10923	24804	1956	439	420	626	351	497	369	827	696	2.8447	2.5629	3.588	2.7363	2.883	2.346	5.0897	4.1789	0.40442	0.077686	0.848398	0.0647615	no
127	Msax_10016:hit:78556:4.5.0.0	+	10923	17237	918	157	129	187	88	153	114	245	214	2.1677	1.6772	2.2837	1.4617	1.8911	1.5443	3.2127	2.7378	0.506338	0.0288606	0.760569	0.0621941	no
128	Msax_10016:hit:78559:4.5.0.0	-	13874	25386	1776	396	383	569	325	455	340	784	639	2.8261	2.574	3.5918	2.7904	2.9069	2.3807	5.314	4.2255	0.414522	0.0734504	0.847034	0.0664602	no
129	Msax_10016:hit:78550:3.2.0.0	+	17133	17955	254	72	49	92	46	76	42	144	96	3.5928	2.3026	4.0607	2.7615	3.395	2.0563	6.8246	4.4387	0.457776	0.103655	0.875931	0.110727	no
130	Msax_10016:hit:78551:3.2.0.0	+	17133	17955	247	72	49	92	46	76	42	144	96	3.6947	2.3678	4.1758	2.8398	3.4912	2.1146	7.0181	4.5645	0.457776	0.103655	0.875931	0.110727	no
131	Msax_10016:hit:78557:4.5.0.0	+	17599	25896	1437	312	310	467	275	369	266	627	523	2.7519	2.5749	3.6434	2.9181	2.9136	2.3019	5.2525	4.2743	0.375714	0.115244	0.891249	0.0718219	no
132	Msax_10016:hit:78552:3.10.0.0	+	17620	17954	252	63	44	75	37	61	35	110	80	3.1687	2.084	3.3366	2.2389	2.7466	1.7272	5.2546	3.7283	0.459212	0.0962474	0.866427	0.0999526	no
133	Msax_10016:hit:78553:3.10.0.0	+	17620	17954	189	63	44	75	37	61	35	110	80	4.2249	2.7787	4.4488	2.9852	3.6621	2.3029	7.0062	4.9711	0.459212	0.0962474	0.866427	0.0999526	no
134	maker-Msax_10017-snap-gene-0.14	-	2393	9810	1026	65	162	81	65	122	67	119	87	0.803	1.8846	0.8851	0.966	1.3492	0.8121	1.3962	0.9959	-0.126216	0.594208	0.955772	0.0621161	no
135	Msax_10017:hit:78601:4.5.0.0	-	2425	9810	822	65	162	81	65	122	67	119	87	1.0023	2.3523	1.1047	1.2058	1.684	1.0136	1.7427	1.243	-0.126216	0.594208	0.955772	0.0621161	no
136	Msax_10017:hit:78599:4.5.0.0	+	3533	10936	882	78	193	96	85	153	84	159	105	1.1209	2.6118	1.2202	1.4695	1.9683	1.1843	2.1701	1.3981	-0.104153	0.658329	0.962264	0.0630594	no
137	maker-Msax_10017-augustus-gene-0.11	+	8155	9547	359	53	143	61	58	98	53	107	67	1.8712	4.7543	1.9049	2.4636	3.0974	1.8359	3.5879	2.1918	-0.146213	0.569805	0.955772	0.0796586	no
138	Msax_10017:hit:78585:3.2.0.0	+	8194	9510	286	46	132	53	47	89	42	97	58	2.0386	5.5088	2.0776	2.5059	3.5309	1.8262	4.0828	2.3817	-0.168717	0.535408	0.955271	0.0960422	no
139	Msax_10017:hit:78587:3.2.0.0	+	8194	9510	283	46	132	53	47	89	42	97	58	2.0602	5.5672	2.0996	2.5324	3.5683	1.8456	4.1261	2.4069	-0.168717	0.535408	0.955271	0.0960422	no
140	Msax_10017:hit:78589:3.10.0.0	-	8196	9508	312	46	130	53	47	89	42	96	58	1.8687	4.9732	1.9044	2.2971	3.2367	1.674	3.704	2.1832	-0.166851	0.537444	0.955271	0.0937481	no
141	Msax_10017:hit:78593:3.10.0.0	-	8196	9508	279	46	130	53	47	89	42	96	58	2.0897	5.5614	2.1297	2.5688	3.6195	1.872	4.1421	2.4414	-0.166851	0.537444	0.955271	0.0937481	no
142	Msax_10017:hit:78597:4.5.0.0	+	8199	12541	330	261	699	402	368	680	442	571	364	10.0245	25.282	13.6571	17.0044	23.3808	16.6562	20.8292	12.9542	-0.187624	0.383856	0.94418	0.0544318	no
143	Msax_10017:hit:78586:3.2.0.0	-	10926	11189	264	33	90	58	58	103	75	109	50	1.5843	4.069	2.463	3.3501	4.4269	3.5328	4.9702	2.2243	-0.0515003	0.848705	0.983544	0.0935864	no
144	Msax_10017:hit:78588:3.2.0.0	+	10926	11189	264	33	90	58	58	103	75	109	50	1.5843	4.069	2.463	3.3501	4.4269	3.5328	4.9702	2.2243	-0.0515003	0.848705	0.983544	0.0935864	no
145	Msax_10017:hit:78590:3.10.0.0	+	10927	11097	171	27	60	41	38	75	52	85	41	2.0013	4.188	2.688	3.3886	4.9766	3.7816	5.9838	2.8159	0.0738601	0.785242	0.973715	0.0896975	no
146	Msax_10017:hit:78594:3.10.0.0	+	10927	11097	171	27	60	41	38	75	52	85	41	2.0013	4.188	2.688	3.3886	4.9766	3.7816	5.9838	2.8159	0.0738601	0.785242	0.973715	0.0896975	no
147	maker-Msax_10017-exonerate_protein2genome-gene-0.7	+	10969	11100	132	25	52	33	29	70	45	54	34	2.4005	4.7019	2.8028	3.3501	6.0171	4.2394	4.9246	3.025	-0.0234011	0.931003	0.992112	0.084241	no
148	maker-Msax_10017-augustus-gene-0.12	-	12655	16606	360	73	163	114	89	166	114	160	78	2.5701	5.4042	3.5502	3.7698	5.232	3.9379	5.3502	2.5446	-0.131207	0.553588	0.955669	0.0521255	no
149	Msax_10017:hit:78598:4.5.0.0	-	12655	16606	360	73	163	114	89	166	114	160	78	2.5701	5.4042	3.5502	3.7698	5.232	3.9379	5.3502	2.5446	-0.131207	0.553588	0.955669	0.0521255	no
150	Msax_10017:hit:78602:4.5.0.0	-	12655	24774	738	106	230	167	147	235	178	205	136	1.8205	3.7198	2.5369	3.0373	3.6131	2.9994	3.3439	2.1642	-0.128482	0.520132	0.954412	0.0409095	no
151	Msax_10017:hit:78592:3.10.0.0	-	12658	16663	408	73	173	122	97	165	119	162	79	2.2678	5.061	3.3523	3.6253	4.5887	3.627	4.7798	2.274	-0.169734	0.439384	0.948846	0.0509896	no
152	Msax_10017:hit:78596:3.10.0.0	-	12661	16663	411	73	173	122	97	165	118	159	79	2.2512	5.024	3.3279	3.5988	4.5552	3.5703	4.657	2.2574	-0.18081	0.4059	0.945577	0.0495741	no
153	Msax_10017:hit:78591:3.10.0.0	-	13603	16663	291	62	141	100	87	138	98	134	58	2.7005	5.7833	3.8526	4.5588	5.3808	4.1879	5.5432	2.3408	-0.210824	0.361493	0.94418	0.0578874	no
154	Msax_10017:hit:78595:3.10.0.0	-	13603	16663	288	62	141	100	87	138	98	134	58	2.7286	5.8435	3.8927	4.6063	5.4369	4.2316	5.601	2.3651	-0.210824	0.361493	0.94418	0.0578874	no
155	Msax_10018:hit:78647:4.5.0.0	-	136	8308	333	6	5	9	8	10	5	4	10	0.2284	0.1792	0.303	0.3663	0.3407	0.1867	0.1446	0.3527	-0.0862464	0.799682	NA	0.248404	NA
156	Msax_10018:hit:78652:4.5.0.0	-	859	7349	840	6	4	6	4	7	4	3	10	0.0905	0.0568	0.0801	0.0726	0.0946	0.0592	0.043	0.1398	0.173205	0.610805	NA	0.30652	NA
157	Msax_10018:hit:78651:4.5.0.0	+	24860	39175	2076	194	356	490	153	284	188	339	223	1.1844	2.0468	2.6462	1.1238	1.5522	1.1262	1.9657	1.2615	-0.199303	0.394848	0.944404	0.0669519	no
158	Msax_10018:hit:78648:4.5.0.0	-	28143	38874	2319	189	342	482	146	275	181	323	214	1.033	1.7602	2.3302	0.96	1.3455	0.9706	1.6767	1.0838	-0.208571	0.379017	0.94418	0.0692279	no
159	maker-Msax_10018-augustus-gene-0.16	-	29763	33012	1795	6	8	242	12	11	8	14	20	0.0424	0.0532	1.5115	0.1019	0.0695	0.0554	0.0939	0.1309	-0.748698	0.0215	0.712543	0.783407	no
160	Msax_10018:hit:78631:3.2.0.0	+	29763	32763	1795	6	8	242	12	11	8	14	20	0.0424	0.0532	1.5115	0.1019	0.0695	0.0554	0.0939	0.1309	-0.748698	0.0215	0.712543	0.783407	no
161	Msax_10018:hit:78632:3.2.0.0	-	29763	32765	1783	6	8	242	12	11	8	14	20	0.0427	0.0536	1.5216	0.1026	0.07	0.0558	0.0945	0.1317	-0.748698	0.0215	0.712543	0.783407	no
162	Msax_10018:hit:78654:4.5.0.0	-	29914	33169	1884	6	8	241	12	11	8	13	20	0.0404	0.0507	1.4341	0.0971	0.0662	0.0528	0.0831	0.1247	-0.754226	0.0205474	0.705824	0.783451	no
163	Msax_10018:hit:78634:3.10.0.0	-	29917	30253	234	0	4	70	5	8	1	4	4	0	0.204	3.3537	0.3258	0.3879	0.0531	0.2058	0.2008	-0.844036	0.00769897	NA	0.847028	NA
164	Msax_10018:hit:78636:3.10.0.0	-	29917	32705	2061	6	8	241	12	11	8	13	20	0.0369	0.0463	1.3109	0.0888	0.0606	0.0483	0.0759	0.114	-0.754226	0.0205474	0.705824	0.783451	no
165	Msax_10018:hit:78641:3.10.0.0	-	29917	30253	228	0	4	70	5	8	1	4	4	0	0.2094	3.442	0.3344	0.3981	0.0545	0.2112	0.206	-0.844036	0.00769897	NA	0.847028	NA
166	Msax_10018:hit:78643:3.10.0.0	-	29917	32705	1569	6	8	241	12	11	8	13	20	0.0485	0.0609	1.722	0.1166	0.0795	0.0634	0.0997	0.1497	-0.754226	0.0205474	0.705824	0.783451	no
167	Msax_10018:hit:78637:3.10.0.0	-	30116	30262	147	0	3	53	2	6	1	3	4	0	0.2436	4.0421	0.2075	0.4631	0.0846	0.2457	0.3196	-0.687914	0.0249815	NA	0.980532	NA
168	Msax_10018:hit:78644:3.10.0.0	-	30116	30265	150	0	3	54	2	6	1	3	4	0	0.2387	4.036	0.2033	0.4539	0.0829	0.2408	0.3132	-0.690576	0.0243358	NA	0.985525	NA
169	Msax_10018:hit:78635:3.10.0.0	-	30344	31991	1275	3	6	168	7	8	7	12	13	0.0298	0.0562	1.4772	0.0837	0.0712	0.0683	0.1133	0.1197	-0.697934	0.0303842	0.760569	0.825048	no
170	Msax_10018:hit:78638:3.10.0.0	-	30347	31892	1140	3	6	155	7	6	6	11	12	0.0334	0.0628	1.5243	0.0936	0.0597	0.0655	0.1162	0.1236	-0.692584	0.0312177	0.760569	0.835647	no
171	Msax_10018:hit:78642:3.10.0.0	-	30731	31991	766	3	2	119	6	3	5	9	9	0.0496	0.0312	1.7417	0.1194	0.0444	0.0812	0.1414	0.138	-0.585522	0.0605564	0.841911	0.979489	no
172	Msax_10018:hit:78645:3.10.0.0	-	30788	31892	621	2	2	98	5	1	4	7	8	0.0408	0.0384	1.7692	0.1228	0.0183	0.0801	0.1357	0.1513	-0.535726	0.0779878	NA	1.10144	NA
173	Msax_10018:hit:78633:3.10.0.0	-	32412	32687	276	3	0	42	0	0	1	1	7	0.1378	0	1.706	0	0	0.0451	0.0436	0.2979	-0.203465	0.401421	NA	2.38372	NA
174	Msax_10018:hit:78640:3.10.0.0	-	32412	32687	180	3	0	42	0	0	1	1	7	0.2112	0	2.6159	0	0	0.0691	0.0669	0.4567	-0.203465	0.401421	NA	2.38372	NA
175	maker-Msax_10018-snap-gene-0.19	-	35352	39128	1623	107	148	159	83	120	103	163	111	0.8356	1.0884	1.0983	0.7798	0.8389	0.7892	1.209	0.8032	0.107464	0.566184	0.955772	0.0317785	no
176	Msax_10018:hit:78655:4.5.0.0	-	35352	39128	1623	107	148	159	83	120	103	163	111	0.8356	1.0884	1.0983	0.7798	0.8389	0.7892	1.209	0.8032	0.107464	0.566184	0.955772	0.0317785	no
177	Msax_10018:hit:78639:3.10.0.0	-	37080	37612	267	33	41	46	19	31	30	53	25	1.5665	1.8328	1.9315	1.0851	1.3174	1.3973	2.3895	1.0996	0.191418	0.471108	0.952189	0.0728678	no
178	Msax_10018:hit:78646:3.10.0.0	-	37457	37756	180	30	40	38	13	28	22	43	19	2.1125	2.6524	2.3668	1.1013	1.765	1.5199	2.8757	1.2397	0.11671	0.683921	0.963877	0.0975083	no
179	Msax_10019:hit:78695:4.5.0.0	+	4154	9525	756	12	11	25	6	10	8	14	12	0.2012	0.1737	0.3707	0.121	0.1501	0.1316	0.2229	0.1864	0.0272424	0.934233	NA	0.185597	NA
180	Msax_10019:hit:78696:4.5.0.0	+	9602	21001	1947	199	331	255	158	269	181	255	248	1.2955	2.0291	1.4683	1.2374	1.5677	1.1561	1.5766	1.4959	0.0173857	0.922894	0.991267	0.0318997	no
181	maker-Msax_10019-augustus-gene-0.17	+	14179	18722	933	144	222	181	113	193	121	187	185	1.9562	2.84	2.1749	1.8468	2.3471	1.6128	2.4127	2.3287	0.0529704	0.78187	0.973621	0.0360187	no
182	Msax_10019:hit:78691:4.5.0.0	+	14179	18638	849	144	222	181	113	192	121	187	185	2.1498	3.121	2.3901	2.0295	2.566	1.7723	2.6515	2.5591	0.0547093	0.774921	0.972907	0.0360249	no
183	Msax_10019:hit:78677:3.2.0.0	+	17156	18722	480	63	105	71	51	86	58	68	83	1.6636	2.6109	1.6583	1.6202	2.0329	1.5026	1.7054	2.0308	0.0180267	0.936776	0.992618	0.0512138	no
184	Msax_10019:hit:78680:3.2.0.0	+	17156	18722	475	63	105	71	51	86	58	68	83	1.6811	2.6384	1.6758	1.6372	2.0543	1.5185	1.7233	2.0521	0.0180267	0.936776	0.992618	0.0512138	no
185	Msax_10019:hit:78687:3.10.0.0	+	17172	18047	345	55	98	64	43	70	51	59	76	2.0206	3.3904	2.0797	1.9005	2.3022	1.8383	2.0587	2.5871	0.0330913	0.890467	0.987792	0.0601398	no
186	Msax_10019:hit:78683:3.10.0.0	+	17395	18047	300	55	91	53	37	62	46	50	68	2.3237	3.6205	1.9806	1.8807	2.345	1.9068	2.0063	2.662	0.0747714	0.769127	0.972339	0.0724157	no
187	Msax_10019:hit:78700:4.5.0.0	-	20451	31315	1845	0	3	54	0	2	0	0	1	0	0.0194	0.3281	0	0.0123	0	0	0.0064	-0.59812	0.0237237	NA	1.7768	NA
188	Msax_10019:hit:78692:4.5.0.0	+	30940	36851	1236	4	0	320	1	0	0	0	0	0.041	0	2.9025	0.0123	0	0	0	0	-0.123541	0.369177	0.94418	10	no
189	Msax_10019:hit:78697:4.5.0.0	+	32615	40677	1884	1307	1529	1428	1427	1858	1459	1470	1038	8.7929	9.6867	8.4975	11.5497	11.19	9.6303	9.3926	6.4705	-0.068291	0.72603	0.966543	0.0433565	no
190	Msax_10019:hit:78694:4.5.0.0	-	37090	45375	1413	2581	2964	2300	2803	3497	2864	2789	2033	23.1518	25.0371	18.2487	30.2489	28.0813	25.2056	23.7606	16.8973	-0.00825198	0.969294	0.996769	0.0555563	no
191	Msax_10019:hit:78678:3.2.0.0	-	38775	39018	244	310	395	285	378	475	384	417	241	16.1031	19.3221	13.0949	23.6228	22.0886	19.5708	20.573	11.5998	-0.0306313	0.894126	0.988351	0.0646526	no
192	Msax_10019:hit:78681:3.2.0.0	-	38775	39018	244	310	395	285	378	475	384	417	241	16.1031	19.3221	13.0949	23.6228	22.0886	19.5708	20.573	11.5998	-0.0306313	0.894126	0.988351	0.0646526	no
193	maker-Msax_10019-exonerate_protein2genome-gene-0.14	-	38797	38913	117	128	164	128	134	199	154	168	104	13.8663	16.7304	12.2651	17.4641	19.2988	16.3682	17.2852	10.4393	-0.0014237	0.994634	0.999215	0.0472414	no
194	Msax_10019:hit:78684:3.10.0.0	-	38800	38913	114	124	162	127	133	197	149	166	102	13.7865	16.9613	12.4895	17.79	19.6076	16.2535	17.5289	10.508	-0.0209174	0.921037	0.991189	0.046677	no
195	Msax_10019:hit:78688:3.10.0.0	-	38800	38913	114	124	162	127	133	197	149	166	102	13.7865	16.9613	12.4895	17.79	19.6076	16.2535	17.5289	10.508	-0.0209174	0.921037	0.991189	0.046677	no
196	Msax_10019:hit:78701:4.5.0.0	-	39018	45457	1578	2478	2835	2156	2712	3354	2750	2667	1964	19.9036	21.4434	15.3175	26.2066	24.1168	21.6717	20.3455	14.617	-0.00407199	0.985079	0.99799	0.0578364	no
197	maker-Msax_10019-augustus-gene-0.18	-	40197	45484	1401	2163	2420	1845	2296	2865	2357	2261	1693	19.5684	20.617	14.764	24.9898	23.2033	20.9213	19.4274	14.1919	0.00905335	0.966834	0.996769	0.0577722	no
198	Msax_10019:hit:78698:4.5.0.0	+	44115	50226	1458	551	649	510	592	723	638	633	474	4.79	5.3129	3.9216	6.1915	5.6266	5.4416	5.2263	3.8181	0.0498784	0.807499	0.976455	0.0480591	no
199	Msax_10019:hit:78679:3.2.0.0	+	44162	45484	249	435	453	390	465	520	489	440	334	22.1426	21.7144	17.5595	28.4762	23.6956	24.4217	21.2718	15.7533	0.0462776	0.836373	0.981902	0.0605034	no
200	Msax_10019:hit:78682:3.2.0.0	-	44162	45484	243	435	453	390	465	520	489	440	334	22.6893	22.2505	17.993	29.1793	24.2807	25.0247	21.7971	16.1422	0.0462776	0.836373	0.981902	0.0605034	no
201	Msax_10019:hit:78685:3.10.0.0	-	44756	45013	258	280	270	266	300	327	312	273	214	13.7555	12.4909	11.5587	17.7309	14.3811	15.0384	12.7378	9.7413	0.0441708	0.847173	0.983243	0.0631255	no
202	Msax_10019:hit:78689:3.10.0.0	-	44756	45013	147	280	270	266	300	327	312	273	214	24.1423	21.9227	20.2867	31.1195	25.2403	26.3939	22.3561	17.097	0.0441708	0.847173	0.983243	0.0631255	no
203	Msax_10020:hit:78718:4.5.0.0	-	585	24575	3315	196	65	199	74	139	181	104	198	0.7494	0.234	0.673	0.3404	0.4758	0.679	0.3777	0.7015	0.564948	0.0595143	0.838836	0.151701	no
204	Msax_10020:hit:78717:4.5.0.0	-	3450	21546	1179	152	51	168	63	111	146	89	159	1.6341	0.5163	1.5975	0.8148	1.0683	1.5399	0.9087	1.5838	0.531168	0.0770943	0.848153	0.151573	no
205	Msax_10021:hit:78729:4.5.0.0	+	149	5780	1125	5	12	17	1	11	4	24	20	0.0563	0.1273	0.1694	0.0136	0.1109	0.0442	0.2568	0.2088	0.277618	0.413995	NA	0.421269	NA
206	Msax_10021:hit:78730:4.5.0.0	-	4082	9496	903	3	12	21	0	11	4	25	16	0.0421	0.1586	0.2607	0	0.1382	0.0551	0.3333	0.2081	0.132939	0.688554	NA	0.615362	NA
207	Msax_10021:hit:78728:4.5.0.0	-	4410	9297	459	2	4	13	0	6	1	16	9	0.0552	0.104	0.3175	0	0.1483	0.0271	0.4196	0.2303	0.151308	0.633174	NA	0.790584	NA
208	Msax_10023:hit:78768:4.5.0.0	+	2269	11119	636	56	102	108	57	86	58	80	72	1.116	1.9142	1.9038	1.3666	1.5343	1.1341	1.5142	1.3295	-0.184931	0.365771	0.94418	0.0361752	no
209	Msax_10023:hit:78769:4.5.0.0	-	6333	10553	837	45	91	82	48	71	52	61	56	0.6814	1.2977	1.0983	0.8745	0.9625	0.7726	0.8773	0.7858	-0.216733	0.30276	0.942895	0.0368065	no
210	Msax_10023:hit:78767:4.5.0.0	-	7015	11925	492	47	89	81	50	72	49	60	54	1.2108	2.1591	1.8457	1.5496	1.6605	1.2385	1.468	1.289	-0.244362	0.239521	0.939551	0.0350372	no
211	Msax_10027:hit:78806:4.5.0.0	+	371	15389	879	49	179	46	87	86	71	102	48	0.7066	2.4306	0.5867	1.5092	1.1101	1.0045	1.3969	0.6413	-0.304783	0.306361	0.942895	0.142073	no
212	Msax_10027:hit:78807:4.5.0.0	-	21111	33291	1152	47	215	48	91	75	70	94	44	0.5171	2.2276	0.4671	1.2045	0.7387	0.7556	0.9823	0.4486	-0.418793	0.176606	0.924552	0.171649	no
213	Msax_10028:hit:78860:4.5.0.0	+	2897	13610	699	6	17	21	1	20	1	34	11	0.1088	0.2903	0.3368	0.0218	0.3247	0.0178	0.5855	0.1848	-0.00305255	0.992676	NA	0.613773	NA
214	Msax_10028:hit:78866:4.5.0.0	-	19098	23069	729	2	18	9	0	33	1	27	3	0.0348	0.2947	0.1384	0	0.5136	0.0171	0.4458	0.0483	-0.20793	0.499311	NA	1.01369	NA
215	Msax_10028:hit:78863:4.5.0.0	+	37865	41754	534	3	18	7	7	37	2	32	13	0.0712	0.4023	0.147	0.1999	0.7862	0.0466	0.7214	0.2859	-0.14435	0.6683	NA	0.527636	NA
216	Msax_10028:hit:78859:4.5.0.0	+	60388	61734	279	133	98	112	84	127	164	122	95	6.0421	4.1925	4.5005	4.591	5.1649	7.3098	5.2639	3.9989	0.424637	0.0663705	0.846213	0.0596643	no
217	Msax_10028:hit:78865:4.5.0.0	+	60388	62661	1032	222	172	174	123	228	263	212	147	2.7265	1.9893	1.8902	1.8174	2.5068	3.1691	2.4729	1.6729	0.429991	0.0537818	0.824926	0.0566328	no
218	maker-Msax_10028-exonerate_protein2genome-gene-0.9	-	62394	62555	162	23	26	12	14	36	38	18	13	1.7995	1.9156	0.8304	1.3178	2.5215	2.917	1.3375	0.9424	0.198469	0.540295	0.955271	0.190849	no
219	Msax_10028:hit:78857:3.10.0.0	-	62463	62561	99	16	13	5	4	15	15	13	11	2.0484	1.5673	0.5662	0.6161	1.7192	1.8842	1.5807	1.3049	0.510799	0.122081	NA	0.180849	NA
220	Msax_10028:hit:78858:3.10.0.0	-	62463	62561	99	16	13	5	4	15	15	13	11	2.0484	1.5673	0.5662	0.6161	1.7192	1.8842	1.5807	1.3049	0.510799	0.122081	NA	0.180849	NA
221	Msax_1003:hit:29925:3.2.0.0	+	1	167	167	4	27	6	9	25	10	15	5	0.3036	1.9297	0.4028	0.8218	1.6986	0.7446	1.0813	0.3516	-0.440169	0.193661	NA	0.269657	NA
222	Msax_1003:hit:29926:3.2.0.0	-	1	167	167	4	27	6	9	25	10	15	5	0.3036	1.9297	0.4028	0.8218	1.6986	0.7446	1.0813	0.3516	-0.440169	0.193661	NA	0.269657	NA
223	maker-Msax_1003-exonerate_protein2genome-gene-0.2	-	27	164	138	4	20	5	9	22	5	13	5	0.3674	1.7298	0.4062	0.9945	1.8089	0.4506	1.134	0.4255	-0.483064	0.154491	NA	0.263906	NA
224	Msax_1003:hit:29930:4.5.0.0	-	28	8451	1746	7	47	7	20	37	18	36	9	0.0508	0.3213	0.0449	0.1747	0.2404	0.1282	0.2482	0.0605	-0.300623	0.37441	0.94418	0.306432	no
225	Msax_1003:hit:29927:3.10.0.0	-	30	164	135	3	19	5	9	22	5	12	5	0.2817	1.6798	0.4152	1.0166	1.8491	0.4606	1.07	0.435	-0.522269	0.124204	NA	0.270927	NA
226	Msax_1003:hit:29928:3.10.0.0	-	30	165	136	3	19	5	9	23	5	12	5	0.2796	1.6675	0.4122	1.0091	1.9189	0.4572	1.0622	0.4318	-0.533422	0.11647	NA	0.274779	NA
227	Msax_10030:hit:78897:4.5.0.0	-	1303	10803	2049	351	307	755	215	393	495	400	336	2.1712	1.7883	4.131	1.6	2.1763	3.0042	2.35	1.9258	0.126655	0.637303	0.959891	0.103817	no
228	Msax_10030:hit:78895:4.5.0.0	-	2132	6702	456	216	194	530	139	246	298	246	212	6.0038	5.0779	13.0304	4.6481	6.1212	8.1268	6.4941	5.46	0.0358468	0.898155	0.989065	0.118449	no
229	Msax_10030:hit:78894:4.5.0.0	+	7655	12475	279	140	110	170	85	142	190	140	134	6.3601	4.7058	6.8311	4.6456	5.7749	8.4687	6.0405	5.6406	0.410936	0.0708143	0.847034	0.0579815	no
230	Msax_10030:hit:78896:4.5.0.0	+	10733	18870	1083	88	68	102	53	104	93	79	80	1.0299	0.7494	1.0559	0.7462	1.0896	1.0679	0.8781	0.8675	0.241831	0.300284	0.942895	0.057971	no
231	Msax_10030:hit:78898:4.5.0.0	-	20296	24251	1131	32	43	29	8	45	185	71	53	0.3586	0.4538	0.2875	0.1079	0.4515	2.0341	0.7557	0.5503	1.03191	0.00198363	0.289542	0.275728	no
232	Msax_10035:hit:78983:4.5.0.0	+	1911	2721	378	34	30	32	40	55	24	76	39	1.1401	0.9473	0.9491	1.6136	1.651	0.7896	2.4203	1.2117	0.183452	0.535241	0.955271	0.125659	no
233	Msax_10035:hit:78985:4.5.0.0	+	1911	2768	534	38	34	36	41	61	28	84	39	0.9019	0.76	0.7558	1.1708	1.2961	0.6521	1.8936	0.8577	0.190801	0.508746	0.953884	0.11406	no
234	Msax_10035:hit:78984:4.5.0.0	-	6821	12514	225	322	762	362	352	505	420	584	284	18.1389	40.4222	18.0373	23.8555	25.4667	23.2131	31.2451	14.8238	-0.106017	0.641581	0.960142	0.0632428	no
235	Msax_10035:hit:78979:3.2.0.0	-	8474	12548	404	131	325	152	125	214	164	237	109	4.1099	9.6017	4.218	4.718	6.0103	5.0481	7.0618	3.1686	-0.132001	0.583601	0.955772	0.0706777	no
236	Msax_10035:hit:78980:3.2.0.0	-	8474	12548	394	131	325	152	125	214	164	237	109	4.2142	9.8454	4.3251	4.8377	6.1628	5.1762	7.2411	3.249	-0.132001	0.583601	0.955772	0.0706777	no
237	snap_masked-Msax_10035-processed-gene-0.5	-	8474	12548	394	131	325	152	125	214	164	237	109	4.2142	9.8454	4.3251	4.8377	6.1628	5.1762	7.2411	3.249	-0.132001	0.583601	0.955772	0.0706777	no
238	Msax_10035:hit:78987:4.5.0.0	-	8489	12514	345	131	312	146	122	210	160	225	103	4.8127	10.794	4.7444	5.3922	6.9066	5.7672	7.8508	3.5062	-0.133576	0.579199	0.955772	0.070534	no
239	Msax_10035:hit:78981:3.10.0.0	-	9063	11913	297	119	273	128	107	189	142	197	89	5.0784	10.9712	4.8317	5.4936	7.2205	5.9456	7.9847	3.5193	-0.129302	0.594685	0.955772	0.0717031	no
240	Msax_10035:hit:78982:3.10.0.0	-	9063	11913	258	119	273	128	107	189	142	197	89	5.8461	12.6296	5.5621	6.324	8.312	6.8444	9.1917	4.0513	-0.129302	0.594685	0.955772	0.0717031	no
241	Msax_10035:hit:78986:4.5.0.0	+	13566	17148	789	156	500	172	141	294	218	403	200	2.506	7.5638	2.444	2.725	4.228	3.4359	6.1486	2.977	0.0130513	0.962216	0.996366	0.111582	no
242	Msax_10036:hit:79042:4.5.0.0	+	174	10601	4035	24	22	101	24	32	28	26	27	0.0754	0.0651	0.2806	0.0907	0.09	0.0863	0.0776	0.0786	-0.353484	0.276959	0.942895	0.210815	no
243	Msax_10036:hit:79037:4.5.0.0	+	176	7444	1272	17	18	77	12	16	18	8	24	0.1694	0.1689	0.6787	0.1439	0.1427	0.176	0.0757	0.2216	-0.311806	0.358948	0.944151	0.344446	no
244	Msax_10036:hit:79047:4.5.0.0	-	4404	10782	642	17	12	69	19	23	20	20	10	0.3356	0.2231	1.2049	0.4513	0.4065	0.3874	0.375	0.1829	-0.405758	0.224736	0.93929	0.255801	no
245	Msax_10036:hit:79040:4.5.0.0	-	26531	55211	2052	110	768	184	154	363	201	495	142	0.6794	4.4672	1.0053	1.1444	2.0072	1.2181	2.9039	0.8127	-0.30758	0.337218	0.944151	0.216503	no
246	Msax_10036:hit:79044:4.5.0.0	+	42557	52692	1014	110	768	180	154	363	200	495	142	1.375	9.0401	1.9901	2.3159	4.0619	2.4528	5.8765	1.6447	-0.305241	0.341619	0.944151	0.218435	no
247	Msax_10036:hit:79046:4.5.0.0	+	54026	58849	1170	14049	21422	16067	20471	22092	15137	23806	13227	152.194	218.536	153.955	266.798	214.246	160.887	244.936	132.77	-0.138509	0.5128	0.954268	0.0540542	no
248	maker-Msax_10036-augustus-gene-0.18	+	55635	58877	829	14049	21422	16067	20471	22092	15137	23806	13227	214.797	308.428	217.283	376.542	302.374	227.066	345.687	187.383	-0.138509	0.5128	0.954268	0.0540542	no
249	Msax_10036:hit:79038:4.5.0.0	+	55635	58849	801	14049	21422	16067	20471	22092	15137	23806	13227	222.306	319.209	224.879	389.704	312.944	235.003	357.771	193.933	-0.138509	0.5128	0.954268	0.0540542	no
250	Msax_10036:hit:79031:3.2.0.0	+	56552	58877	831	14048	21417	16062	20469	22087	15135	23805	13227	214.265	307.614	216.693	375.599	301.578	226.489	344.841	186.932	-0.138328	0.513404	0.954271	0.0540723	no
251	Msax_10036:hit:79035:3.10.0.0	+	56554	58846	798	14048	21417	16062	20469	22087	15135	23805	13227	223.126	320.334	225.654	391.131	314.049	235.856	359.101	194.662	-0.138328	0.513404	0.954271	0.0540723	no
252	Msax_10036:hit:79029:3.2.0.0	+	56556	58877	840	14048	21417	16062	20469	22087	15135	23805	13227	211.969	304.318	214.371	371.574	298.347	224.063	341.146	184.929	-0.138328	0.513404	0.954271	0.0540723	no
253	Msax_10036:hit:79033:3.10.0.0	+	56599	58846	903	14048	21416	16062	20469	22086	15134	23805	13227	197.181	283.073	199.415	345.651	277.519	208.417	317.345	172.027	-0.13832	0.513434	0.954271	0.0540742	no
254	maker-Msax_10036-augustus-gene-0.19	-	59400	60992	794	48	64	52	25	62	47	49	60	0.7662	0.9621	0.7342	0.4801	0.886	0.7361	0.7429	0.8875	0.212492	0.387219	0.94418	0.0609236	no
255	Msax_10036:hit:79032:3.2.0.0	-	59400	60926	728	44	59	47	23	55	40	45	53	0.7661	0.9673	0.7238	0.4818	0.8572	0.6833	0.7441	0.855	0.189447	0.445519	0.950101	0.0611718	no
256	Msax_10036:hit:79030:3.2.0.0	-	59424	60809	686	41	58	45	23	53	36	40	48	0.7575	1.0091	0.7354	0.5112	0.8766	0.6526	0.7019	0.8218	0.103093	0.682098	0.963812	0.0631208	no
257	Msax_10036:hit:79041:4.5.0.0	-	59720	62036	333	61	76	59	31	84	53	68	74	2.3218	2.7241	1.9863	1.4195	2.8622	1.9792	2.4582	2.6098	0.233848	0.329589	0.943015	0.059384	no
258	Msax_10036:hit:79050:4.5.0.0	-	59721	63566	969	116	177	89	78	173	116	125	115	1.5173	2.1802	1.0297	1.2274	2.0258	1.4887	1.5529	1.3938	0.0867005	0.708946	0.965671	0.0608537	no
259	Msax_10036:hit:79034:3.10.0.0	-	59723	60295	369	29	37	23	14	35	21	23	31	0.9961	1.1968	0.6988	0.5785	1.0762	0.7077	0.7503	0.9866	0.139711	0.627554	0.95914	0.0971211	no
260	Msax_10036:hit:79036:3.10.0.0	-	59723	60331	306	30	37	23	14	35	21	23	31	1.2426	1.4432	0.8427	0.6976	1.2978	0.8534	0.9048	1.1898	0.151042	0.600861	0.955772	0.0986439	no
261	Msax_10038:hit:79117:4.5.0.0	+	7189	16470	927	18	81	41	23	42	22	79	24	0.2461	1.0429	0.4958	0.3783	0.5141	0.2951	1.0259	0.3041	-0.163516	0.60535	0.956611	0.178623	no
262	Msax_10038:hit:79122:4.5.0.0	-	10257	17033	495	18	85	45	27	49	24	90	28	0.4609	2.0496	1.0192	0.8317	1.1232	0.6029	2.1887	0.6643	-0.156731	0.619357	0.958103	0.177986	no
263	maker-Msax_10038-snap-gene-0.12	+	11740	17942	714	18	93	46	29	54	27	103	29	0.3195	1.5547	0.7223	0.6193	0.8581	0.4703	1.7366	0.477	-0.133191	0.677199	0.963596	0.196182	no
264	Msax_10038:hit:79119:4.5.0.0	+	11740	26419	1113	47	155	85	68	115	52	211	51	0.5352	1.6622	0.8562	0.9316	1.1724	0.581	2.2821	0.5381	-0.0888352	0.772403	0.972707	0.16567	no
265	Msax_10038:hit:79115:3.10.0.0	+	12916	16464	474	18	81	41	23	42	22	78	24	0.4813	2.0396	0.9697	0.7399	1.0054	0.5772	1.9809	0.5946	-0.170138	0.590102	0.955772	0.176425	no
266	Msax_10038:hit:79112:3.10.0.0	+	12919	16464	450	18	81	41	23	42	22	78	24	0.507	2.1484	1.0215	0.7794	1.059	0.608	2.0866	0.6264	-0.170138	0.590102	0.955772	0.176425	no
267	Msax_10038:hit:79123:4.5.0.0	-	20101	25017	1062	14	49	29	22	34	14	71	12	0.1671	0.5507	0.3061	0.3159	0.3633	0.1639	0.8048	0.1327	-0.113748	0.730244	0.966996	0.232644	no
268	Msax_10038:hit:79124:4.5.0.0	-	27884	34237	984	37	147	65	32	84	62	162	45	0.4766	1.7831	0.7406	0.4959	0.9686	0.7835	1.9819	0.5371	0.0486926	0.876422	0.986717	0.180287	no
269	Msax_10038:hit:79120:4.5.0.0	+	28416	34243	654	31	136	63	30	79	50	141	42	0.6008	2.482	1.08	0.6995	1.3706	0.9507	2.5953	0.7542	-0.0375232	0.904671	0.990143	0.179348	no
270	Msax_10038:hit:79110:3.2.0.0	-	32154	32400	247	4	33	12	5	13	11	35	4	0.2053	1.5946	0.5447	0.3087	0.5972	0.5538	1.7058	0.1902	-0.0382179	0.910574	NA	0.416094	NA
271	Msax_10038:hit:79111:3.2.0.0	-	32154	32400	247	4	33	12	5	13	11	35	4	0.2053	1.5946	0.5447	0.3087	0.5972	0.5538	1.7058	0.1902	-0.0382179	0.910574	NA	0.416094	NA
272	Msax_10038:hit:79125:4.5.0.0	-	36657	39231	393	15	28	20	20	37	4	27	24	0.4838	0.8504	0.5705	0.776	1.0683	0.1266	0.827	0.7172	-0.269353	0.408035	0.945577	0.1948	no
273	Msax_10040:hit:79188:4.5.0.0	-	12	5781	519	47	98	69	48	106	55	49	36	1.1478	2.2538	1.4905	1.4103	2.3174	1.3178	1.1365	0.8146	-0.474897	0.0465492	0.805589	0.0574186	no
274	Msax_10040:hit:79187:4.5.0.0	+	1096	18221	3006	155	352	203	159	370	203	234	149	0.6536	1.3977	0.7571	0.8066	1.3966	0.8398	0.9371	0.5821	-0.296855	0.171978	0.920882	0.0532665	no
275	maker-Msax_10040-augustus-gene-0.8	+	2388	18221	1965	155	352	202	159	370	203	234	149	0.9998	2.1381	1.1525	1.2339	2.1365	1.2847	1.4335	0.8905	-0.295508	0.174957	0.922652	0.053624	no
276	Msax_10040:hit:79184:4.5.0.0	+	2388	5704	381	46	96	66	45	99	54	48	36	1.5303	3.0074	1.9421	1.801	2.9483	1.7625	1.5166	1.1097	-0.433988	0.0693949	0.847034	0.0572618	no
277	Msax_10040:hit:79178:3.2.0.0	-	5305	5806	241	22	49	23	27	58	27	23	18	1.157	2.4268	1.0699	1.7083	2.7307	1.3932	1.1488	0.8772	-0.446532	0.124604	0.897085	0.105537	no
278	Msax_10040:hit:79180:3.2.0.0	+	5305	5827	260	22	49	23	27	58	27	23	18	1.0725	2.2494	0.9917	1.5835	2.5312	1.2914	1.0649	0.8131	-0.446532	0.124604	0.897085	0.105537	no
279	Msax_10040:hit:79182:3.10.0.0	+	5306	5584	279	20	46	21	22	50	25	21	17	0.9086	1.9679	0.8438	1.2024	2.0334	1.1143	0.9061	0.7156	-0.39279	0.180216	0.925809	0.106303	no
280	Msax_10040:hit:79183:3.10.0.0	+	5306	5805	237	22	49	23	27	58	27	23	18	1.1766	2.4677	1.088	1.7372	2.7768	1.4167	1.1682	0.892	-0.446532	0.124604	0.897085	0.105537	no
281	Msax_10040:hit:79185:4.5.0.0	+	7281	18221	1464	107	250	128	108	257	141	181	107	0.9264	2.0382	0.9802	1.1249	1.9918	1.1977	1.4883	0.8584	-0.227838	0.3313	0.943501	0.0643757	no
282	Msax_10040:hit:79179:3.2.0.0	+	18433	18695	263	14	47	16	16	28	21	22	12	0.6747	2.133	0.682	0.9277	1.208	0.993	1.007	0.5359	-0.299011	0.333472	0.94379	0.133736	no
283	Msax_10040:hit:79181:3.2.0.0	+	18433	18695	263	14	47	16	16	28	21	22	12	0.6747	2.133	0.682	0.9277	1.208	0.993	1.007	0.5359	-0.299011	0.333472	0.94379	0.133736	no
284	Msax_10041:hit:79195:4.5.0.0	+	766	1305	459	57	66	98	29	65	69	119	107	1.574	1.7162	2.3936	0.9634	1.6068	1.8694	3.1209	2.7378	0.540844	0.04037	0.787916	0.0864777	no
285	Msax_10041:hit:79196:4.5.0.0	+	766	1458	462	72	88	122	54	84	85	140	126	1.9753	2.2735	2.9605	1.7823	2.063	2.2879	3.6479	3.203	0.409619	0.0789851	0.849765	0.0591483	no
286	Msax_10042:hit:79216:4.5.0.0	+	3347	8984	813	1151	587	955	810	550	317	623	1151	17.9441	8.6178	13.1692	15.1923	7.676	4.8488	9.2246	16.6268	0.232333	0.459747	0.951735	0.19636	no
287	Msax_10042:hit:79214:4.5.0.0	+	3518	6708	390	520	249	452	354	269	137	300	519	16.8996	7.6205	12.9933	13.841	7.8262	4.3684	9.2599	15.6288	0.232043	0.460923	0.951873	0.196242	no
288	Msax_10042:hit:79217:4.5.0.0	-	6842	14397	1269	630	338	506	456	281	177	324	636	6.2924	3.1791	4.4703	5.4794	2.5125	1.7345	3.0735	5.886	0.228559	0.470203	0.952189	0.202809	no
289	Msax_10042:hit:79210:3.2.0.0	+	7343	7758	416	239	120	171	178	108	63	144	227	7.2819	3.443	4.6084	6.5246	2.9457	1.8833	4.167	6.4085	0.254206	0.422993	0.9463	0.201603	no
290	Msax_10042:hit:79211:3.2.0.0	+	7343	7758	416	239	120	171	178	108	63	144	227	7.2819	3.443	4.6084	6.5246	2.9457	1.8833	4.167	6.4085	0.254206	0.422993	0.9463	0.201603	no
291	Msax_10042:hit:79212:3.10.0.0	-	7518	7704	187	106	63	68	77	50	27	47	92	7.1846	4.0211	4.0767	6.2788	3.0338	1.7955	3.0256	5.7779	0.168202	0.602114	0.955775	0.214483	no
292	Msax_10042:hit:79213:3.10.0.0	-	7518	7704	187	106	63	68	77	50	27	47	92	7.1846	4.0211	4.0767	6.2788	3.0338	1.7955	3.0256	5.7779	0.168202	0.602114	0.955775	0.214483	no
293	maker-Msax_10042-exonerate_protein2genome-gene-0.4	-	7549	7704	156	100	59	66	73	49	25	44	86	8.1248	4.5141	4.7431	7.1355	3.564	1.9929	3.3953	6.4744	0.149153	0.644203	0.960497	0.215173	no
294	Msax_10043:hit:79226:4.5.0.0	+	563	4854	1299	10	4	12	1	4	7	10	5	0.0976	0.0368	0.1036	0.0117	0.0349	0.067	0.0927	0.0452	0.404107	0.234979	NA	0.334725	NA
295	Msax_10043:hit:79225:4.5.0.0	+	2102	4854	1008	9	4	11	1	4	5	8	5	0.1132	0.0474	0.1223	0.0151	0.045	0.0617	0.0955	0.0583	0.31556	0.352933	NA	0.342966	NA
296	Msax_10043:hit:79227:4.5.0.0	-	4881	5426	186	5	2	18	1	4	3	2	6	0.3407	0.1283	1.0849	0.082	0.244	0.2006	0.1294	0.3788	-0.1133	0.725389	NA	0.665631	NA
297	Msax_10044:hit:79231:4.5.0.0	+	1029	2069	291	8	16	27	7	15	10	27	25	0.3484	0.6563	1.0402	0.3668	0.5849	0.4273	1.1169	1.009	0.192212	0.558387	NA	0.197119	NA
298	Msax_10044:hit:79229:3.10.0.0	+	1164	1295	132	8	15	27	6	14	8	25	25	0.7682	1.3563	2.2932	0.6931	1.2034	0.7537	2.2799	2.2243	0.17854	0.592211	NA	0.228152	NA
299	augustus_masked-Msax_10044-processed-gene-0.0	+	1167	2068	189	8	16	27	7	15	10	25	25	0.5365	1.0104	1.6016	0.5648	0.9005	0.658	1.5923	1.5535	0.1698	0.604736	NA	0.194102	NA
300	Msax_10044:hit:79228:3.10.0.0	+	1167	1295	129	8	14	27	6	12	8	24	25	0.786	1.2953	2.3465	0.7092	1.0555	0.7712	2.2396	2.276	0.204973	0.540074	NA	0.237185	NA
301	Msax_10044:hit:79230:4.5.0.0	+	1167	2068	189	8	16	27	7	15	10	25	25	0.5365	1.0104	1.6016	0.5648	0.9005	0.658	1.5923	1.5535	0.1698	0.604736	NA	0.194102	NA
302	augustus_masked-Msax_10045-processed-gene-0.2	-	86177	86914	738	11	8	62	20	20	12	23	30	0.1889	0.1294	0.9418	0.4132	0.3075	0.2022	0.3752	0.4774	-0.199435	0.556263	0.955772	0.319768	no
303	Msax_10045:hit:79295:4.5.0.0	-	86177	86914	738	11	8	62	20	20	12	23	30	0.1889	0.1294	0.9418	0.4132	0.3075	0.2022	0.3752	0.4774	-0.199435	0.556263	0.955772	0.319768	no
304	Msax_10045:hit:79306:4.5.0.0	-	86177	94090	1488	30	30	107	50	39	42	55	80	0.2555	0.2406	0.8062	0.5124	0.2974	0.351	0.4449	0.6314	0.0231077	0.942292	0.993598	0.196466	no
305	Msax_10045:hit:79291:3.10.0.0	-	86339	86911	573	11	8	49	18	16	10	23	22	0.2433	0.1666	0.9587	0.479	0.3168	0.217	0.4832	0.4509	-0.17923	0.594779	0.955772	0.278607	no
306	Msax_10045:hit:79292:3.10.0.0	-	86339	86911	573	11	8	49	18	16	10	23	22	0.2433	0.1666	0.9587	0.479	0.3168	0.217	0.4832	0.4509	-0.17923	0.594779	0.955772	0.278607	no
307	Msax_10045:hit:79300:4.5.0.0	+	91839	95498	906	15	15	23	22	11	22	11	35	0.2098	0.1976	0.2846	0.3703	0.1378	0.302	0.1462	0.4537	0.238639	0.472505	0.952189	0.233189	no
308	Msax_10048:hit:79376:4.5.0.0	+	353	5943	303	109	159	234	79	149	117	154	115	4.5595	6.2633	8.658	3.9757	5.5797	4.8019	6.1183	4.4574	-0.0942536	0.671813	0.963596	0.0541135	no
309	Msax_10048:hit:79375:4.5.0.0	-	1057	5809	459	102	142	228	77	134	113	146	113	2.8166	3.6925	5.5689	2.558	3.3125	3.0615	3.8291	2.8913	-0.0673708	0.769509	0.972339	0.0593804	no
310	maker-Msax_10048-snap-gene-0.5	-	1064	9649	1191	103	148	233	79	140	115	153	116	1.0961	1.4832	2.1933	1.0114	1.3338	1.2007	1.5464	1.1439	-0.075346	0.740661	0.968725	0.0578191	no
311	Msax_10048:hit:79377:4.5.0.0	-	1064	9649	1191	103	148	233	79	140	115	153	116	1.0961	1.4832	2.1933	1.0114	1.3338	1.2007	1.5464	1.1439	-0.075346	0.740661	0.968725	0.0578191	no
312	Msax_10048:hit:79373:3.10.0.0	-	1708	1981	177	49	81	122	38	75	62	73	48	3.5088	5.4621	7.7274	3.2737	4.8079	4.356	4.9648	3.1849	-0.190418	0.445289	0.949994	0.0692665	no
313	Msax_10048:hit:79374:3.10.0.0	-	1714	1987	174	49	79	118	38	75	62	74	48	3.5693	5.4191	7.6029	3.3301	4.8908	4.4311	5.1196	3.2398	-0.164995	0.503097	0.953675	0.0661723	no
314	Msax_10049:hit:79395:4.5.0.0	+	77	346	270	20	20	41	17	36	26	42	39	0.9389	0.8841	1.7024	0.9601	1.5129	1.1975	1.8726	1.6964	0.264787	0.36078	0.944151	0.104451	no
315	Msax_10049:hit:79399:4.5.0.0	+	77	346	270	20	20	41	17	36	26	42	39	0.9389	0.8841	1.7024	0.9601	1.5129	1.1975	1.8726	1.6964	0.264787	0.36078	0.944151	0.104451	no
316	Msax_10049:hit:79397:4.5.0.0	-	442	10664	1308	763	1884	1275	1024	1699	851	1444	657	7.3936	17.1918	10.9282	11.9377	14.7384	8.0907	13.2896	5.899	-0.450754	0.0203915	0.705824	0.0428674	no
317	Msax_10049:hit:79401:4.5.0.0	-	442	10664	2349	763	1884	1275	1024	1699	851	1444	657	4.117	9.573	6.0852	6.6473	8.2068	4.5052	7.4001	3.2848	-0.450754	0.0203915	0.705824	0.0428674	no
318	Msax_10049:hit:79402:4.5.0.0	-	12431	18813	1851	56	143	97	75	131	48	91	52	0.3835	0.9221	0.5875	0.6179	0.803	0.3225	0.5918	0.3299	-0.590832	0.00626579	0.486921	0.0443072	no
319	Msax_10049:hit:79400:4.5.0.0	+	13938	21061	1422	71	172	106	93	147	61	78	72	0.6328	1.4437	0.8357	0.9973	1.173	0.5335	0.6603	0.5946	-0.597614	0.00460009	0.416003	0.0426118	no
320	Msax_10049:hit:79398:4.5.0.0	-	14301	18656	735	14	44	35	26	38	14	31	29	0.2414	0.7145	0.5339	0.5394	0.5866	0.2369	0.5077	0.4634	-0.408789	0.144277	0.908711	0.0851724	no
321	Msax_10049:hit:79396:4.5.0.0	+	20470	20766	297	28	54	31	27	49	21	21	19	1.1949	2.1701	1.1702	1.3862	1.872	0.8793	0.8512	0.7513	-0.496295	0.0735575	0.847034	0.0837021	no
322	Msax_10052:hit:79484:4.5.0.0	+	44	6180	1326	29	32	26	29	29	29	43	37	0.2772	0.288	0.2198	0.3335	0.2482	0.272	0.3904	0.3277	0.338279	0.195069	0.928148	0.0652637	no
323	Msax_10052:hit:79479:4.5.0.0	+	3896	6182	708	24	30	23	23	21	26	40	35	0.4297	0.5058	0.3642	0.4954	0.3366	0.4567	0.6801	0.5806	0.426004	0.116262	0.891249	0.0729835	no
324	Msax_10052:hit:79486:4.5.0.0	-	8679	31288	4773	47	59	86	77	83	78	87	64	0.1248	0.1475	0.202	0.246	0.1973	0.2032	0.2194	0.1575	-0.00529383	0.982967	0.99783	0.0692453	no
325	Msax_10052:hit:79485:4.5.0.0	+	23583	59461	7350	4	0	419	0	0	0	0	2	0.0069	0	0.6391	0	0	0	0	0.0032	-0.123042	0.371265	0.94418	10	no
326	Msax_10052:hit:79480:4.5.0.0	+	33708	43183	1539	2	0	298	0	0	0	0	2	0.0165	0	2.1708	0	0	0	0	0.0153	-0.123295	0.370079	0.94418	10	no
327	Msax_10052:hit:79487:4.5.0.0	-	38618	47646	1239	3	0	212	0	0	0	0	2	0.0307	0	1.9183	0	0	0	0	0.019	-0.119476	0.384818	0.94418	10	no
328	Msax_10052:hit:79483:4.5.0.0	-	43780	47430	483	2	0	53	0	0	0	0	0	0.0525	0	1.2302	0	0	0	0	0	-0.112783	0.409255	NA	10	NA
329	Msax_10053:hit:79498:4.5.0.0	+	1943	12922	1566	193	333	347	248	316	283	278	211	1.5621	2.5381	2.4842	2.4148	2.2896	2.2473	2.137	1.5824	-0.172435	0.317139	0.942895	0.0291808	no
330	Msax_10053:hit:79499:4.5.0.0	-	4024	14871	1326	429	941	714	636	756	674	695	452	4.1006	8.4702	6.0367	7.3138	6.4691	6.321	6.3095	4.0033	-0.247287	0.185813	0.926987	0.0382538	no
331	Msax_10053:hit:79497:4.5.0.0	+	4939	12922	993	188	323	335	244	308	274	275	207	2.3996	3.8824	3.7822	3.7469	3.5194	3.4314	3.3338	2.4482	-0.167092	0.330549	0.943394	0.0288029	no
332	Msax_10054:hit:79516:4.5.0.0	+	1969	20648	2631	146	90	140	74	110	120	86	134	0.7033	0.4083	0.5966	0.4289	0.4744	0.5672	0.3935	0.5981	0.387666	0.13389	0.902971	0.0853546	no
333	Msax_10054:hit:79517:4.5.0.0	+	2256	13379	2556	146	90	139	74	109	118	83	134	0.724	0.4203	0.6097	0.4415	0.4839	0.5741	0.3909	0.6157	0.379965	0.146189	0.911558	0.0885551	no
334	Msax_10054:hit:79514:3.10.0.0	+	4650	4975	198	18	9	23	9	10	11	10	15	1.1522	0.5425	1.3023	0.6931	0.5731	0.6909	0.608	0.8897	0.192969	0.559142	NA	0.194741	NA
335	maker-Msax_10054-exonerate_protein2genome-gene-0.5	+	4696	5009	186	17	9	21	8	11	9	10	14	1.1584	0.5775	1.2658	0.6559	0.671	0.6017	0.6472	0.884	0.162585	0.621982	NA	0.185885	NA
336	Msax_10054:hit:79512:3.10.0.0	+	4862	4975	114	6	4	14	7	9	7	9	9	0.6671	0.4188	1.3768	0.9363	0.8958	0.7636	0.9504	0.9272	0.0241093	0.943052	NA	0.214848	NA
337	Msax_10054:hit:79519:4.5.0.0	-	5100	10921	987	79	58	78	48	62	65	51	75	1.0145	0.7014	0.886	0.7416	0.7128	0.819	0.622	0.8924	0.296108	0.248389	0.9399	0.0764523	no
338	maker-Msax_10054-snap-gene-0.8	+	7028	8567	516	21	20	22	19	28	21	21	20	0.5158	0.4626	0.478	0.5615	0.6157	0.5061	0.4899	0.4552	0.0709461	0.801628	0.975758	0.0792185	no
339	Msax_10054:hit:79513:3.10.0.0	+	7040	8573	672	21	20	22	19	28	21	21	20	0.3961	0.3552	0.367	0.4311	0.4728	0.3886	0.3762	0.3495	0.0709461	0.801628	0.975758	0.0792185	no
340	Msax_10054:hit:79515:3.10.0.0	+	7040	8573	510	21	20	22	19	28	21	21	20	0.5219	0.4681	0.4836	0.5681	0.6229	0.5121	0.4957	0.4606	0.0709461	0.801628	0.975758	0.0792185	no
341	Msax_10054:hit:79520:4.5.0.0	-	11870	20622	1146	8	4	6	5	4	17	5	13	0.0885	0.0417	0.0587	0.0665	0.0396	0.1845	0.0525	0.1332	0.709215	0.0371724	NA	0.273148	NA
342	Msax_10056:hit:79579:4.5.0.0	+	21859	31996	594	48	114	144	60	66	64	100	86	1.0242	2.2907	2.7178	1.5403	1.2607	1.3399	2.0266	1.7003	-0.144158	0.57909	0.955772	0.0834725	no
343	Msax_10058:hit:79643:4.5.0.0	+	246	9227	789	109	162	164	88	183	119	211	143	1.751	2.4507	2.3303	1.7007	2.6317	1.8756	3.2193	2.1285	0.140783	0.468093	0.952105	0.036564	no
344	Msax_10058:hit:79641:4.5.0.0	-	3451	5692	345	32	12	30	11	38	36	60	38	1.1756	0.4152	0.9749	0.4862	1.2498	1.2976	2.0936	1.2936	0.781334	0.00932479	0.577983	0.126317	no
345	Msax_10058:hit:79642:4.5.0.0	-	9197	10252	1056	33	37	42	21	42	38	33	38	0.3961	0.4182	0.4459	0.3032	0.4513	0.4475	0.3762	0.4226	0.188103	0.457867	0.951231	0.0600659	no
346	Msax_10058:hit:79644:4.5.0.0	+	9507	10117	525	22	21	29	16	27	18	18	27	0.5311	0.4774	0.6193	0.4647	0.5835	0.4264	0.4127	0.604	0.0692928	0.811393	0.9773	0.0943651	no
347	Msax_10059:hit:79651:4.5.0.0	+	118	4623	435	93	116	113	83	140	120	120	158	2.7098	3.1829	2.9123	2.9095	3.6518	3.4305	3.3208	4.2657	0.288091	0.187843	0.927011	0.0503105	no
348	Msax_10059:hit:79650:4.5.0.0	+	6290	6595	306	180	485	385	262	320	221	373	270	7.4557	18.9177	14.1054	13.0559	11.8657	8.9813	14.6737	10.3625	-0.275428	0.160197	0.916147	0.0413513	no
349	Msax_10059:hit:79652:4.5.0.0	+	6290	7283	501	187	485	388	263	323	225	375	272	4.7309	11.5545	8.6824	8.0047	7.3152	5.5848	9.0104	6.3761	-0.262929	0.169963	0.920146	0.0389195	no
350	Msax_10060:hit:79661:4.5.0.0	+	3	197	195	57	118	62	68	86	75	64	84	3.7049	7.2226	3.5645	5.3174	5.0041	4.7829	3.9509	5.059	-0.0412478	0.867963	0.985568	0.0700564	no
351	Msax_10060:hit:79662:4.5.0.0	-	181	3226	582	430	983	486	450	791	598	854	548	9.3645	20.1594	9.3618	11.7901	15.4212	12.7775	17.6639	11.0581	0.0266112	0.900825	0.989509	0.0537483	no
352	Msax_10061:hit:79680:4.5.0.0	+	382	5555	990	39	82	102	46	51	62	59	38	0.4993	0.9886	1.1551	0.7085	0.5845	0.7788	0.7174	0.4508	-0.253482	0.326562	0.942895	0.0765045	no
353	Msax_10061:hit:79682:4.5.0.0	-	929	6713	1548	39	82	103	46	52	62	59	39	0.3193	0.6323	0.746	0.4531	0.3812	0.4981	0.4588	0.2959	-0.255908	0.31912	0.942895	0.0749398	no
354	Msax_10061:hit:79677:4.5.0.0	-	1223	1606	237	8	16	27	19	9	26	12	11	0.4278	0.8058	1.2772	1.2225	0.4309	1.3642	0.6095	0.5451	-0.0967046	0.772221	NA	0.237104	NA
355	Msax_10061:hit:79678:4.5.0.0	-	2374	6713	822	30	59	74	26	41	35	46	27	0.4626	0.8567	1.0093	0.4823	0.5659	0.5295	0.6737	0.3858	-0.266255	0.312705	0.942895	0.0751639	no
356	Msax_10061:hit:79681:4.5.0.0	+	9614	10890	312	91	229	138	97	202	144	251	122	3.6968	8.7605	4.9587	4.7407	7.3462	5.7395	9.6844	4.5923	0.0380326	0.87397	0.985911	0.0689372	no
357	Msax_10061:hit:79679:4.5.0.0	-	11893	19938	678	306	474	434	297	468	344	496	386	5.7204	8.3444	7.1764	6.6797	7.8321	6.3095	8.8065	6.6862	0.0572014	0.681114	0.963725	0.0177911	no
358	Msax_10061:hit:79684:4.5.0.0	-	11895	21282	2235	328	506	459	325	506	365	540	418	1.8601	2.7022	2.3024	2.2174	2.5688	2.0309	2.9085	2.1965	0.0592097	0.676759	0.963596	0.0188917	no
359	maker-Msax_10062-augustus-gene-0.3	-	578	4551	972	141	274	174	171	232	161	204	160	1.8386	3.3646	2.0069	2.6826	2.7082	2.0598	2.5265	1.9332	-0.158116	0.39151	0.944404	0.0331805	no
360	Msax_10062:hit:79689:4.5.0.0	-	578	4551	972	141	274	174	171	232	161	204	160	1.8386	3.3646	2.0069	2.6826	2.7082	2.0598	2.5265	1.9332	-0.158116	0.39151	0.944404	0.0331805	no
361	Msax_10062:hit:79690:4.5.0.0	-	578	4563	984	141	274	174	171	233	161	204	160	1.8162	3.3236	1.9824	2.6499	2.6867	2.0347	2.4957	1.9096	-0.159556	0.387118	0.94418	0.0331655	no
362	Msax_10062:hit:79687:3.10.0.0	-	1144	1446	303	48	76	50	49	56	44	49	50	2.0079	2.9938	1.85	2.4659	2.0971	1.8058	1.9467	1.938	-0.0681485	0.773393	0.972707	0.0535699	no
363	Msax_10062:hit:79688:3.10.0.0	-	1144	1446	210	48	76	50	49	56	44	49	50	2.8971	4.3196	2.6693	3.558	3.0257	2.6056	2.8088	2.7962	-0.0681485	0.773393	0.972707	0.0535699	no
364	Msax_10064:hit:79733:4.5.0.0	-	10615	30688	2058	46	77	61	46	74	69	83	57	0.2833	0.4466	0.3323	0.3408	0.408	0.4169	0.4855	0.3253	0.150625	0.478541	0.95239	0.03878	no
365	Msax_10064:hit:79738:4.5.0.0	-	25797	31495	4332	47	78	59	50	78	68	87	58	0.1375	0.2149	0.1527	0.176	0.2043	0.1952	0.2418	0.1572	0.134179	0.532077	0.955271	0.0406083	no
366	Msax_10065:hit:79754:4.5.0.0	+	469	3303	396	50	164	86	71	149	59	150	80	1.6003	4.9431	2.4347	2.734	4.2693	1.8528	4.5598	2.3726	-0.247654	0.353576	0.944151	0.0935898	no
367	Msax_10065:hit:79755:4.5.0.0	+	469	3680	600	62	211	113	90	190	78	199	103	1.3097	4.1974	2.1114	2.2873	3.5931	1.6166	3.9926	2.0161	-0.233448	0.380957	0.94418	0.0953511	no
368	Msax_1007:hit:29995:4.5.0.0	-	1363	5108	1614	63	61	94	44	93	47	63	51	0.4947	0.4511	0.6529	0.4157	0.6538	0.3621	0.4699	0.3711	-0.141014	0.558485	0.955772	0.0605962	no
369	Msax_10073:hit:79892:4.5.0.0	-	800	12413	1755	119	153	230	125	162	126	128	155	0.8594	1.0405	1.4693	1.0861	1.0474	0.8928	0.878	1.0372	-0.122678	0.575135	0.955772	0.0521756	no
370	Msax_10073:hit:79888:4.5.0.0	+	2409	8564	1512	51	61	119	56	67	64	55	84	0.4275	0.4815	0.8824	0.5648	0.5028	0.5264	0.4379	0.6525	-0.0364569	0.893169	0.988246	0.0954821	no
371	Msax_10073:hit:79886:4.5.0.0	+	2510	5727	729	14	18	19	7	16	14	11	15	0.2434	0.2947	0.2922	0.1464	0.249	0.2388	0.1816	0.2417	0.065693	0.833443	NA	0.120234	NA
372	Msax_10073:hit:79889:4.5.0.0	+	9687	18215	738	97	90	139	94	98	76	117	99	1.6659	1.4556	2.1116	1.9422	1.5067	1.2806	1.9085	1.5754	0.046189	0.840369	0.98225	0.05681	no
373	Msax_10073:hit:79893:4.5.0.0	-	13048	16856	432	40	23	52	27	25	29	37	35	1.1736	0.6355	1.3495	0.953	0.6566	0.8348	1.031	0.9515	0.25618	0.378662	0.94418	0.110849	no
374	Msax_10073:hit:79894:4.5.0.0	-	18104	34803	2598	16	20	19	2	6	54	58	52	0.0781	0.0919	0.082	0.0117	0.0262	0.2585	0.2687	0.2351	1.28432	0.000120801	0.0571789	0.253621	no
375	Msax_10073:hit:79890:4.5.0.0	+	22523	29868	930	15	15	9	0	6	44	48	37	0.2044	0.1925	0.1085	0	0.0732	0.5884	0.6213	0.4672	1.4371	1.86e-05	0.0152141	0.251707	yes
376	Msax_10073:hit:79887:4.5.0.0	-	27897	31838	1779	9	14	15	2	5	40	36	37	0.0641	0.0939	0.0945	0.0171	0.0319	0.2796	0.2436	0.2443	1.12808	0.000815579	0.180144	0.26944	no
377	Msax_10076:hit:79967:4.5.0.0	+	637	3106	453	1	30	11	14	23	8	30	4	0.028	0.7904	0.2722	0.4713	0.5761	0.2196	0.7972	0.1037	-0.376459	0.268354	NA	0.425643	NA
378	Msax_10076:hit:79968:4.5.0.0	+	5126	18384	1617	119	304	150	175	280	198	247	164	0.9328	2.2439	1.04	1.6503	1.9648	1.5227	1.8388	1.1911	-0.129041	0.57981	0.955772	0.0647258	no
379	Msax_10079:hit:80020:4.5.0.0	+	1201	21782	1575	112	145	158	167	160	156	187	135	0.9013	1.0988	1.1247	1.6168	1.1527	1.2317	1.4293	1.0066	0.0309739	0.888811	0.987594	0.0543174	no
380	Msax_10079:hit:80010:3.2.0.0	+	6184	6597	414	38	34	46	52	45	67	53	47	1.1634	0.9802	1.2457	1.9153	1.2333	2.0125	1.5411	1.3333	0.273451	0.325299	0.942895	0.0984147	no
381	Msax_10079:hit:80013:3.2.0.0	+	6184	6597	414	38	34	46	52	45	67	53	47	1.1634	0.9802	1.2457	1.9153	1.2333	2.0125	1.5411	1.3333	0.273451	0.325299	0.942895	0.0984147	no
382	maker-Msax_10079-exonerate_protein2genome-gene-0.2	+	6568	6849	282	26	28	30	36	32	30	50	23	1.1686	1.1851	1.1927	1.9466	1.2876	1.3229	2.1344	0.9579	0.114761	0.68347	0.963877	0.0929368	no
383	Msax_10079:hit:80009:3.2.0.0	-	6592	6855	264	25	30	29	35	32	28	47	24	1.2003	1.3563	1.2315	2.0216	1.3753	1.3189	2.1431	1.0677	0.0788852	0.775142	0.972907	0.084293	no
384	Msax_10079:hit:80012:3.2.0.0	+	6592	6855	264	25	30	29	35	32	28	47	24	1.2003	1.3563	1.2315	2.0216	1.3753	1.3189	2.1431	1.0677	0.0788852	0.775142	0.972907	0.084293	no
385	Msax_10079:hit:80015:3.10.0.0	+	6592	6834	243	24	28	29	34	28	25	44	23	1.2518	1.3753	1.3379	2.1335	1.3074	1.2794	2.1797	1.1116	0.0641552	0.819428	0.979103	0.089603	no
386	Msax_10079:hit:80017:3.10.0.0	+	6592	6831	240	24	28	29	34	28	25	44	23	1.2675	1.3925	1.3547	2.1602	1.3238	1.2954	2.207	1.1255	0.0641552	0.819428	0.979103	0.089603	no
387	Msax_10079:hit:80011:3.2.0.0	+	8866	9762	330	15	14	13	16	18	18	24	12	0.5761	0.5064	0.4416	0.7393	0.6189	0.6783	0.8755	0.4271	0.234839	0.441022	NA	0.108533	NA
388	Msax_10079:hit:80014:3.2.0.0	-	8866	9762	327	15	14	13	16	18	18	24	12	0.5814	0.511	0.4457	0.7461	0.6246	0.6845	0.8835	0.431	0.234839	0.441022	NA	0.108533	NA
389	Msax_10079:hit:80016:3.10.0.0	+	8867	8944	78	8	4	6	11	14	13	7	8	1.3	0.6121	0.8624	2.1504	2.0366	2.0726	1.0803	1.2045	0.104272	0.758808	NA	0.269419	NA
390	Msax_10079:hit:80018:3.10.0.0	+	8867	8944	78	8	4	6	11	14	13	7	8	1.3	0.6121	0.8624	2.1504	2.0366	2.0726	1.0803	1.2045	0.104272	0.758808	NA	0.269419	NA
391	Msax_10079:hit:80019:4.5.0.0	+	19354	21788	342	2	24	20	13	13	8	10	14	0.0741	0.8376	0.6556	0.5796	0.4313	0.2909	0.352	0.4808	-0.519912	0.117808	NA	0.201099	NA
392	Msax_1008:hit:30000:4.5.0.0	+	812	2104	498	80	63	63	10	18	113	42	87	2.0361	1.5099	1.4183	0.3062	0.4101	2.8217	1.0152	2.0517	0.86432	0.00885817	0.566446	0.251304	no
393	Msax_1008:hit:29999:4.5.0.0	+	926	1993	273	76	62	62	10	18	108	41	84	3.5285	2.7107	2.5461	0.5586	0.7481	4.9196	1.8079	3.6136	0.842723	0.0105708	0.605463	0.247006	no
394	Msax_10082:hit:80045:4.5.0.0	+	189	11603	1185	63	71	91	40	101	39	93	44	0.6738	0.7151	0.8609	0.5147	0.9671	0.4093	0.9447	0.4361	-0.119232	0.644861	0.960497	0.0788887	no
395	Msax_10082:hit:80044:4.5.0.0	+	1770	11196	483	63	69	91	39	96	34	88	43	1.6532	1.7051	2.1122	1.2312	2.2552	0.8754	2.1932	1.0455	-0.139686	0.59827	0.955772	0.0858376	no
396	Msax_10084:hit:80066:4.5.0.0	+	1325	12706	336	11	9	21	5	21	15	8	16	0.4149	0.3197	0.7007	0.2269	0.7092	0.5552	0.2866	0.5592	0.0650948	0.845086	NA	0.214779	NA
397	Msax_10084:hit:80067:4.5.0.0	+	1325	11414	579	10	8	20	5	16	15	8	16	0.2189	0.1649	0.3873	0.1317	0.3135	0.3222	0.1663	0.3245	0.156661	0.638384	NA	0.21064	NA
398	Msax_10085:hit:80079:4.5.0.0	-	4396	16757	1908	3	4	21	4	7	2	9	18	0.0199	0.025	0.1234	0.032	0.0416	0.013	0.0568	0.1108	0.0201137	0.952037	NA	0.535466	NA
399	Msax_10085:hit:80076:4.5.0.0	-	4500	14064	372	3	4	21	1	6	2	9	18	0.1022	0.1283	0.6329	0.041	0.183	0.0669	0.2912	0.5683	0.095597	0.769671	NA	0.672052	NA
400	Msax_10086:hit:80102:4.5.0.0	-	630	1795	606	25	52	45	26	56	32	68	22	0.5229	1.0242	0.8325	0.6542	1.0485	0.6567	1.3508	0.4264	-0.0962115	0.728213	0.966685	0.0917442	no
401	Msax_10086:hit:80100:4.5.0.0	+	646	1792	507	25	52	45	26	56	32	68	22	0.625	1.2242	0.9951	0.782	1.2533	0.7849	1.6146	0.5096	-0.0962115	0.728213	0.966685	0.0917442	no
402	Msax_10086:hit:80097:4.5.0.0	+	673	1032	258	14	33	31	11	40	20	50	19	0.6878	1.5267	1.3471	0.6501	1.7592	0.964	2.3329	0.8649	0.0151516	0.960771	0.996366	0.140146	no
403	Msax_10086:hit:80098:4.5.0.0	-	3442	4466	561	10	22	19	13	32	16	29	20	0.2259	0.4681	0.3797	0.3534	0.6472	0.3547	0.6223	0.4187	-0.0124665	0.96698	0.996769	0.110392	no
404	Msax_10086:hit:80103:4.5.0.0	-	3442	4484	579	10	22	19	13	32	16	29	20	0.2189	0.4535	0.3679	0.3424	0.6271	0.3436	0.6029	0.4057	-0.0124665	0.96698	0.996769	0.110392	no
405	Msax_10089:hit:80131:4.5.0.0	+	51	12216	408	25	5	16	12	14	11	6	17	0.7766	0.1463	0.4396	0.4485	0.3893	0.3353	0.177	0.4893	0.296733	0.382137	NA	0.304594	NA
406	Msax_10089:hit:80132:4.5.0.0	-	6882	13112	264	12	5	5	4	8	6	2	12	0.5761	0.2261	0.2123	0.231	0.3438	0.2826	0.0912	0.5338	0.377288	0.267148	NA	0.358153	NA
407	Msax_10090:hit:80182:4.5.0.0	+	395	3229	774	15	53	20	19	34	25	42	20	0.2456	0.8173	0.2897	0.3743	0.4984	0.4017	0.6532	0.3035	-0.0916578	0.760466	0.970956	0.123817	no
408	Msax_10090:hit:80177:4.5.0.0	+	2855	3229	375	10	23	13	8	20	16	21	9	0.338	0.7321	0.3886	0.3253	0.6051	0.5306	0.6741	0.2819	0.00563293	0.985706	NA	0.128883	NA
409	Msax_10090:hit:80179:4.5.0.0	-	4190	4833	372	5	32	9	13	17	10	38	9	0.1704	1.0267	0.2712	0.5329	0.5185	0.3343	1.2297	0.2841	-0.0561568	0.868431	NA	0.301542	NA
410	Msax_10090:hit:80184:4.5.0.0	-	4190	4826	582	5	32	9	13	17	10	37	9	0.1089	0.6563	0.1734	0.3406	0.3314	0.2137	0.7653	0.1816	-0.0679826	0.840952	NA	0.296094	NA
411	Msax_10090:hit:80171:3.2.0.0	-	5593	5854	262	22	25	38	16	48	30	49	17	1.0643	1.1389	1.626	0.9312	2.0788	1.4239	2.2514	0.762	0.0568658	0.847878	0.98337	0.117522	no
412	Msax_10090:hit:80173:3.2.0.0	-	5593	5854	262	22	25	38	16	48	30	49	17	1.0643	1.1389	1.626	0.9312	2.0788	1.4239	2.2514	0.762	0.0568658	0.847878	0.98337	0.117522	no
413	Msax_10090:hit:80180:4.5.0.0	-	6422	10960	714	83	37	91	43	80	81	45	72	1.4734	0.6185	1.4289	0.9183	1.2713	1.4108	0.7587	1.1843	0.304224	0.302387	0.942895	0.133482	no
414	Msax_10090:hit:80185:4.5.0.0	-	6422	18165	2871	193	143	189	108	198	194	140	164	0.852	0.5945	0.738	0.5736	0.7825	0.8403	0.587	0.6709	0.303741	0.187102	0.926987	0.0614358	no
415	Msax_10090:hit:80183:4.5.0.0	+	16236	31882	2763	198	337	197	202	352	207	296	202	0.9083	1.4558	0.7993	1.1148	1.4455	0.9317	1.2896	0.8586	-0.0759428	0.705042	0.965482	0.0431635	no
416	Msax_10090:hit:80178:4.5.0.0	+	18097	31882	1362	157	274	170	162	300	175	247	180	1.461	2.4012	1.3993	1.8137	2.4992	1.5978	2.1831	1.5521	-0.0604614	0.760837	0.970956	0.0411978	no
417	Msax_10090:hit:80186:4.5.0.0	-	20276	48013	3132	429	721	527	420	614	487	646	473	1.7361	2.7477	1.8864	2.0448	2.2244	1.9336	2.4829	1.7736	0.020871	0.884547	0.987322	0.0199375	no
418	Msax_10090:hit:80172:3.2.0.0	+	33838	34221	384	42	97	49	49	63	51	76	47	1.3863	3.015	1.4306	1.9458	1.8615	1.6516	2.3825	1.4374	-0.0671931	0.782563	0.973715	0.0614533	no
419	Msax_10090:hit:80174:3.2.0.0	+	33838	34227	390	42	97	49	49	63	51	76	47	1.365	2.9686	1.4086	1.9158	1.8329	1.6262	2.3459	1.4153	-0.0671931	0.782563	0.973715	0.0614533	no
420	maker-Msax_10090-exonerate_protein2genome-gene-0.10	-	33897	34094	198	33	80	34	34	49	42	61	40	2.1125	4.8225	1.9251	2.6184	2.808	2.6379	3.7087	2.3726	0.0218362	0.93396	0.992575	0.0778614	no
421	Msax_10090:hit:80175:3.10.0.0	-	33900	34094	195	33	78	33	34	49	42	59	40	2.145	4.7743	1.8973	2.6587	2.8512	2.6784	3.6422	2.4091	0.0271368	0.91777	0.991146	0.0767902	no
422	Msax_10090:hit:80176:3.10.0.0	-	33900	34094	195	33	78	33	34	49	42	59	40	2.145	4.7743	1.8973	2.6587	2.8512	2.6784	3.6422	2.4091	0.0271368	0.91777	0.991146	0.0767902	no
423	Msax_10090:hit:80181:4.5.0.0	-	35709	49948	1035	85	51	111	44	48	53	40	55	1.0409	0.5881	1.2023	0.6482	0.5262	0.6368	0.4652	0.6241	0.0880331	0.771502	0.972566	0.150052	no
424	Msax_10093:hit:80227:4.5.0.0	+	4496	15367	816	6	13	14	2	22	6	13	11	0.0932	0.1902	0.1923	0.0374	0.3059	0.0914	0.1918	0.1583	-0.142043	0.674577	NA	0.253577	NA
425	Msax_10097:hit:80303:4.5.0.0	+	336	10067	1311	2	1	17	1	10	17	7	4	0.0193	0.0091	0.1454	0.0116	0.0865	0.1613	0.0643	0.0358	0.104762	0.745064	NA	0.733892	NA
426	Msax_10098:hit:80341:4.5.0.0	+	513	4492	273	6	10	8	4	2	4	5	4	0.2786	0.4372	0.3285	0.2234	0.0831	0.1822	0.2205	0.1721	-0.0561267	0.868904	NA	0.312884	NA
427	Msax_10098:hit:80342:4.5.0.0	+	9115	11390	516	27	43	54	20	36	28	38	34	0.6632	0.9946	1.1732	0.591	0.7916	0.6748	0.8865	0.7738	-0.0431704	0.868195	0.985568	0.0665532	no
428	Msax_10098:hit:80337:4.5.0.0	+	12715	17743	867	102	172	178	81	119	76	114	69	1.4911	2.3679	2.3017	1.4246	1.5574	1.0901	1.5828	0.9347	-0.343298	0.127636	0.897413	0.0543565	no
429	Msax_10098:hit:80343:4.5.0.0	+	15034	19379	1188	110	187	181	95	135	100	127	83	1.1736	1.8788	1.7081	1.2194	1.2894	1.0468	1.2869	0.8205	-0.271697	0.173981	0.922418	0.0385959	no
430	Msax_10098:hit:80338:4.5.0.0	+	17832	21104	297	24	59	54	26	52	35	39	27	1.0242	2.3711	2.0384	1.3349	1.9866	1.4655	1.5807	1.0677	-0.340142	0.164604	0.917245	0.0531319	no
431	Msax_10098:hit:80344:4.5.0.0	+	21956	26648	2316	152	223	288	136	232	165	219	161	0.8318	1.1492	1.3941	0.8954	1.1366	0.886	1.1383	0.8164	-0.123181	0.483264	0.95239	0.0291439	no
432	augustus_masked-Msax_10098-processed-gene-0.4	+	22242	26648	1902	151	222	286	136	231	165	219	160	1.0062	1.3931	1.6858	1.0903	1.3781	1.0788	1.3861	0.9879	-0.121729	0.487108	0.952432	0.0288808	no
433	Msax_10098:hit:80339:4.5.0.0	+	22242	26648	1902	151	222	286	136	231	165	219	160	1.0062	1.3931	1.6858	1.0903	1.3781	1.0788	1.3861	0.9879	-0.121729	0.487108	0.952432	0.0288808	no
434	Msax_10098:hit:80321:3.2.0.0	+	26272	26514	243	32	42	38	27	47	27	43	30	1.6691	2.063	1.7532	1.6943	2.1946	1.3817	2.1302	1.4499	-0.02563	0.91616	0.991146	0.050258	no
435	Msax_10098:hit:80325:3.2.0.0	+	26272	26514	243	32	42	38	27	47	27	43	30	1.6691	2.063	1.7532	1.6943	2.1946	1.3817	2.1302	1.4499	-0.02563	0.91616	0.991146	0.050258	no
436	Msax_10098:hit:80329:3.10.0.0	+	26325	26513	189	27	41	31	24	43	25	35	29	1.8107	2.5892	1.8388	1.9363	2.5815	1.6449	2.2292	1.802	-0.0512376	0.838926	0.982019	0.0551597	no
437	Msax_10098:hit:80333:3.10.0.0	+	26325	26513	189	27	41	31	24	43	25	35	29	1.8107	2.5892	1.8388	1.9363	2.5815	1.6449	2.2292	1.802	-0.0512376	0.838926	0.982019	0.0551597	no
438	Msax_10098:hit:80322:3.2.0.0	-	28914	29172	259	40	54	36	21	50	39	49	29	1.9575	2.4885	1.5583	1.2364	2.1905	1.8725	2.2774	1.315	0.153314	0.546249	0.955271	0.0635399	no
439	Msax_10098:hit:80326:3.2.0.0	+	28914	29172	259	40	54	36	21	50	39	49	29	1.9575	2.4885	1.5583	1.2364	2.1905	1.8725	2.2774	1.315	0.153314	0.546249	0.955271	0.0635399	no
440	Msax_10098:hit:80330:3.10.0.0	+	28916	29062	147	38	54	36	21	49	39	49	29	3.2765	4.3845	2.7456	2.1784	3.7822	3.2992	4.0126	2.3169	0.143728	0.569483	0.955772	0.0618142	no
441	Msax_10098:hit:80334:3.10.0.0	+	28916	29062	147	38	54	36	21	49	39	49	29	3.2765	4.3845	2.7456	2.1784	3.7822	3.2992	4.0126	2.3169	0.143728	0.569483	0.955772	0.0618142	no
442	maker-Msax_10098-exonerate_protein2genome-gene-0.12	+	28990	29010	21	14	18	7	5	19	12	11	6	8.4498	10.2306	3.737	3.6306	10.2659	7.1061	6.3056	3.3555	0.0406397	0.9032	NA	0.211125	NA
443	maker-Msax_10098-augustus-gene-0.15	-	29246	32251	1139	22	33	359	13	27	28	20	22	0.2448	0.3458	3.5336	0.174	0.269	0.3057	0.2114	0.2268	-0.794583	0.0183342	0.683912	0.582126	no
444	Msax_10098:hit:80323:3.2.0.0	+	29246	32252	1140	22	33	359	13	27	28	20	22	0.2446	0.3455	3.5305	0.1739	0.2687	0.3054	0.2112	0.2266	-0.794583	0.0183342	0.683912	0.582126	no
445	Msax_10098:hit:80327:3.2.0.0	-	29246	32252	1140	22	33	359	13	27	28	20	22	0.2446	0.3455	3.5305	0.1739	0.2687	0.3054	0.2112	0.2266	-0.794583	0.0183342	0.683912	0.582126	no
446	Msax_10098:hit:80340:4.5.0.0	-	29340	33668	795	29	37	505	17	33	33	25	27	0.4623	0.5555	7.1215	0.3261	0.471	0.5162	0.3786	0.3989	-0.594755	0.0579469	0.838734	1.00223	no
447	Msax_10098:hit:80345:4.5.0.0	-	29748	33823	1452	25	28	485	13	26	27	20	21	0.2182	0.2302	3.7447	0.1365	0.2032	0.2312	0.1658	0.1699	-0.582695	0.0565593	0.83521	1.13632	no
448	Msax_10098:hit:80331:3.10.0.0	-	30554	30703	150	7	6	115	2	8	6	8	8	0.5915	0.4774	8.5951	0.2033	0.6051	0.4974	0.642	0.6264	-0.609162	0.0588896	0.838836	0.806934	no
449	Msax_10098:hit:80335:3.10.0.0	-	30554	30703	150	7	6	115	2	8	6	8	8	0.5915	0.4774	8.5951	0.2033	0.6051	0.4974	0.642	0.6264	-0.609162	0.0588896	0.838836	0.806934	no
450	maker-Msax_10098-augustus-gene-0.16	-	32741	33758	501	7	4	137	4	7	5	4	5	0.1771	0.0953	3.0657	0.1217	0.1585	0.1241	0.0961	0.1172	-0.745733	0.019098	0.69167	0.878436	no
451	Msax_10098:hit:80328:3.2.0.0	-	32820	33758	422	4	1	91	3	6	3	1	3	0.1201	0.0283	2.4175	0.1084	0.1613	0.0884	0.0285	0.0835	-0.692891	0.0231614	NA	1.06311	NA
452	Msax_10098:hit:80332:3.10.0.0	-	32932	33668	336	4	1	82	3	6	2	1	3	0.1509	0.0355	2.736	0.1361	0.2026	0.074	0.0358	0.1049	-0.695669	0.0227741	NA	1.0477	NA
453	Msax_10098:hit:80324:3.2.0.0	+	32935	33758	391	4	1	82	3	6	2	1	3	0.1297	0.0305	2.3512	0.117	0.1741	0.0636	0.0308	0.0901	-0.695669	0.0227741	NA	1.0477	NA
454	Msax_10098:hit:80336:3.10.0.0	-	32935	33668	315	4	1	82	3	6	2	1	3	0.1609	0.0379	2.9184	0.1452	0.2161	0.079	0.0382	0.1118	-0.695669	0.0227741	NA	1.0477	NA
455	Msax_10099:hit:80356:4.5.0.0	+	1837	2611	690	13	20	18	9	23	15	26	24	0.2388	0.346	0.2925	0.1989	0.3782	0.2703	0.4536	0.4085	0.268366	0.368568	0.94418	0.100285	no
456	Msax_10099:hit:80355:4.5.0.0	+	2164	2613	450	12	18	17	7	17	9	23	23	0.338	0.4774	0.4235	0.2372	0.4286	0.2487	0.6153	0.6003	0.271327	0.389993	NA	0.136649	NA
457	Msax_101:hit:5949:4.5.0.0	+	336	20397	1608	41	48	50	36	93	34	63	31	0.3232	0.3563	0.3486	0.3414	0.6562	0.2629	0.4716	0.2264	-0.193082	0.474607	0.95239	0.0869734	no
458	Msax_101:hit:5950:4.5.0.0	-	3601	6640	519	11	7	13	8	17	7	8	7	0.2686	0.161	0.2808	0.235	0.3717	0.1677	0.1856	0.1584	-0.14377	0.665487	NA	0.181832	NA
459	Msax_101:hit:5951:4.5.0.0	-	22210	36123	1050	4	22	4	3	1	2	5	2	0.0483	0.2501	0.0427	0.0436	0.0108	0.0237	0.0573	0.0224	-0.321102	0.319667	NA	0.658992	NA
460	Msax_10101:hit:80379:4.5.0.0	-	2776	14365	1371	3149	5300	4236	5989	5887	4439	7113	4258	29.1121	46.1409	34.6389	66.6109	48.7215	40.2637	62.4549	36.4747	-0.073213	0.758633	0.970905	0.0740088	no
461	Msax_10101:hit:80378:4.5.0.0	-	5357	14302	852	1051	1432	1251	1676	1757	1183	1969	1223	15.6351	20.0609	16.4613	29.996	23.3989	17.2668	27.82	16.8582	-0.0614792	0.787534	0.973974	0.0651488	no
462	Msax_10104:hit:80474:4.5.0.0	-	37	3733	2058	344	695	429	482	558	505	525	476	2.1186	4.0308	2.337	3.5713	3.0765	3.0515	3.0709	2.7163	-0.0508935	0.801972	0.975818	0.046643	no
463	Msax_10104:hit:80472:4.5.0.0	-	43	3733	1965	344	695	429	482	558	505	525	476	2.2189	4.2215	2.4476	3.7404	3.2221	3.1959	3.2162	2.8449	-0.0508935	0.801972	0.975818	0.046643	no
464	Msax_10105:hit:80488:4.5.0.0	+	58	10233	774	22	6	17	5	15	13	7	8	0.3603	0.0925	0.2462	0.0985	0.2199	0.2089	0.1089	0.1214	0.271458	0.423677	NA	0.28609	NA
465	Msax_10107:hit:80526:4.5.0.0	-	916	5309	648	13	1	4	4	9	7	2	1	0.2543	0.0184	0.0692	0.0941	0.1576	0.1343	0.0372	0.0181	0.200363	0.532785	NA	0.701094	NA
466	Msax_10107:hit:80525:4.5.0.0	-	7863	10704	654	7	3	8	0	3	4	8	10	0.1357	0.0548	0.1371	0	0.052	0.0761	0.1473	0.1796	0.549245	0.102688	NA	0.411554	NA
467	Msax_10107:hit:80527:4.5.0.0	-	9181	11400	2220	12	15	17	6	8	8	18	13	0.0685	0.0806	0.0859	0.0412	0.0409	0.0448	0.0976	0.0688	0.230755	0.476325	NA	0.15076	NA
468	augustus_masked-Msax_10108-processed-gene-0.0	+	1	2959	1146	31	15	28	38	30	16	23	28	0.3429	0.1562	0.2739	0.5056	0.297	0.1736	0.2416	0.2869	-0.0359538	0.910767	0.990428	0.183942	no
469	Msax_10108:hit:80542:4.5.0.0	+	1	2959	1146	31	15	28	38	30	16	23	28	0.3429	0.1562	0.2739	0.5056	0.297	0.1736	0.2416	0.2869	-0.0359538	0.910767	0.990428	0.183942	no
470	Msax_10108:hit:80544:4.5.0.0	+	62	2957	1194	31	15	28	38	30	15	23	27	0.3291	0.1499	0.2629	0.4853	0.2851	0.1562	0.2319	0.2656	-0.0562157	0.861275	0.9845	0.187196	no
471	Msax_10108:hit:80538:3.10.0.0	+	2672	2875	204	14	4	8	13	5	7	10	10	0.8698	0.234	0.4396	0.9717	0.2781	0.4267	0.5901	0.5757	0.287678	0.39774	NA	0.290817	NA
472	Msax_10108:hit:80540:3.10.0.0	+	2672	2902	231	14	4	9	13	8	7	11	12	0.7682	0.2067	0.4368	0.8581	0.393	0.3768	0.5732	0.6101	0.27347	0.418813	NA	0.250624	NA
473	Msax_10108:hit:80536:3.2.0.0	-	3815	4109	295	5	7	13	25	7	8	11	11	0.2148	0.2832	0.494	1.2922	0.2692	0.3372	0.4489	0.4379	-0.281686	0.408214	NA	0.336468	NA
474	Msax_10108:hit:80537:3.2.0.0	-	3815	4109	295	5	7	13	25	7	8	11	11	0.2148	0.2832	0.494	1.2922	0.2692	0.3372	0.4489	0.4379	-0.281686	0.408214	NA	0.336468	NA
475	maker-Msax_10108-exonerate_protein2genome-gene-0.5	+	3988	4113	126	3	7	7	18	3	8	7	8	0.3018	0.6631	0.6228	2.1784	0.2702	0.7896	0.6688	0.7457	-0.182792	0.589518	NA	0.423019	NA
476	Msax_10108:hit:80539:3.10.0.0	+	3988	4107	120	3	7	7	18	3	7	7	8	0.3169	0.6962	0.654	2.2873	0.2837	0.7254	0.7022	0.7829	-0.208297	0.538625	NA	0.421772	NA
477	Msax_10108:hit:80541:3.10.0.0	+	3988	4107	120	3	7	7	18	3	7	7	8	0.3169	0.6962	0.654	2.2873	0.2837	0.7254	0.7022	0.7829	-0.208297	0.538625	NA	0.421772	NA
478	Msax_10109:hit:80568:4.5.0.0	+	2400	12544	2208	263	283	271	165	313	323	302	246	1.5097	1.5298	1.376	1.1395	1.6085	1.8192	1.6465	1.3085	0.329418	0.0543229	0.826813	0.0286142	no
479	Msax_10109:hit:80570:4.5.0.0	-	2545	9765	918	85	95	75	56	87	105	99	81	1.1736	1.2352	0.9159	0.9302	1.0753	1.4224	1.2982	1.0363	0.404154	0.0432202	0.794015	0.0349367	no
480	Msax_10109:hit:80567:4.5.0.0	+	8270	22931	1824	1145	386	1829	235	540	1071	426	868	7.9564	2.5259	11.2418	1.9646	3.3592	7.3018	2.8115	5.5888	0.336228	0.312346	0.942895	0.287683	no
481	Msax_10109:hit:80571:4.5.0.0	-	14798	18248	1230	552	19	1089	22	99	462	22	414	5.6882	0.1844	9.9259	0.2727	0.9133	4.6709	0.2153	3.9529	0.124085	0.646985	0.960633	1.81614	no
482	Msax_10109:hit:80569:4.5.0.0	+	14828	18595	1854	557	19	1103	22	98	463	22	419	3.8079	0.1223	6.6698	0.1809	0.5998	3.1055	0.1428	2.6542	0.12277	0.649942	0.960759	1.82601	no
483	Msax_10109:hit:80572:4.5.0.0	-	20050	24846	210	303	95	492	50	105	287	96	203	18.2878	5.3995	26.2659	3.6306	5.6733	16.9953	5.503	11.3527	0.328619	0.33196	0.943501	0.354936	no
484	Msax_10110:hit:80598:4.5.0.0	+	511	20604	1680	92	100	148	96	75	82	90	97	0.6941	0.7105	0.9876	0.8713	0.5065	0.607	0.6449	0.6781	-0.0300924	0.904716	0.990143	0.0762474	no
485	Msax_10110:hit:80597:4.5.0.0	+	2576	10502	699	73	68	118	62	50	55	53	65	1.3237	1.1611	1.8926	1.3525	0.8116	0.9785	0.9127	1.0921	-0.0563795	0.840171	0.982193	0.10679	no
486	Msax_10110:hit:80599:4.5.0.0	-	8431	20344	1128	53	60	79	65	42	41	52	48	0.5955	0.6349	0.7852	0.8787	0.4225	0.452	0.5549	0.4998	-0.149654	0.579686	0.955772	0.0900336	no
487	Msax_10112:hit:80678:4.5.0.0	-	5951	30466	2937	944	450	962	604	968	1049	318	751	4.0739	1.8288	3.6721	3.1359	3.7397	4.4416	1.3034	3.003	0.202286	0.510316	0.953884	0.175681	no
488	Msax_10112:hit:80671:4.5.0.0	-	9236	11880	339	32	25	79	29	28	31	24	34	1.1964	0.8802	2.6126	1.3044	0.9372	1.1372	0.8522	1.1779	-0.134776	0.668112	0.963316	0.168942	no
489	Msax_10112:hit:80670:4.5.0.0	+	19974	21226	228	119	45	91	73	110	147	29	104	6.6153	2.3557	4.4746	4.8822	5.4742	8.0177	1.5311	5.357	0.357739	0.273811	0.942895	0.239139	no
490	Msax_10112:hit:80676:4.5.0.0	+	19974	36674	1410	769	676	813	693	1114	1175	836	800	6.9127	5.7224	6.4642	7.4945	8.9646	10.363	7.1374	6.6634	0.269882	0.235088	0.93929	0.0640465	no
491	Msax_10112:hit:80672:4.5.0.0	-	21518	30466	1236	297	124	220	160	263	330	93	213	3.0456	1.1974	1.9955	1.9739	2.4144	3.3202	0.9058	2.0239	0.370896	0.232915	0.93929	0.182571	no
492	Msax_10112:hit:80673:4.5.0.0	-	36372	45270	603	269	296	325	290	503	359	450	305	5.6542	5.859	6.0424	7.3335	9.4649	7.4036	8.9835	5.9403	0.117282	0.572789	0.955772	0.0488421	no
493	Msax_10112:hit:80679:4.5.0.0	-	36372	49181	1068	272	307	336	291	509	374	462	310	3.228	3.431	3.5271	4.1548	5.4077	4.3548	5.2074	3.4089	0.125494	0.540106	0.955271	0.0469697	no
494	Msax_10112:hit:80677:4.5.0.0	+	40035	43196	213	85	91	116	98	157	121	137	93	5.058	5.0993	6.1055	7.0158	8.3634	7.0644	7.7427	5.1277	0.0701413	0.755645	0.970905	0.0547031	no
495	Msax_10112:hit:80680:4.5.0.0	-	49263	62256	2172	52	39	63	42	42	49	46	35	0.3034	0.2143	0.3252	0.2949	0.2194	0.2805	0.2549	0.1892	0.123391	0.641312	0.960078	0.0798203	no
496	Msax_10112:hit:80674:4.5.0.0	-	54216	63744	1260	30	23	38	18	21	31	29	22	0.3018	0.2179	0.3381	0.2178	0.1891	0.306	0.2771	0.2051	0.284728	0.315997	0.942895	0.0903817	no
497	Msax_10119:hit:80820:4.5.0.0	-	1694	12160	846	9	13	6	1	4	12	7	4	0.1348	0.1834	0.0795	0.018	0.0536	0.1764	0.0996	0.0555	0.330587	0.330855	NA	0.358999	NA
498	Msax_10119:hit:80817:4.5.0.0	+	1811	23387	1788	10	26	10	4	8	15	13	5	0.0709	0.1736	0.0627	0.0341	0.0508	0.1043	0.0875	0.0328	0.0528525	0.875992	NA	0.267428	NA
499	Msax_10119:hit:80816:4.5.0.0	+	4464	22935	930	10	26	9	4	8	15	13	5	0.1363	0.3337	0.1085	0.0656	0.0976	0.2006	0.1683	0.0631	0.0690912	0.838517	NA	0.273635	NA
500	Msax_10122:hit:80898:4.5.0.0	-	292	11022	1260	80	101	95	64	88	65	86	67	0.8047	0.9568	0.8453	0.7745	0.7925	0.6415	0.8216	0.6245	-0.0221184	0.911793	0.990542	0.034124	no
501	Msax_10122:hit:80900:4.5.0.0	-	1099	11161	1794	79	88	85	63	76	60	79	64	0.5581	0.5855	0.5312	0.5355	0.4807	0.4159	0.5301	0.419	0.0422	0.842795	0.982755	0.0412261	no
502	Msax_10122:hit:80901:4.5.0.0	-	15427	22948	633	285	588	404	379	516	447	629	349	5.7066	11.0872	7.1552	9.1299	9.2493	8.7815	11.9619	6.4751	0.00943863	0.962209	0.996366	0.0441963	no
503	Msax_10122:hit:80886:3.2.0.0	-	17316	17576	261	59	139	82	88	112	103	138	66	2.8652	6.3566	3.5222	5.1413	4.869	4.9075	6.3649	2.9698	-0.0453632	0.851852	0.983684	0.0678583	no
504	Msax_10122:hit:80889:3.2.0.0	+	17316	17576	261	59	139	82	88	112	103	138	66	2.8652	6.3566	3.5222	5.1413	4.869	4.9075	6.3649	2.9698	-0.0453632	0.851852	0.983684	0.0678583	no
505	maker-Msax_10122-exonerate_protein2genome-gene-0.6	-	17403	17516	114	29	72	34	55	55	49	66	33	3.2243	7.5383	3.3436	7.3568	5.4742	5.3451	6.9693	3.3996	-0.125979	0.651671	0.961332	0.0999673	no
506	Msax_10122:hit:80892:3.10.0.0	-	17429	17575	147	45	121	68	73	92	80	100	54	3.88	9.8246	5.1861	7.5724	7.1012	6.7677	8.1891	4.3142	-0.156962	0.520917	0.954578	0.066726	no
507	Msax_10122:hit:80895:3.10.0.0	-	17429	17575	147	45	121	68	73	92	80	100	54	3.88	9.8246	5.1861	7.5724	7.1012	6.7677	8.1891	4.3142	-0.156962	0.520917	0.954578	0.066726	no
508	Msax_10122:hit:80887:3.2.0.0	-	18127	19075	949	104	194	127	127	179	152	237	107	1.389	2.44	1.5003	2.0406	2.1402	1.9918	3.0063	1.3242	0.0719558	0.750035	0.970169	0.0573891	no
509	Msax_10122:hit:80890:3.2.0.0	+	18127	19075	949	104	194	127	127	179	152	237	107	1.389	2.44	1.5003	2.0406	2.1402	1.9918	3.0063	1.3242	0.0719558	0.750035	0.970169	0.0573891	no
510	maker-Msax_10122-exonerate_protein2genome-gene-0.5	+	18673	18867	195	29	53	27	25	42	30	75	32	1.885	3.2441	1.5523	1.9549	2.4439	1.9132	4.63	1.9273	0.259246	0.357091	0.944151	0.0980107	no
511	Msax_10122:hit:80893:3.10.0.0	+	18673	18864	192	29	53	27	25	42	30	71	32	1.9144	3.2948	1.5766	1.9855	2.4821	1.9431	4.4515	1.9574	0.238028	0.391459	0.944404	0.0920201	no
512	Msax_10122:hit:80896:3.10.0.0	+	18673	18864	192	29	53	27	25	42	30	71	32	1.9144	3.2948	1.5766	1.9855	2.4821	1.9431	4.4515	1.9574	0.238028	0.391459	0.944404	0.0920201	no
513	maker-Msax_10122-augustus-gene-0.8	-	19257	23012	594	48	94	78	68	79	92	102	73	1.0242	1.8888	1.4722	1.7456	1.5091	1.9261	2.0671	1.4433	0.126393	0.576082	0.955772	0.0514189	no
514	Msax_10122:hit:80888:3.2.0.0	+	19257	23012	599	48	94	78	68	79	92	102	73	1.0157	1.873	1.4599	1.7311	1.4965	1.91	2.0499	1.4313	0.126393	0.576082	0.955772	0.0514189	no
515	Msax_10122:hit:80891:3.2.0.0	-	19257	23012	594	48	94	78	68	79	92	102	73	1.0242	1.8888	1.4722	1.7456	1.5091	1.9261	2.0671	1.4433	0.126393	0.576082	0.955772	0.0514189	no
516	Msax_10122:hit:80899:4.5.0.0	-	19340	21001	366	36	71	65	57	62	80	80	56	1.2467	2.3154	1.991	2.3748	1.9221	2.7182	2.6312	1.7969	0.117873	0.632141	0.959222	0.0654488	no
517	Msax_10122:hit:80894:3.10.0.0	-	19343	22948	390	43	77	73	61	68	90	83	58	1.3975	2.3565	2.0985	2.385	1.9784	2.8698	2.5619	1.7466	0.118044	0.622238	0.958215	0.0606883	no
518	Msax_10122:hit:80897:3.10.0.0	-	19343	22948	444	43	77	73	61	68	90	83	58	1.2275	2.0699	1.8433	2.095	1.7378	2.5207	2.2503	1.5342	0.118044	0.622238	0.958215	0.0606883	no
519	Msax_10126:hit:80970:4.5.0.0	+	39	6187	816	148	230	180	126	238	135	208	127	2.2988	3.3642	2.473	2.3546	3.3094	2.0574	3.0685	1.8278	-0.118393	0.509413	0.953884	0.0301867	no
520	Msax_10126:hit:80963:3.2.0.0	-	127	379	253	33	53	43	24	47	28	48	23	1.6532	2.5004	1.9054	1.4465	2.1079	1.3763	2.2839	1.0677	-0.116703	0.645833	0.96051	0.06139	no
521	Msax_10126:hit:80964:3.2.0.0	+	127	391	265	33	53	43	24	47	28	48	24	1.5784	2.3871	1.8192	1.381	2.0124	1.3139	2.1805	1.0636	-0.107576	0.669512	0.963541	0.0595334	no
522	Msax_10126:hit:80965:3.10.0.0	+	128	379	252	33	53	43	24	47	28	48	23	1.6598	2.5103	1.913	1.4522	2.1162	1.3817	2.2929	1.0719	-0.116703	0.645833	0.96051	0.06139	no
523	Msax_10126:hit:80966:3.10.0.0	+	128	379	252	33	53	43	24	47	28	48	23	1.6598	2.5103	1.913	1.4522	2.1162	1.3817	2.2929	1.0719	-0.116703	0.645833	0.96051	0.06139	no
524	maker-Msax_10126-augustus-gene-0.8	+	191	1791	261	41	56	55	33	65	36	71	41	1.991	2.5609	2.3625	1.928	2.8258	1.7153	3.2747	1.8449	0.0345318	0.882626	0.987322	0.0497786	no
525	Msax_10126:hit:80967:4.5.0.0	+	191	1791	261	41	56	55	33	65	36	71	41	1.991	2.5609	2.3625	1.928	2.8258	1.7153	3.2747	1.8449	0.0345318	0.882626	0.987322	0.0497786	no
526	Msax_10126:hit:80972:4.5.0.0	-	2408	8210	1020	86	145	97	80	149	79	114	69	1.0687	1.6967	1.0661	1.196	1.6575	0.9631	1.3454	0.7945	-0.214856	0.301923	0.942895	0.0416494	no
527	Msax_10126:hit:80971:4.5.0.0	+	14091	21839	1212	4	4	113	5	6	4	6	9	0.0418	0.0394	1.0453	0.0629	0.0562	0.041	0.0596	0.0872	-0.687724	0.0322583	NA	0.822583	NA
528	Msax_10126:hit:80968:4.5.0.0	-	14187	20102	981	4	2	109	4	6	4	6	8	0.0517	0.0243	1.2457	0.0622	0.0694	0.0507	0.0736	0.0958	-0.635949	0.043921	NA	0.911696	NA
529	Msax_10126:hit:80973:4.5.0.0	-	14188	26321	4728	6	4	109	4	7	4	7	11	0.0161	0.0101	0.2585	0.0129	0.0168	0.0105	0.0178	0.0273	-0.596769	0.0636868	0.846039	0.815458	no
530	Msax_10127:hit:80995:4.5.0.0	+	791	7228	693	78	189	93	132	172	104	179	106	1.4266	3.2552	1.5045	2.9045	2.8162	1.8662	3.1094	1.7964	-0.160462	0.518246	0.954271	0.0756752	no
531	Msax_10127:hit:80998:4.5.0.0	-	1736	6489	543	40	135	60	80	113	62	126	72	0.9337	2.9674	1.2388	2.2466	2.3613	1.4199	2.7933	1.5572	-0.187256	0.494074	0.952846	0.101071	no
532	Msax_10127:hit:80993:4.5.0.0	+	3125	10055	201	269	587	305	521	688	409	679	357	16.9627	34.857	17.0118	39.5248	38.8379	25.3043	40.6654	20.8591	-0.152215	0.560297	0.955772	0.0952753	no
533	Msax_10127:hit:80996:4.5.0.0	+	7751	7966	216	31	96	42	69	82	60	81	42	1.8191	5.3048	2.1799	4.8711	4.3075	3.4543	4.5142	2.2836	-0.238179	0.394508	0.944404	0.105292	no
534	Msax_10127:hit:80994:4.5.0.0	-	19605	34077	954	43	42	56	37	48	36	53	46	0.5713	0.5255	0.6581	0.5914	0.5709	0.4693	0.6688	0.5663	0.123696	0.602031	0.955775	0.0508716	no
535	Msax_10127:hit:80999:4.5.0.0	-	19607	34172	1122	43	42	56	38	48	36	53	46	0.4858	0.4468	0.5596	0.5164	0.4854	0.399	0.5686	0.4815	0.114995	0.628738	0.959222	0.0514955	no
536	Msax_10127:hit:80997:4.5.0.0	+	26590	30623	384	10	4	6	7	14	6	10	5	0.3301	0.1243	0.1752	0.278	0.4137	0.1943	0.3135	0.1529	0.092672	0.784976	NA	0.252159	NA
537	Msax_1013:hit:30053:4.5.0.0	+	154	550	192	22	96	58	21	54	38	75	38	1.4523	5.9679	3.3867	1.6678	3.1912	2.4612	4.7023	2.3244	-0.148244	0.617872	0.958083	0.131611	no
538	Msax_1013:hit:30052:4.5.0.0	+	1618	13372	873	168	483	251	192	281	198	325	268	2.4391	6.6036	3.2233	3.3536	3.6522	2.8204	4.4815	3.6053	-0.115773	0.612552	0.956752	0.062362	no
539	Msax_1013:hit:30054:4.5.0.0	+	1618	2900	636	142	470	214	164	254	163	288	213	2.8299	8.8204	3.7723	3.932	4.5315	3.1871	5.4511	3.9332	-0.211822	0.386712	0.94418	0.0755829	no
540	Msax_1013:hit:30056:4.5.0.0	+	4498	7404	615	7	2	3	7	5	5	3	13	0.1443	0.0388	0.0547	0.1736	0.0922	0.1011	0.0587	0.2483	0.36152	0.282819	NA	0.435254	NA
541	Msax_1013:hit:30057:4.5.0.0	+	9374	13372	1119	23	10	33	20	25	33	34	48	0.2605	0.1067	0.3306	0.2725	0.2535	0.3667	0.3658	0.5038	0.574993	0.0652495	0.846213	0.153608	no
542	Msax_10132:hit:81022:4.5.0.0	+	128	2585	474	81	45	96	47	79	78	39	88	2.1659	1.1331	2.2706	1.512	1.8911	2.0464	0.9905	2.1804	0.258862	0.383241	0.94418	0.138018	no
543	Msax_10132:hit:81023:4.5.0.0	-	796	7280	1485	193	128	232	163	268	266	111	268	1.6473	1.0288	1.7515	1.6737	2.0477	2.2275	0.8998	2.1195	0.234623	0.422745	0.9463	0.13915	no
544	Msax_10132:hit:81021:4.5.0.0	-	868	7280	1218	193	128	231	163	267	266	111	268	2.0084	1.2543	2.1262	2.0407	2.4873	2.7158	1.0971	2.5841	0.237218	0.417467	0.945829	0.138945	no
545	Msax_10133:hit:81039:4.5.0.0	-	1214	16503	5640	566	1497	634	600	1680	662	1249	522	1.272	3.168	1.2602	1.6222	3.3798	1.4596	2.6658	1.087	-0.29921	0.263231	0.941084	0.10365	no
546	Msax_10133:hit:81038:4.5.0.0	+	1409	10302	765	525	1415	590	573	1601	631	1169	496	8.6983	22.0772	8.6464	11.4215	23.7462	10.2573	18.3952	7.6145	-0.307193	0.252341	0.9399	0.104757	no
547	Msax_10134:hit:81079:4.5.0.0	+	1741	13112	975	411	395	447	364	471	357	369	340	5.3429	4.8355	5.1398	5.6928	5.4813	4.5533	4.5559	4.0954	0.00589173	0.975917	0.997265	0.0416548	no
548	Msax_10134:hit:81083:4.5.0.0	-	3041	12094	1374	360	346	374	314	413	330	324	303	3.3209	3.0056	3.0516	3.4847	3.4106	2.9867	2.8386	2.5899	0.0500612	0.797534	0.975423	0.0412838	no
549	Msax_10134:hit:81078:4.5.0.0	-	3628	28333	1749	434	387	436	379	497	360	381	355	3.1451	2.641	2.7947	3.3043	3.2243	2.5596	2.6223	2.3838	0.0318294	0.876443	0.986726	0.0472604	no
550	Msax_10134:hit:81084:4.5.0.0	-	12828	18915	1326	103	91	86	116	145	79	101	91	0.9845	0.8191	0.7271	1.334	1.2408	0.7409	0.9169	0.806	-0.0604193	0.813392	0.977844	0.0814982	no
551	Msax_10134:hit:81080:4.5.0.0	+	13284	16342	327	44	42	63	57	86	37	55	48	1.7055	1.533	2.1599	2.658	2.9841	1.4071	2.0247	1.7239	-0.218037	0.406711	0.945577	0.0800999	no
552	Msax_10134:hit:81085:4.5.0.0	-	24237	28333	453	35	24	19	37	30	20	16	8	0.9793	0.6324	0.4702	1.2455	0.7514	0.549	0.4252	0.2074	-0.199677	0.548423	0.955482	0.246372	no
553	Msax_10134:hit:81081:4.5.0.0	+	24271	52928	2505	45	33	30	43	43	24	17	11	0.2277	0.1572	0.1343	0.2618	0.1948	0.1191	0.0817	0.0516	-0.277366	0.396439	0.944769	0.21828	no
554	Msax_10134:hit:81087:4.5.0.0	-	46965	57360	603	16	10	14	16	12	9	9	6	0.3363	0.1979	0.2603	0.4046	0.2258	0.1856	0.1797	0.1169	-0.131658	0.692769	NA	0.205852	NA
555	Msax_10135:hit:81102:4.5.0.0	-	478	3686	453	40	54	80	40	50	40	59	25	1.1192	1.4228	1.9799	1.3465	1.2524	1.0981	1.5679	0.6481	-0.226274	0.383446	0.94418	0.0738917	no
556	Msax_10135:hit:81104:4.5.0.0	+	1231	8352	1323	52	70	118	56	83	49	78	40	0.4982	0.6315	0.9999	0.6454	0.7118	0.4606	0.7097	0.3551	-0.340331	0.159735	0.916145	0.0620422	no
557	Msax_10135:hit:81105:4.5.0.0	-	3817	17139	2292	18	31	63	23	46	24	33	24	0.0995	0.1614	0.3082	0.153	0.2277	0.1302	0.1733	0.123	-0.409074	0.145208	0.909884	0.0906666	no
558	Msax_10138:hit:81175:4.5.0.0	+	1192	10393	2595	51	62	325	49	57	34	99	61	0.2491	0.2852	1.4041	0.2879	0.2492	0.1629	0.4593	0.2761	-0.478461	0.153278	0.91424	0.297046	no
559	Msax_10138:hit:81181:4.5.0.0	-	1810	6794	1155	9	18	48	12	10	4	20	10	0.0988	0.186	0.4659	0.1584	0.0982	0.0431	0.2084	0.1017	-0.476591	0.159703	NA	0.296236	NA
560	Msax_10138:hit:81182:4.5.0.0	-	11210	18685	3765	387	1039	1002	222	575	487	676	282	1.3028	3.2938	2.9837	0.8991	1.7329	1.6085	2.1614	0.8796	-0.303337	0.281447	0.942895	0.122958	no
561	snap_masked-Msax_10138-processed-gene-0.7	-	11210	18685	3765	387	1039	1002	222	575	487	676	282	1.3028	3.2938	2.9837	0.8991	1.7329	1.6085	2.1614	0.8796	-0.303337	0.281447	0.942895	0.122958	no
562	Msax_10138:hit:81164:3.2.0.0	+	11243	11497	255	22	38	145	24	4	28	60	29	1.0935	1.7787	6.3749	1.4352	0.178	1.3655	2.8325	1.3356	-0.2012	0.553921	0.955669	0.484658	no
563	Msax_10138:hit:81165:3.2.0.0	-	11243	11497	255	22	38	145	24	4	28	60	29	1.0935	1.7787	6.3749	1.4352	0.178	1.3655	2.8325	1.3356	-0.2012	0.553921	0.955669	0.484658	no
564	Msax_10138:hit:81166:3.10.0.0	-	11243	11497	255	22	38	145	24	4	28	60	29	1.0935	1.7787	6.3749	1.4352	0.178	1.3655	2.8325	1.3356	-0.2012	0.553921	0.955669	0.484658	no
565	Msax_10138:hit:81171:3.10.0.0	-	11243	11497	255	22	38	145	24	4	28	60	29	1.0935	1.7787	6.3749	1.4352	0.178	1.3655	2.8325	1.3356	-0.2012	0.553921	0.955669	0.484658	no
566	Msax_10138:hit:81176:4.5.0.0	-	11599	13269	1671	13	23	451	24	11	10	52	18	0.0986	0.1643	3.0258	0.219	0.0747	0.0744	0.3746	0.1265	-0.530695	0.0730984	0.847034	1.30152	no
567	Msax_10138:hit:81177:4.5.0.0	-	15885	19045	768	285	816	383	149	442	377	470	197	4.7035	12.6817	5.5909	2.9584	6.5302	6.1045	7.367	3.0125	-0.136414	0.632332	0.959222	0.127739	no
568	Msax_10138:hit:81170:3.10.0.0	+	15948	16187	240	80	208	83	28	104	94	117	48	4.2249	10.3443	3.8772	1.779	4.9168	4.8706	5.8685	2.3488	-0.0349787	0.909886	0.990428	0.17061	no
569	Msax_10138:hit:81174:3.10.0.0	+	15960	16187	228	80	206	83	27	103	92	116	48	4.4473	10.784	4.0812	1.8057	5.1259	5.0179	6.1246	2.4725	-0.0332171	0.914562	0.990722	0.172093	no
570	Msax_10138:hit:81169:3.10.0.0	-	16005	16190	186	74	184	76	22	87	78	102	45	5.0426	11.8074	4.5809	1.8036	5.3073	5.2149	6.6014	2.8413	-0.0182854	0.953285	0.995435	0.178065	no
571	Msax_10138:hit:81173:3.10.0.0	-	16005	16527	240	87	235	93	27	108	95	131	55	4.5946	11.687	4.3443	1.7155	5.1059	4.9224	6.5707	2.6914	-0.0397926	0.89891	0.989075	0.183925	no
572	Msax_10138:hit:81168:3.10.0.0	-	16023	16190	168	62	157	61	20	77	74	86	42	4.6776	11.1542	4.0707	1.8153	5.2005	5.4776	6.1623	2.936	0.0157799	0.959445	0.996366	0.17078	no
573	Msax_10138:hit:81167:3.10.0.0	-	16038	16190	153	58	150	60	19	75	72	85	42	4.8048	11.7017	4.3965	1.8936	5.562	5.852	6.6877	3.2239	0.0228634	0.941127	0.993494	0.168159	no
574	Msax_10138:hit:81172:3.10.0.0	-	16038	16527	207	71	201	77	24	96	89	114	52	4.3474	11.5897	4.1703	1.7679	5.2622	5.3467	6.6296	2.9502	-0.0112806	0.97112	0.996769	0.177364	no
575	Msax_10140:hit:81218:4.5.0.0	+	975	15152	1203	250	613	323	228	468	357	591	468	2.634	6.082	3.0101	2.89	4.4141	3.6904	5.9139	4.5688	0.200434	0.396648	0.944773	0.0701213	no
576	maker-Msax_10140-augustus-gene-0.7	-	1196	3550	1160	227	568	301	210	433	330	539	426	2.4803	5.8444	2.9091	2.7605	4.2354	3.5377	5.5935	4.313	0.183451	0.43823	0.948846	0.0700619	no
577	Msax_10140:hit:81209:3.2.0.0	+	1196	3539	1153	222	561	297	210	427	329	533	423	2.4404	5.8074	2.8878	2.7773	4.2021	3.5484	5.5648	4.3086	0.18402	0.437682	0.948846	0.0704187	no
578	Msax_10140:hit:81210:3.2.0.0	-	1196	3539	1149	222	561	297	210	427	329	533	423	2.4489	5.8276	2.8979	2.7869	4.2167	3.5608	5.5842	4.3236	0.18402	0.437682	0.948846	0.0704187	no
579	Msax_10140:hit:81212:3.10.0.0	-	1639	3475	735	151	333	185	130	266	203	295	240	2.6039	5.4076	2.8218	2.697	4.1064	3.4346	4.8315	3.8348	0.14986	0.493801	0.952846	0.0544985	no
580	Msax_10140:hit:81215:3.10.0.0	-	1639	3475	642	151	333	185	130	266	203	295	240	2.9811	6.1909	3.2306	3.0877	4.7012	3.9321	5.5314	4.3904	0.14986	0.493801	0.952846	0.0544985	no
581	Msax_10140:hit:81213:3.10.0.0	-	1666	2205	291	62	159	83	60	145	107	172	112	2.7005	6.5216	3.1977	3.144	5.6538	4.5725	7.1152	4.5201	0.177334	0.490158	0.952846	0.0831964	no
582	Msax_10140:hit:81216:3.10.0.0	-	1666	2426	396	88	209	107	74	171	132	208	150	2.8166	6.2994	3.0292	2.8495	4.8996	4.1452	6.3229	4.4486	0.210638	0.390491	0.944404	0.0732476	no
583	Msax_10140:hit:81217:4.5.0.0	-	2116	3550	501	143	270	150	113	213	155	226	223	3.6177	6.4324	3.3566	3.4393	4.824	3.8473	5.4303	5.2275	0.192159	0.381522	0.94418	0.0539923	no
584	Msax_10140:hit:81211:3.10.0.0	-	3428	3589	162	76	139	89	66	109	71	118	119	5.9462	10.2411	6.1592	6.2124	7.6344	5.4502	8.7684	8.6269	0.118476	0.600236	0.955772	0.0538467	no
585	Msax_10140:hit:81214:3.10.0.0	-	3428	3589	162	76	139	89	66	109	71	118	119	5.9462	10.2411	6.1592	6.2124	7.6344	5.4502	8.7684	8.6269	0.118476	0.600236	0.955772	0.0538467	no
586	Msax_10144:hit:81287:4.5.0.0	-	962	4766	732	30	52	37	32	56	28	43	36	0.5195	0.8479	0.5667	0.6666	0.868	0.4757	0.7071	0.5776	-0.149762	0.541079	0.955271	0.0540448	no
587	Msax_10144:hit:81289:4.5.0.0	-	1187	4766	717	30	52	37	32	56	27	43	36	0.5303	0.8656	0.5785	0.6805	0.8862	0.4683	0.7219	0.5897	-0.15866	0.519478	0.954314	0.0551453	no
588	Msax_10144:hit:81288:4.5.0.0	+	5942	6193	252	15	16	17	8	28	11	20	11	0.7544	0.7578	0.7563	0.4841	1.2607	0.5428	0.9554	0.5126	-0.0433127	0.890034	NA	0.128555	NA
589	Msax_10145:hit:81291:4.5.0.0	+	1291	3723	459	6	9	7	3	20	4	19	10	0.1657	0.234	0.171	0.0997	0.4944	0.1084	0.4983	0.2559	0.0997173	0.769628	NA	0.309615	NA
590	Msax_10146:hit:81309:4.5.0.0	-	1003	6590	639	338	419	417	388	486	384	440	380	6.7043	7.8264	7.3161	9.2589	8.6298	7.473	8.289	6.984	0.0162932	0.925732	0.991746	0.0315106	no
591	maker-Msax_10146-snap-gene-0.7	-	1756	14453	932	412	501	538	452	581	442	514	448	5.603	6.4161	6.4716	7.3952	7.0733	5.8976	6.6389	5.6453	-0.0157857	0.923908	0.991267	0.0277914	no
592	Msax_10146:hit:81304:3.2.0.0	+	1756	14453	1000	412	501	538	452	581	442	514	448	5.222	5.9798	6.0315	6.8923	6.5923	5.4965	6.1875	5.2614	-0.0157857	0.923908	0.991267	0.0277914	no
593	Msax_10146:hit:81305:3.2.0.0	-	1756	14453	1025	412	501	538	452	581	442	514	448	5.0946	5.8339	5.8844	6.7242	6.4316	5.3625	6.0366	5.1331	-0.0157857	0.923908	0.991267	0.0277914	no
594	Msax_10146:hit:81308:4.5.0.0	-	5723	14388	657	135	149	183	112	164	122	173	147	2.6044	2.7069	3.1227	2.5994	2.8323	2.3092	3.1698	2.6277	0.107274	0.547878	0.955469	0.028846	no
595	Msax_10146:hit:81306:3.10.0.0	-	5750	14388	753	133	147	181	111	161	121	171	146	2.2387	2.3301	2.6948	2.2478	2.426	1.9983	2.7337	2.2771	0.110525	0.537176	0.955271	0.0290471	no
596	Msax_10146:hit:81307:3.10.0.0	-	5750	14388	723	133	147	181	111	161	121	171	146	2.3316	2.4268	2.8066	2.3411	2.5267	2.0812	2.8471	2.3716	0.110525	0.537176	0.955271	0.0290471	no
597	Msax_10146:hit:81310:4.5.0.0	-	7848	17128	1563	87	89	129	71	103	73	85	74	0.7055	0.6796	0.9253	0.6927	0.7477	0.5808	0.6547	0.556	-0.0826569	0.703415	0.965411	0.0462836	no
598	Msax_10149:hit:81345:4.5.0.0	-	1405	11389	855	27	21	31	9	23	16	21	23	0.4003	0.2932	0.4065	0.1605	0.3052	0.2327	0.2957	0.3159	0.219179	0.468749	0.952105	0.117338	no
599	Msax_10149:hit:81343:4.5.0.0	-	1411	13953	834	35	28	45	9	29	21	28	32	0.5319	0.4007	0.6049	0.1646	0.3945	0.3131	0.4042	0.4506	0.240181	0.432144	0.948836	0.13682	no
600	Msax_10149:hit:81344:4.5.0.0	+	11094	13436	423	18	10	26	4	16	11	14	22	0.5393	0.2822	0.6891	0.1442	0.4292	0.3234	0.3984	0.6108	0.297134	0.371566	NA	0.219017	NA
601	Msax_10149:hit:81346:4.5.0.0	-	11732	14520	438	10	9	16	2	6	6	8	11	0.2894	0.2453	0.4095	0.0696	0.1554	0.1704	0.2199	0.2949	0.189721	0.576691	NA	0.268098	NA
602	Msax_10152:hit:81397:4.5.0.0	-	4365	9777	1317	6	11	16	13	17	5	12	10	0.0577	0.0997	0.1362	0.1505	0.1465	0.0472	0.1097	0.0892	-0.408264	0.210168	NA	0.14994	NA
603	Msax_10152:hit:81396:4.5.0.0	-	7749	8523	567	5	4	8	7	10	5	4	5	0.1118	0.0842	0.1582	0.1883	0.2001	0.1097	0.0849	0.1036	-0.219077	0.519923	NA	0.245656	NA
604	Msax_10155:hit:81453:4.5.0.0	-	5797	13221	2103	105	280	138	135	254	189	289	108	0.6328	1.5892	0.7357	0.9789	1.3704	1.1176	1.6543	0.6031	-0.0532562	0.839568	0.982149	0.0938291	no
605	Msax_10155:hit:81444:3.2.0.0	+	8082	8550	420	16	61	24	26	66	40	68	20	0.4828	1.7335	0.6406	0.944	1.783	1.1843	1.949	0.5592	-0.0985703	0.755721	0.970905	0.179774	no
606	Msax_10155:hit:81441:3.2.0.0	+	8084	8550	412	16	61	24	26	66	40	68	20	0.4922	1.7672	0.6531	0.9623	1.8177	1.2073	1.9868	0.5701	-0.0985703	0.755721	0.970905	0.179774	no
607	Msax_10155:hit:81456:4.5.0.0	-	8352	13223	1740	104	268	137	133	248	186	279	105	0.7576	1.8384	0.8827	1.1655	1.6172	1.3293	1.9302	0.7087	-0.0517485	0.842404	0.982542	0.09044	no
608	maker-Msax_10155-snap-gene-0.11	-	8353	13221	1737	104	268	137	133	248	186	279	105	0.7589	1.8415	0.8842	1.1676	1.62	1.3316	1.9336	0.7099	-0.0517485	0.842404	0.982542	0.09044	no
609	Msax_10155:hit:81447:3.10.0.0	-	8353	8550	198	15	54	23	24	61	37	62	18	0.9602	3.2552	1.3023	1.8483	3.4957	2.3238	3.7694	1.0677	-0.0972374	0.758533	0.970905	0.175542	no
610	Msax_10155:hit:81450:3.10.0.0	-	8353	8550	198	15	54	23	24	61	37	62	18	0.9602	3.2552	1.3023	1.8483	3.4957	2.3238	3.7694	1.0677	-0.0972374	0.758533	0.970905	0.175542	no
611	Msax_10155:hit:81442:3.2.0.0	-	8555	9268	714	44	106	62	58	116	85	126	42	0.7811	1.772	0.9735	1.2387	1.8434	1.4804	2.1243	0.6908	-0.0387357	0.888653	0.987585	0.1042	no
612	Msax_10155:hit:81445:3.2.0.0	-	8555	9268	714	44	106	62	58	116	85	126	42	0.7811	1.772	0.9735	1.2387	1.8434	1.4804	2.1243	0.6908	-0.0387357	0.888653	0.987585	0.1042	no
613	Msax_10155:hit:81448:3.10.0.0	-	8557	9132	576	44	105	61	58	114	83	125	41	0.9682	2.1758	1.1873	1.5354	2.2457	1.7919	2.6124	0.836	-0.0421268	0.879054	0.987214	0.104291	no
614	Msax_10155:hit:81451:3.10.0.0	-	8557	9132	576	44	105	61	58	114	83	125	41	0.9682	2.1758	1.1873	1.5354	2.2457	1.7919	2.6124	0.836	-0.0421268	0.879054	0.987214	0.104291	no
615	Msax_10155:hit:81443:3.2.0.0	-	9407	9736	212	17	28	14	10	23	21	37	10	1.0164	1.5764	0.7404	0.7193	1.231	1.2318	2.101	0.554	0.252381	0.420903	0.9463	0.143165	no
616	Msax_10155:hit:81446:3.2.0.0	-	9407	9736	212	17	28	14	10	23	21	37	10	1.0164	1.5764	0.7404	0.7193	1.231	1.2318	2.101	0.554	0.252381	0.420903	0.9463	0.143165	no
617	Msax_10155:hit:81449:3.10.0.0	-	9407	9734	231	17	28	14	10	23	21	37	10	0.9328	1.4468	0.6795	0.6601	1.1297	1.1305	1.9282	0.5084	0.252381	0.420903	0.9463	0.143165	no
618	Msax_10155:hit:81452:3.10.0.0	-	9407	9734	210	17	28	14	10	23	21	37	10	1.026	1.5914	0.7474	0.7261	1.2427	1.2436	2.121	0.5592	0.252381	0.420903	0.9463	0.143165	no
619	Msax_10156:hit:81469:4.5.0.0	+	2666	12748	1239	38	66	48	34	68	47	58	55	0.3887	0.6358	0.4343	0.4184	0.6227	0.4717	0.5635	0.5213	0.0710706	0.757579	0.970905	0.0477594	no
620	Msax_10156:hit:81468:4.5.0.0	+	5082	10549	960	37	61	44	27	59	46	57	54	0.4885	0.7584	0.5138	0.4289	0.6973	0.5959	0.7148	0.6606	0.204207	0.387723	0.94418	0.0513263	no
621	maker-Msax_10161-augustus-gene-0.9	+	8081	15439	1263	365	535	419	348	404	405	581	364	3.6629	5.0559	3.7193	4.2015	3.6295	3.9877	5.5376	3.3847	0.163124	0.321373	0.942895	0.0271699	no
622	Msax_10161:hit:81549:4.5.0.0	+	8081	15439	1008	365	535	419	348	404	405	581	364	4.5896	6.3349	4.6601	5.2644	4.5476	4.9964	6.9385	4.241	0.163124	0.321373	0.942895	0.0271699	no
623	Msax_10161:hit:81546:3.10.0.0	+	9042	15579	426	407	585	450	394	447	462	639	407	12.1094	16.3906	11.8427	14.1031	11.9059	13.4865	18.0569	11.2204	0.181039	0.277075	0.942895	0.0282625	no
624	Msax_10161:hit:81552:4.5.0.0	+	11110	12797	429	36	27	18	19	29	44	35	33	1.0636	0.7512	0.4704	0.6753	0.767	1.2754	0.9821	0.9034	0.701747	0.00952547	0.584954	0.0742977	no
625	Msax_10161:hit:81554:4.5.0.0	-	13938	14952	582	293	413	329	281	305	295	448	285	6.3809	8.4698	6.3375	7.3623	5.9462	6.3033	9.2663	5.751	0.144209	0.407571	0.945577	0.0306219	no
626	Msax_10161:hit:81555:4.5.0.0	-	15236	25326	1431	852	1340	1037	846	1070	1044	1289	985	7.5464	11.1767	8.1243	9.0149	8.4841	9.0725	10.8434	8.0839	0.130885	0.362894	0.94418	0.0209163	no
627	Msax_10161:hit:81547:3.10.0.0	+	15284	15579	216	160	233	183	177	199	199	291	161	9.3887	12.8751	9.4982	12.4953	10.4535	11.4569	16.2178	8.7538	0.164621	0.397421	0.94486	0.0387727	no
628	Msax_10161:hit:81550:4.5.0.0	-	23091	25326	438	26	40	55	36	36	28	33	42	0.7524	1.09	1.4078	1.2533	0.9326	0.795	0.907	1.1262	-0.152456	0.569357	0.955772	0.0778562	no
629	Msax_10162:hit:81590:4.5.0.0	+	16342	23208	1014	103	154	117	109	123	104	113	103	1.2875	1.8127	1.2936	1.6391	1.3764	1.2754	1.3415	1.193	-0.0573843	0.771508	0.972566	0.0367991	no
630	Msax_10162:hit:81592:4.5.0.0	+	16676	24293	1311	178	287	218	211	256	229	197	210	1.7209	2.6129	1.8642	2.4542	2.2156	2.1722	1.8089	1.8812	-0.059885	0.762039	0.971122	0.0411239	no
631	maker-Msax_10162-augustus-gene-0.11	+	16769	23545	1330	119	187	142	121	158	139	138	124	1.1341	1.6782	1.197	1.3873	1.3479	1.2997	1.249	1.0949	-0.0276143	0.880342	0.987322	0.0308672	no
632	Msax_10162:hit:81594:4.5.0.0	-	17161	26386	789	251	432	340	308	371	358	314	302	4.0321	6.5351	4.8311	5.9525	5.3353	5.6425	4.7908	4.4952	-0.0533653	0.774885	0.972907	0.0366281	no
633	Msax_10162:hit:81582:3.10.0.0	+	18119	22292	984	82	130	105	88	113	95	97	91	1.0562	1.5769	1.1963	1.3637	1.303	1.2006	1.1867	1.0861	-0.0575984	0.76383	0.971633	0.0321568	no
634	Msax_10162:hit:81574:3.2.0.0	+	18813	21044	461	43	67	49	53	57	47	42	41	1.1822	1.7347	1.1916	1.7531	1.4029	1.2678	1.0967	1.0445	-0.170923	0.482773	0.95239	0.0585148	no
635	Msax_10162:hit:81578:3.2.0.0	+	18813	21044	448	43	67	49	53	57	47	42	41	1.2165	1.785	1.2262	1.804	1.4436	1.3046	1.1286	1.0748	-0.170923	0.482773	0.95239	0.0585148	no
636	Msax_10162:hit:81586:3.10.0.0	+	18823	21044	438	43	66	49	52	57	47	42	40	1.2443	1.7985	1.2542	1.8103	1.4766	1.3344	1.1543	1.0725	-0.166685	0.491847	0.952846	0.0574025	no
637	Msax_10162:hit:81575:3.2.0.0	+	22248	23545	504	39	70	61	41	60	56	65	45	0.9808	1.6577	1.3569	1.2405	1.3508	1.3817	1.5525	1.0486	0.00971487	0.964253	0.99646	0.038815	no
638	Msax_10162:hit:81579:3.2.0.0	+	22248	23545	502	39	70	61	41	60	56	65	45	0.9847	1.6643	1.3623	1.2454	1.3562	1.3872	1.5587	1.0528	0.00971487	0.964253	0.99646	0.038815	no
639	Msax_10162:hit:81583:3.10.0.0	-	23348	23545	198	18	37	26	19	37	36	27	22	1.1522	2.2304	1.4722	1.4632	2.1203	2.261	1.6415	1.3049	0.00185635	0.994686	0.999215	0.083465	no
640	Msax_10162:hit:81587:3.10.0.0	-	23348	23545	198	18	37	26	19	37	36	27	22	1.1522	2.2304	1.4722	1.4632	2.1203	2.261	1.6415	1.3049	0.00185635	0.994686	0.999215	0.083465	no
641	Msax_10162:hit:81576:3.2.0.0	+	23724	24419	696	71	110	89	96	111	100	65	99	1.293	1.8864	1.4336	2.1032	1.8096	1.7867	1.1242	1.6705	-0.0717728	0.774616	0.972868	0.0749717	no
642	Msax_10162:hit:81580:3.2.0.0	+	23724	24419	696	71	110	89	96	111	100	65	99	1.293	1.8864	1.4336	2.1032	1.8096	1.7867	1.1242	1.6705	-0.0717728	0.774616	0.972868	0.0749717	no
643	Msax_10162:hit:81584:3.10.0.0	+	23725	23901	177	15	37	25	38	32	33	16	40	1.0741	2.495	1.5835	3.2737	2.0514	2.3185	1.0882	2.6541	-0.118457	0.709412	0.965733	0.176264	no
644	Msax_10162:hit:81588:3.10.0.0	+	23725	23901	177	15	37	25	38	32	33	16	40	1.0741	2.495	1.5835	3.2737	2.0514	2.3185	1.0882	2.6541	-0.118457	0.709412	0.965733	0.176264	no
645	maker-Msax_10162-exonerate_protein2genome-gene-0.9	+	23734	23904	171	15	37	24	38	31	33	16	40	1.1118	2.5826	1.5735	3.3886	2.057	2.3999	1.1264	2.7472	-0.104351	0.743591	0.969239	0.180303	no
646	Msax_10162:hit:81577:3.2.0.0	+	24423	25378	956	70	146	108	95	113	118	104	97	0.9281	1.8228	1.2665	1.5153	1.3412	1.5349	1.3096	1.1916	-0.0547998	0.798341	0.975423	0.0464008	no
647	Msax_10162:hit:81581:3.2.0.0	+	24423	25378	956	70	146	108	95	113	118	104	97	0.9281	1.8228	1.2665	1.5153	1.3412	1.5349	1.3096	1.1916	-0.0547998	0.798341	0.975423	0.0464008	no
648	maker-Msax_10162-exonerate_protein2genome-gene-0.8	+	24424	24612	189	27	48	34	31	44	48	31	29	1.8107	3.0313	2.0168	2.5011	2.6415	3.1582	1.9745	1.802	-0.0123131	0.963314	0.99646	0.0773326	no
649	Msax_10162:hit:81585:3.10.0.0	+	24424	24609	186	27	47	34	31	44	47	31	29	1.8399	3.016	2.0493	2.5414	2.6841	3.1423	2.0063	1.8311	-0.014503	0.956536	0.995778	0.0751452	no
650	Msax_10162:hit:81589:3.10.0.0	+	24424	24609	186	27	47	34	31	44	47	31	29	1.8399	3.016	2.0493	2.5414	2.6841	3.1423	2.0063	1.8311	-0.014503	0.956536	0.995778	0.0751452	no
651	Msax_10165:hit:81657:4.5.0.0	-	901	5369	399	7	13	3	5	17	5	11	5	0.2224	0.3889	0.0843	0.1911	0.4834	0.1558	0.3319	0.1472	-0.122962	0.717936	NA	0.284961	NA
652	Msax_1017:hit:30136:4.5.0.0	+	7308	9534	279	60	96	78	59	92	74	71	56	2.7257	4.1069	3.1343	3.2246	3.7415	3.2983	3.0634	2.3573	-0.10312	0.615414	0.957123	0.0360831	no
653	Msax_1017:hit:30132:3.2.0.0	+	9132	9402	271	59	95	77	58	91	74	71	54	2.7594	4.1841	3.1854	3.2635	3.8101	3.3957	3.1538	2.3402	-0.102335	0.620851	0.958215	0.0369037	no
654	Msax_1017:hit:30133:3.2.0.0	+	9132	9402	271	59	95	77	58	91	74	71	54	2.7594	4.1841	3.1854	3.2635	3.8101	3.3957	3.1538	2.3402	-0.102335	0.620851	0.958215	0.0369037	no
655	Msax_1017:hit:30134:3.10.0.0	+	9139	9402	264	59	95	77	58	91	74	71	54	2.8326	4.295	3.2699	3.3501	3.9111	3.4857	3.2375	2.4022	-0.102335	0.620851	0.958215	0.0369037	no
656	Msax_1017:hit:30135:3.10.0.0	+	9139	9402	264	59	95	77	58	91	74	71	54	2.8326	4.295	3.2699	3.3501	3.9111	3.4857	3.2375	2.4022	-0.102335	0.620851	0.958215	0.0369037	no
657	Msax_1017:hit:30138:4.5.0.0	+	9139	9889	477	61	96	78	59	92	74	71	55	1.6209	2.4022	1.8333	1.8861	2.1884	1.9292	1.7918	1.3542	-0.10276	0.618094	0.958085	0.0366033	no
658	snap_masked-Msax_1017-processed-gene-0.2	+	9139	9889	477	61	96	78	59	92	74	71	55	1.6209	2.4022	1.8333	1.8861	2.1884	1.9292	1.7918	1.3542	-0.10276	0.618094	0.958085	0.0366033	no
659	Msax_10170:hit:81711:4.5.0.0	+	737	10861	1029	159	359	290	183	409	219	335	170	1.9585	4.1642	3.1596	2.7118	4.5099	2.6466	3.9191	1.9402	-0.274627	0.1781	0.925585	0.0452521	no
660	Msax_10170:hit:81712:4.5.0.0	-	2378	6368	726	11	71	74	12	148	2	135	38	0.192	1.1673	1.1427	0.252	2.3131	0.0343	2.2385	0.6147	-0.168432	0.584905	0.955772	1.08706	no
661	Msax_10170:hit:81706:3.2.0.0	+	8604	8876	273	31	51	43	31	51	47	41	26	1.4393	2.2297	1.7658	1.7315	2.1197	2.1409	1.8079	1.1185	-0.0676996	0.785919	0.973715	0.0588719	no
662	Msax_10170:hit:81707:3.2.0.0	+	8604	8876	273	31	51	43	31	51	47	41	26	1.4393	2.2297	1.7658	1.7315	2.1197	2.1409	1.8079	1.1185	-0.0676996	0.785919	0.973715	0.0588719	no
663	maker-Msax_10170-exonerate_protein2genome-gene-0.3	+	8668	8787	120	22	20	26	19	31	25	19	19	2.3237	1.9893	2.4291	2.4144	2.9312	2.5907	1.906	1.8595	0.0218641	0.939209	0.992709	0.0885874	no
664	Msax_10170:hit:81708:3.10.0.0	+	8668	8784	117	22	20	26	19	31	25	19	19	2.3833	2.0403	2.4913	2.4763	3.0064	2.6572	1.9549	1.9072	0.0218641	0.939209	0.992709	0.0885874	no
665	Msax_10170:hit:81709:3.10.0.0	+	8668	8784	117	22	20	26	19	31	25	19	19	2.3833	2.0403	2.4913	2.4763	3.0064	2.6572	1.9549	1.9072	0.0218641	0.939209	0.992709	0.0885874	no
666	Msax_10170:hit:81710:4.5.0.0	-	9280	11782	444	74	163	120	101	130	118	106	74	2.1125	4.3818	3.03	3.4687	3.3222	3.305	2.8739	1.9574	-0.248921	0.239644	0.939551	0.0447429	no
667	Msax_10171:hit:81727:4.5.0.0	-	1456	6959	1074	3	20	15	3	32	5	16	3	0.0354	0.2223	0.1566	0.0426	0.3381	0.0579	0.1793	0.0328	-0.573649	0.0921237	NA	0.36696	NA
668	Msax_10171:hit:81725:4.5.0.0	-	2864	6295	291	0	18	10	1	26	3	13	3	0	0.7383	0.3853	0.0524	1.0138	0.1282	0.5378	0.1211	-0.465951	0.151445	NA	0.698009	NA
669	Msax_10171:hit:81726:4.5.0.0	+	5526	10549	696	1	7	12	2	19	1	14	2	0.0182	0.12	0.1933	0.0438	0.3097	0.0179	0.2421	0.0337	-0.368087	0.26019	NA	0.633712	NA
670	Msax_10173:hit:81759:4.5.0.0	+	12553	19694	510	41	38	77	31	48	43	41	58	1.0189	0.8893	1.6926	0.9269	1.0679	1.0485	0.9678	1.3356	0.109859	0.689838	0.964714	0.0938254	no
671	Msax_10173:hit:81762:4.5.0.0	-	20902	33409	1014	44	48	40	32	36	42	23	35	0.55	0.565	0.4423	0.4812	0.4028	0.5151	0.273	0.4054	0.0876802	0.756354	0.970905	0.0997001	no
672	Msax_10173:hit:81758:4.5.0.0	-	21580	33407	447	28	33	20	12	21	27	14	14	0.7939	0.8812	0.5016	0.4094	0.5331	0.7511	0.377	0.3678	0.147503	0.638708	0.960039	0.149352	no
673	Msax_10176:hit:81827:4.5.0.0	-	26013	28869	552	10	1	3	8	17	4	19	10	0.2296	0.0216	0.0609	0.221	0.3494	0.0901	0.4143	0.2128	0.279646	0.405996	NA	0.496478	NA
674	Msax_10179:hit:81924:4.5.0.0	+	40314	50281	948	75	38	82	56	51	45	35	49	1.0027	0.4784	0.9697	0.9008	0.6104	0.5903	0.4444	0.607	0.0333061	0.912577	0.990642	0.148737	no
675	Msax_10179:hit:81927:4.5.0.0	-	46247	59954	1500	146	82	186	132	116	90	71	124	1.2337	0.6525	1.3902	1.3419	0.8775	0.7461	0.5698	0.9709	-0.0490955	0.869544	0.985734	0.148521	no
676	Msax_10179:hit:81925:4.5.0.0	+	51534	61662	1812	106	61	149	100	86	67	65	96	0.7415	0.4018	0.9219	0.8415	0.5385	0.4598	0.4318	0.6222	-0.0466806	0.874396	0.986005	0.138348	no
677	Msax_10179:hit:81918:4.5.0.0	+	51623	61078	822	100	59	140	96	83	63	64	89	1.5419	0.8567	1.9094	1.7809	1.1457	0.9531	0.9373	1.2716	-0.05922	0.839722	0.982149	0.132835	no
678	Msax_10179:hit:81928:4.5.0.0	-	65124	91276	2403	95	168	157	97	167	101	100	115	0.5011	0.8345	0.7325	0.6155	0.7885	0.5227	0.501	0.562	-0.273005	0.15239	0.9141	0.0334683	no
679	Msax_10179:hit:81921:4.5.0.0	-	75462	84430	954	12	43	14	12	36	8	19	18	0.1594	0.538	0.1645	0.1918	0.4282	0.1043	0.2397	0.2216	-0.427337	0.1855	0.926927	0.175319	no
680	Msax_10179:hit:81926:4.5.0.0	+	84466	98645	4413	87	78	158	60	90	114	52	86	0.2499	0.211	0.4014	0.2073	0.2314	0.3212	0.1418	0.2289	0.0496004	0.863689	0.984824	0.125909	no
681	Msax_10179:hit:81919:4.5.0.0	+	86971	91781	558	4	27	21	8	12	20	11	10	0.0909	0.5775	0.4219	0.2186	0.244	0.4457	0.2373	0.2105	-0.21686	0.516249	NA	0.22491	NA
682	Msax_10179:hit:81920:4.5.0.0	+	93518	97794	813	62	22	78	27	45	57	16	41	0.9666	0.323	1.0756	0.5064	0.628	0.8719	0.2369	0.5923	0.190964	0.564024	0.955772	0.252719	no
683	Msax_10179:hit:81914:3.2.0.0	-	99013	99294	282	15	4	17	10	10	13	2	8	0.6742	0.1693	0.6758	0.5407	0.4024	0.5733	0.0854	0.3332	0.0570038	0.866878	NA	0.403765	NA
684	Msax_10179:hit:81915:3.2.0.0	+	99013	99296	284	15	4	17	10	10	13	2	8	0.6694	0.1681	0.6711	0.5369	0.3995	0.5692	0.0848	0.3308	0.0570038	0.866878	NA	0.403765	NA
685	Msax_10179:hit:81916:3.10.0.0	+	99015	99196	182	10	4	15	9	9	10	1	7	0.6964	0.2623	0.924	0.754	0.5611	0.6833	0.0661	0.4517	-0.0771613	0.819998	NA	0.419252	NA
686	Msax_10179:hit:81917:3.10.0.0	+	99015	99196	182	10	4	15	9	9	10	1	7	0.6964	0.2623	0.924	0.754	0.5611	0.6833	0.0661	0.4517	-0.0771613	0.819998	NA	0.419252	NA
687	Msax_1018:hit:30143:4.5.0.0	+	2230	7206	783	534	1610	515	668	934	706	1224	558	8.6441	24.5421	7.3738	13.009	13.5347	11.2127	18.8179	8.3694	-0.113315	0.672404	0.963596	0.104258	no
688	Msax_1018:hit:30140:3.10.0.0	+	3948	4109	162	182	507	141	229	269	220	337	168	14.2395	37.3543	9.7578	21.555	18.8409	16.8878	25.0418	12.1792	-0.136852	0.622694	0.958385	0.115416	no
689	Msax_1018:hit:30141:3.10.0.0	+	3948	4109	162	182	507	141	229	269	220	337	168	14.2395	37.3543	9.7578	21.555	18.8409	16.8878	25.0418	12.1792	-0.136852	0.622694	0.958385	0.115416	no
690	Msax_1018:hit:30142:4.5.0.0	+	3953	7206	600	533	1604	513	667	930	705	1211	555	11.2594	31.9081	9.5854	16.9513	17.5872	14.6118	24.2965	10.8634	-0.115903	0.66497	0.962492	0.103815	no
691	augustus_masked-Msax_1018-processed-gene-0.0	+	3954	7204	597	533	1604	513	667	930	705	1211	555	11.3159	32.0685	9.6336	17.0365	17.6755	14.6852	24.4186	10.918	-0.115903	0.66497	0.962492	0.103815	no
692	Msax_10181:hit:81942:3.2.0.0	-	652	1475	824	4	23	21	20	5	19	24	13	0.0615	0.3332	0.2857	0.3701	0.0689	0.2867	0.3506	0.1853	-0.0639164	0.850397	NA	0.299867	NA
693	Msax_10181:hit:81945:3.2.0.0	-	652	1475	824	4	23	21	20	5	19	24	13	0.0615	0.3332	0.2857	0.3701	0.0689	0.2867	0.3506	0.1853	-0.0639164	0.850397	NA	0.299867	NA
694	Msax_10181:hit:81954:4.5.0.0	-	785	4291	1494	8	43	31	48	6	27	44	24	0.0679	0.3435	0.2326	0.4899	0.0456	0.2247	0.3545	0.1887	-0.158142	0.64184	0.96015	0.358203	no
695	maker-Msax_10181-snap-gene-0.10	-	788	4646	1583	8	54	37	55	6	32	54	26	0.0641	0.4072	0.262	0.5298	0.043	0.2514	0.4106	0.1929	-0.169445	0.618769	0.958103	0.390824	no
696	Msax_10181:hit:81948:3.10.0.0	-	788	1468	681	4	18	16	20	4	14	21	9	0.0744	0.3155	0.2634	0.4478	0.0666	0.2557	0.3712	0.1552	-0.11874	0.727004	NA	0.321315	NA
697	Msax_10181:hit:81951:3.10.0.0	-	788	1468	681	4	18	16	20	4	14	21	9	0.0744	0.3155	0.2634	0.4478	0.0666	0.2557	0.3712	0.1552	-0.11874	0.727004	NA	0.321315	NA
698	Msax_10181:hit:81953:4.5.0.0	-	860	4620	1203	8	52	37	48	6	31	50	25	0.0843	0.5159	0.3448	0.6084	0.0566	0.3205	0.5003	0.2441	-0.154809	0.649002	0.9607	0.366486	no
699	Msax_10181:hit:81943:3.2.0.0	-	1492	5570	1066	5	39	23	39	2	22	41	20	0.0594	0.4367	0.2419	0.5579	0.0213	0.2566	0.463	0.2203	-0.102741	0.761754	0.971122	0.505532	no
700	Msax_10181:hit:81946:3.2.0.0	-	1492	5570	1058	5	39	23	39	2	22	41	20	0.0599	0.44	0.2437	0.5621	0.0214	0.2586	0.4665	0.222	-0.102741	0.761754	0.971122	0.505532	no
701	Msax_10181:hit:81949:3.10.0.0	-	1493	4620	911	5	37	23	33	2	22	37	20	0.0696	0.4848	0.283	0.5524	0.0249	0.3003	0.4889	0.2578	-0.0689743	0.839104	0.982019	0.473254	no
702	Msax_10181:hit:81952:3.10.0.0	-	1493	4620	869	5	37	23	33	2	22	37	20	0.0729	0.5082	0.2967	0.5791	0.0261	0.3148	0.5125	0.2703	-0.0689743	0.839104	0.982019	0.473254	no
703	Msax_10181:hit:81955:4.5.0.0	-	4369	4620	252	0	11	7	4	0	5	11	2	0	0.521	0.3114	0.242	0	0.2467	0.5255	0.0932	-0.0567273	0.851743	NA	0.973754	NA
704	Msax_10182:hit:81993:4.5.0.0	-	686	22111	2949	352	351	341	481	673	339	738	320	1.5129	1.4206	1.2964	2.4871	2.5894	1.4295	3.0125	1.2744	0.0104136	0.969078	0.996769	0.104077	no
705	Msax_10182:hit:81990:4.5.0.0	-	2272	8797	1254	173	190	188	280	361	149	387	194	1.7486	1.8084	1.6808	3.4048	3.2664	1.4776	3.7151	1.8169	-0.074214	0.789708	0.974396	0.115449	no
706	Msax_10182:hit:81991:4.5.0.0	+	10880	13879	372	82	66	72	78	139	80	152	49	2.7939	2.1176	2.1699	3.1973	4.2397	2.6743	4.9187	1.547	0.123635	0.661174	0.962368	0.114114	no
707	Msax_10182:hit:81989:4.5.0.0	+	16838	27951	1104	8	7	10	12	22	7	25	5	0.0918	0.0757	0.1015	0.1657	0.2261	0.0788	0.2726	0.0532	-0.052731	0.876391	NA	0.279248	NA
708	Msax_10182:hit:81992:4.5.0.0	+	16838	28057	1275	8	7	10	12	22	7	25	5	0.0795	0.0655	0.0879	0.1435	0.1958	0.0683	0.236	0.0461	-0.052731	0.876391	NA	0.279248	NA
709	Msax_10182:hit:81994:4.5.0.0	-	22515	24485	525	5	5	7	11	13	7	13	3	0.1207	0.1137	0.1495	0.3195	0.281	0.1658	0.2981	0.0671	-0.144768	0.670546	NA	0.278972	NA
710	Msax_10183:hit:82027:4.5.0.0	+	291	6268	522	88	77	238	83	142	107	167	105	2.1367	1.7606	5.1115	2.4246	3.0866	2.5491	3.8512	2.3623	-0.0252849	0.927284	0.992	0.10965	no
711	Msax_10183:hit:82025:4.5.0.0	-	5752	9730	798	35	28	106	27	33	30	55	60	0.5559	0.4188	1.4892	0.5159	0.4692	0.4675	0.8297	0.883	0.0646318	0.840109	0.982189	0.197592	no
712	Msax_10183:hit:82028:4.5.0.0	+	8034	11097	534	14	11	49	14	12	21	23	27	0.3323	0.2459	1.0287	0.3998	0.255	0.489	0.5185	0.5938	0.107471	0.746829	0.969625	0.24225	no
713	Msax_10183:hit:82030:4.5.0.0	-	12447	25814	1614	43	28	172	48	57	47	69	48	0.3377	0.2071	1.1947	0.4535	0.4007	0.3621	0.5146	0.3493	-0.249904	0.439264	0.948846	0.214867	no
714	Msax_10183:hit:82026:4.5.0.0	-	21406	25813	738	30	16	114	33	38	33	44	32	0.5152	0.2588	1.7318	0.6818	0.5842	0.5561	0.7177	0.5092	-0.221156	0.50149	0.953544	0.237783	no
715	Msax_10183:hit:82029:4.5.0.0	+	23680	26092	546	16	6	47	18	19	17	15	19	0.3714	0.1312	0.9651	0.5027	0.3948	0.3872	0.3307	0.4087	-0.13664	0.684296	0.963891	0.268383	no
716	Msax_10187:hit:82104:4.5.0.0	-	768	12072	1671	1299	3844	1615	1865	2307	1622	3400	1268	9.8531	27.4571	10.8353	17.0189	15.6652	12.0709	24.4937	8.9118	-0.173199	0.507044	0.953884	0.0966075	no
717	Msax_10187:hit:82105:4.5.0.0	-	1211	8737	1332	101	403	79	107	203	138	298	94	0.9611	3.6112	0.6649	1.2249	1.7292	1.2884	2.6932	0.8288	-0.106652	0.734863	0.967703	0.193695	no
718	Msax_10187:hit:82096:3.2.0.0	+	9621	10335	715	675	2033	886	1029	1266	908	1928	716	11.9656	33.9375	13.8923	21.9451	20.0905	15.7923	32.4603	11.7606	-0.144916	0.581387	0.955772	0.0982834	no
719	Msax_10187:hit:82094:3.2.0.0	+	9627	10335	709	675	2033	886	1029	1266	908	1928	716	12.0669	34.2247	14.0099	22.1308	20.2606	15.926	32.735	11.8601	-0.144916	0.581387	0.955772	0.0982834	no
720	maker-Msax_10187-exonerate_protein2genome-gene-0.4	+	9915	10208	294	461	1333	580	672	823	551	1239	472	19.8743	54.1166	22.117	34.8538	31.7626	23.3062	50.7312	18.8546	-0.160635	0.538634	0.955271	0.095936	no
721	Msax_10187:hit:82098:3.10.0.0	+	9915	10205	291	461	1333	580	672	823	551	1238	472	20.0792	54.6745	22.345	35.2131	32.0901	23.5464	51.2129	19.049	-0.16103	0.537519	0.955271	0.0958478	no
722	Msax_10187:hit:82101:3.10.0.0	+	9915	10205	291	461	1333	580	672	823	551	1238	472	20.0792	54.6745	22.345	35.2131	32.0901	23.5464	51.2129	19.049	-0.16103	0.537519	0.955271	0.0958478	no
723	Msax_10187:hit:82106:4.5.0.0	-	10478	12073	654	522	1373	649	726	826	570	1153	453	10.1165	25.0577	11.1253	16.9273	14.3307	10.8384	21.2228	8.1347	-0.227135	0.360822	0.944151	0.0824021	no
724	maker-Msax_10187-snap-gene-0.9	-	10480	12072	780	522	1372	649	725	826	570	1152	452	8.4823	20.9946	9.3282	14.1733	12.0157	9.0875	17.7791	6.8056	-0.227259	0.360453	0.944151	0.0823463	no
725	Msax_10187:hit:82095:3.2.0.0	-	10637	11081	306	405	1017	475	557	566	423	843	359	16.7754	39.6687	17.4028	27.7563	20.9874	17.1904	33.1633	13.7783	-0.193978	0.436336	0.948846	0.0825778	no
726	Msax_10187:hit:82097:3.2.0.0	-	10637	11081	303	405	1017	475	557	566	423	843	359	16.9414	40.0614	17.5751	28.0312	21.1952	17.3606	33.4916	13.9147	-0.193978	0.436336	0.948846	0.0825778	no
727	Msax_10187:hit:82099:3.10.0.0	-	10639	11071	312	394	994	461	539	562	412	830	343	16.0059	38.0259	16.565	26.3428	20.4383	16.4214	32.024	12.9111	-0.196696	0.432349	0.948836	0.0838411	no
728	Msax_10187:hit:82102:3.10.0.0	-	10639	11071	291	394	994	461	539	562	412	830	343	17.1609	40.7701	17.7605	28.2439	21.9133	17.6064	34.335	13.8428	-0.196696	0.432349	0.948836	0.0838411	no
729	Msax_10188:hit:82130:4.5.0.0	-	318	29113	4353	692	1003	888	661	990	726	907	787	2.0149	2.7502	2.287	2.3155	2.5805	2.074	2.5082	2.1233	0.00657286	0.958658	0.996366	0.0153896	no
730	Msax_10188:hit:82132:4.5.0.0	-	454	11332	4818	403	572	465	400	475	394	500	443	1.0602	1.417	1.082	1.266	1.1186	1.0169	1.2493	1.0798	0.0434026	0.785862	0.973715	0.0254305	no
731	Msax_10188:hit:82125:3.2.0.0	+	15406	15653	248	26	36	52	25	54	28	47	29	1.3288	1.7326	2.3507	1.5372	2.4706	1.404	2.2814	1.3733	-0.142903	0.578624	0.955772	0.064807	no
732	Msax_10188:hit:82124:3.2.0.0	+	15412	15653	242	26	36	52	25	54	28	47	29	1.3617	1.7756	2.409	1.5753	2.5319	1.4388	2.3379	1.4074	-0.142903	0.578624	0.955772	0.064807	no
733	Msax_10188:hit:82133:4.5.0.0	-	16390	29054	2484	213	289	283	187	365	250	277	269	1.0868	1.3887	1.2773	1.1479	1.6673	1.2516	1.3424	1.2718	0.0501357	0.769866	0.972385	0.0286375	no
734	maker-Msax_10188-snap-gene-0.8	-	16392	29054	2482	213	289	283	187	365	250	277	269	1.0877	1.3898	1.2783	1.1489	1.6686	1.2526	1.3435	1.2728	0.0501357	0.769866	0.972385	0.0286375	no
735	Msax_10188:hit:82126:3.10.0.0	-	23378	23557	180	28	38	31	24	31	37	30	28	1.9716	2.5198	1.9308	2.0331	1.9541	2.5562	2.0063	1.8269	0.157667	0.542715	0.955271	0.06207	no
736	Msax_10188:hit:82128:3.10.0.0	-	23378	23557	180	28	38	31	24	31	37	30	28	1.9716	2.5198	1.9308	2.0331	1.9541	2.5562	2.0063	1.8269	0.157667	0.542715	0.955271	0.06207	no
737	Msax_10188:hit:82127:3.10.0.0	-	23721	23927	207	38	53	48	36	47	45	29	50	2.3268	3.056	2.5997	2.6519	2.5763	2.7034	1.6865	2.8368	0.0305067	0.907932	0.99023	0.0770325	no
738	Msax_10188:hit:82129:3.10.0.0	-	23721	23927	207	38	53	48	36	47	45	29	50	2.3268	3.056	2.5997	2.6519	2.5763	2.7034	1.6865	2.8368	0.0305067	0.907932	0.99023	0.0770325	no
739	Msax_10190:hit:82178:4.5.0.0	+	9184	15351	357	36	22	24	33	27	28	50	50	1.2781	0.7355	0.7537	1.4095	0.8581	0.9753	1.686	1.6448	0.576481	0.0465351	0.805589	0.107982	no
740	Msax_10190:hit:82179:4.5.0.0	+	11437	15351	891	35	21	20	33	26	27	48	46	0.4979	0.2813	0.2517	0.5648	0.3311	0.3768	0.6485	0.6063	0.566311	0.0555516	0.8319	0.118317	no
741	maker-Msax_10190-augustus-gene-0.6	+	14299	15351	399	35	19	20	33	26	24	46	46	1.1118	0.5684	0.562	1.2612	0.7394	0.748	1.3878	1.354	0.535495	0.0770974	0.848153	0.133353	no
742	Msax_10190:hit:82177:3.2.0.0	+	14349	14943	338	17	10	14	23	14	18	35	29	0.6375	0.3531	0.4644	1.0376	0.47	0.6623	1.2465	1.0076	0.516041	0.10766	0.884645	0.170298	no
743	Msax_10190:hit:82176:3.2.0.0	+	14357	14943	158	17	10	14	23	14	18	35	29	1.3637	0.7554	0.9934	2.2197	1.0054	1.4167	2.6666	2.1556	0.516041	0.10766	0.884645	0.170298	no
744	Msax_10193:hit:82232:4.5.0.0	+	890	2975	387	5	5	9	0	5	3	12	14	0.1638	0.1542	0.2607	0	0.1466	0.0964	0.3733	0.4249	0.456402	0.174632	NA	0.455872	NA
745	Msax_10195:hit:82282:4.5.0.0	-	171	18451	4602	140	363	304	133	240	176	217	140	0.3856	0.9415	0.7406	0.4407	0.5917	0.4756	0.5676	0.3573	-0.364973	0.0762459	0.847034	0.0454042	no
746	Msax_10195:hit:82281:4.5.0.0	-	1905	11734	2328	114	299	265	110	200	138	180	114	0.6207	1.533	1.2762	0.7205	0.9748	0.7372	0.9308	0.5751	-0.409927	0.051132	0.820808	0.0470332	no
747	Msax_10198:hit:82356:4.5.0.0	+	8561	15368	978	75	97	56	50	66	61	92	74	0.972	1.1838	0.6419	0.7796	0.7657	0.7756	1.1324	0.8886	0.318732	0.157735	0.915327	0.0496256	no
748	Msax_10198:hit:82362:4.5.0.0	+	11448	15368	1302	75	97	56	50	66	60	90	72	0.7301	0.8892	0.4822	0.5856	0.5752	0.5731	0.8321	0.6494	0.297949	0.18841	0.927011	0.0502066	no
749	Msax_10198:hit:82357:4.5.0.0	+	18530	22419	309	1751	1574	1901	1491	1375	1505	1871	1632	71.8234	60.7987	68.9715	73.5779	50.4903	60.5682	72.8898	62.0276	0.233037	0.241568	0.939551	0.0457579	no
750	maker-Msax_10198-augustus-gene-0.21	+	19130	22690	1029	2167	1967	2338	1852	1752	1929	2441	2010	26.692	22.8159	25.4727	27.4444	19.3189	23.3122	28.5564	22.9406	0.250307	0.191217	0.927822	0.041743	no
751	Msax_10198:hit:82336:3.2.0.0	-	19130	22680	1035	2167	1967	2338	1852	1752	1929	2441	2010	26.5373	22.6836	25.325	27.2853	19.2069	23.1771	28.3909	22.8076	0.250307	0.191217	0.927822	0.041743	no
752	Msax_10198:hit:82340:3.2.0.0	+	19130	22690	1029	2167	1967	2338	1852	1752	1929	2441	2010	26.692	22.8159	25.4727	27.4444	19.3189	23.3122	28.5564	22.9406	0.250307	0.191217	0.927822	0.041743	no
753	Msax_10198:hit:82344:3.10.0.0	+	19315	22416	615	1741	1566	1889	1482	1362	1491	1858	1617	35.8808	30.3924	34.4352	36.7453	25.1285	30.1487	36.3682	30.8786	0.231419	0.245931	0.9399	0.0460161	no
754	Msax_10198:hit:82350:3.10.0.0	+	19315	22416	570	1741	1566	1889	1482	1362	1491	1858	1617	38.7135	32.7918	37.1538	39.6462	27.1123	32.5289	39.2394	33.3164	0.231419	0.245931	0.9399	0.0460161	no
755	Msax_10198:hit:82363:4.5.0.0	+	19315	22419	573	1750	1573	1900	1491	1375	1503	1871	1632	38.7098	32.7659	37.1745	39.6782	27.2278	32.619	39.3071	33.4494	0.232776	0.242162	0.939827	0.0457739	no
756	Msax_10198:hit:82367:4.5.0.0	-	23867	31058	726	388	826	779	434	711	569	709	543	6.7738	13.5797	12.0295	9.1155	11.1121	9.7464	11.756	8.7839	-0.111631	0.48522	0.952432	0.0260488	no
757	maker-Msax_10198-augustus-gene-0.22	+	24548	25380	273	111	201	214	116	161	131	179	130	5.1535	8.7878	8.7881	6.4792	6.6916	5.9673	7.893	5.5925	-0.127212	0.472724	0.952189	0.0284121	no
758	Msax_10198:hit:82345:3.10.0.0	+	24548	25377	279	111	201	214	116	161	131	179	130	5.0426	8.5988	8.5992	6.3399	6.5476	5.8389	7.7233	5.4722	-0.127212	0.472724	0.952189	0.0284121	no
759	Msax_10198:hit:82351:3.10.0.0	+	24548	25377	270	111	201	214	116	161	131	179	130	5.2107	8.8855	8.8858	6.5512	6.7659	6.0336	7.9807	5.6546	-0.127212	0.472724	0.952189	0.0284121	no
760	Msax_10198:hit:82358:4.5.0.0	+	24548	25927	240	190	379	401	235	344	268	354	298	10.0341	18.8485	18.7318	14.9309	16.2634	13.8864	17.7559	14.5824	-0.0977553	0.571884	0.955772	0.0298079	no
761	Msax_10198:hit:82364:4.5.0.0	+	24548	25626	315	158	306	325	167	259	203	286	223	6.3575	11.5947	11.567	8.0842	9.3294	8.014	10.9297	8.3141	-0.0800906	0.648923	0.9607	0.0302032	no
762	Msax_10198:hit:82337:3.2.0.0	+	25429	26232	804	165	349	352	223	316	246	336	279	2.6012	5.181	4.9083	4.2294	4.4596	3.8049	5.0308	4.0754	-0.0869028	0.633912	0.959222	0.0339641	no
763	Msax_10198:hit:82341:3.2.0.0	-	25429	26232	804	165	349	352	223	316	246	336	279	2.6012	5.181	4.9083	4.2294	4.4596	3.8049	5.0308	4.0754	-0.0869028	0.633912	0.959222	0.0339641	no
764	maker-Msax_10198-exonerate_protein2genome-gene-0.18	-	25797	25961	165	36	73	75	59	83	62	70	72	2.7654	5.2806	5.0959	5.4525	5.7077	4.6728	5.107	5.1247	-0.0828658	0.723233	0.966289	0.0551176	no
765	Msax_10198:hit:82346:3.10.0.0	-	25800	25961	162	36	73	74	59	83	62	70	72	2.8166	5.3784	5.1211	5.5535	5.8134	4.7593	5.2016	5.2196	-0.0787795	0.736634	0.968006	0.055304	no
766	Msax_10198:hit:82352:3.10.0.0	-	25800	25961	162	36	73	74	59	83	62	70	72	2.8166	5.3784	5.1211	5.5535	5.8134	4.7593	5.2016	5.2196	-0.0787795	0.736634	0.968006	0.055304	no
767	Msax_10198:hit:82338:3.2.0.0	-	26429	26610	182	36	102	78	38	59	70	85	52	2.5071	6.6892	4.8047	3.1838	3.6783	4.7829	5.6221	3.3555	0.00898351	0.971819	0.996769	0.073568	no
768	Msax_10198:hit:82342:3.2.0.0	-	26429	26610	182	36	102	78	38	59	70	85	52	2.5071	6.6892	4.8047	3.1838	3.6783	4.7829	5.6221	3.3555	0.00898351	0.971819	0.996769	0.073568	no
769	Msax_10198:hit:82347:3.10.0.0	+	26430	26510	81	17	49	38	19	18	36	37	25	2.6601	7.2204	5.2595	3.5768	2.5215	5.5269	5.4988	3.6248	0.0664061	0.823907	0.979903	0.121235	no
770	Msax_10198:hit:82353:3.10.0.0	+	26430	26510	81	17	49	38	19	18	36	37	25	2.6601	7.2204	5.2595	3.5768	2.5215	5.5269	5.4988	3.6248	0.0664061	0.823907	0.979903	0.121235	no
771	maker-Msax_10198-exonerate_protein2genome-gene-0.17	+	26472	26513	42	11	27	23	13	12	13	22	14	3.3196	7.673	6.1394	4.7198	3.2419	3.8491	6.3056	3.9147	-0.10106	0.742318	NA	0.115958	NA
772	Msax_10198:hit:82339:3.2.0.0	+	26801	27332	532	92	181	162	83	160	125	143	86	2.1919	4.0608	3.4139	2.379	3.4125	2.9219	3.2358	1.8985	-0.168196	0.388477	0.94418	0.0360165	no
773	Msax_10198:hit:82343:3.2.0.0	-	26801	27332	532	92	181	162	83	160	125	143	86	2.1919	4.0608	3.4139	2.379	3.4125	2.9219	3.2358	1.8985	-0.168196	0.388477	0.94418	0.0360165	no
774	maker-Msax_10198-snap-gene-0.25	-	27190	31058	543	37	84	74	44	80	62	67	34	0.8637	1.8464	1.5278	1.2356	1.6717	1.4199	1.4853	0.7354	-0.26037	0.267455	0.942729	0.0537307	no
775	Msax_10198:hit:82348:3.10.0.0	-	27193	27330	138	32	68	61	34	56	55	56	24	2.9391	5.8814	4.9556	3.7569	4.6044	4.9562	4.885	2.0425	-0.162797	0.529056	0.955271	0.0726664	no
776	Msax_10198:hit:82354:3.10.0.0	-	27193	27330	138	32	68	61	34	56	55	56	24	2.9391	5.8814	4.9556	3.7569	4.6044	4.9562	4.885	2.0425	-0.162797	0.529056	0.955271	0.0726664	no
777	Msax_10199:hit:82397:4.5.0.0	+	342	9665	1182	49	41	93	23	38	35	33	31	0.5254	0.414	0.8821	0.2967	0.3648	0.3682	0.3361	0.308	-0.100995	0.741505	0.968879	0.150009	no
778	Msax_10199:hit:82396:4.5.0.0	-	401	13513	849	59	46	111	26	41	37	38	41	0.8808	0.6467	1.4658	0.467	0.5479	0.542	0.5388	0.5672	-0.0658335	0.831647	0.981164	0.162959	no
779	Msax_10199:hit:82398:4.5.0.0	-	831	8367	906	49	40	86	22	38	35	32	31	0.6855	0.527	1.0642	0.3703	0.4759	0.4804	0.4252	0.4018	-0.0585659	0.84703	0.983243	0.142909	no
780	Msax_10199:hit:82399:4.5.0.0	-	11598	15057	729	8	8	19	0	8	7	4	12	0.1391	0.131	0.2922	0	0.1245	0.1194	0.0661	0.1933	0.0694979	0.835871	NA	0.508957	NA
781	Msax_102:hit:5988:4.5.0.0	+	413	9072	636	15	30	25	21	29	19	30	16	0.2989	0.563	0.4407	0.5035	0.5174	0.3715	0.5678	0.2955	-0.178509	0.518229	0.954271	0.0720164	no
782	Msax_102:hit:5990:4.5.0.0	-	4953	28048	1203	14	48	18	18	30	10	33	26	0.1475	0.4762	0.1677	0.2282	0.283	0.1034	0.3302	0.2538	-0.187812	0.551068	0.955521	0.157193	no
783	Msax_102:hit:5989:4.5.0.0	+	16420	21248	705	9	22	4	7	12	5	16	15	0.1618	0.3725	0.0636	0.1514	0.1931	0.0882	0.2732	0.2499	0.113576	0.73741	NA	0.268644	NA
784	Msax_102:hit:5987:4.5.0.0	-	19597	40580	912	9	24	20	7	16	8	20	30	0.1251	0.3141	0.2459	0.117	0.1991	0.1091	0.264	0.3863	0.146136	0.658186	NA	0.208878	NA
785	Msax_102:hit:5991:4.5.0.0	-	30455	36566	1368	3	4	12	2	8	4	9	17	0.0278	0.0349	0.0983	0.0223	0.0664	0.0364	0.0792	0.1459	0.259841	0.443006	NA	0.412782	NA
786	Msax_10201:hit:82485:4.5.0.0	-	3410	12325	456	40	125	183	44	93	59	96	52	1.1118	3.2718	4.4992	1.4714	2.3141	1.609	2.5343	1.3393	-0.503895	0.0706531	0.847034	0.107393	no
787	Msax_10201:hit:82489:4.5.0.0	-	3410	15492	1464	49	139	232	52	105	69	108	65	0.4242	1.1332	1.7766	0.5416	0.8138	0.5861	0.888	0.5214	-0.503837	0.0734842	0.847034	0.113651	no
788	Msax_10201:hit:82487:4.5.0.0	+	14526	33577	4632	320	411	942	365	464	445	562	422	0.8756	1.0591	2.28	1.2016	1.1366	1.1947	1.4606	1.07	-0.115634	0.64244	0.960276	0.082124	no
789	Msax_10201:hit:82484:4.5.0.0	+	15814	31205	3357	269	369	832	337	400	392	472	347	1.0156	1.312	2.7785	1.5308	1.352	1.4521	1.6926	1.214	-0.177467	0.478023	0.95239	0.0828759	no
790	maker-Msax_10201-augustus-gene-0.17	+	16593	20928	579	33	51	118	47	62	52	50	53	0.7224	1.0513	2.2848	1.2378	1.215	1.1168	1.0395	1.075	-0.289463	0.296451	0.942895	0.100148	no
791	Msax_10201:hit:82460:3.2.0.0	+	16604	20867	515	31	40	112	40	55	44	47	47	0.7629	0.927	2.4381	1.1844	1.2118	1.0625	1.0986	1.0718	-0.266806	0.356509	0.944151	0.117699	no
792	Msax_10201:hit:82467:3.2.0.0	+	16604	20867	507	31	40	112	40	55	44	47	47	0.775	0.9417	2.4766	1.203	1.2309	1.0792	1.1159	1.0887	-0.266806	0.356509	0.944151	0.117699	no
793	Msax_10201:hit:82474:3.10.0.0	+	16605	20216	456	29	32	102	34	46	40	35	44	0.8061	0.8376	2.5077	1.137	1.1446	1.0908	0.924	1.1332	-0.232139	0.444071	0.949631	0.143935	no
794	Msax_10201:hit:82480:3.10.0.0	+	16605	20213	444	29	32	102	34	46	40	35	44	0.8279	0.8602	2.5755	1.1677	1.1755	1.1203	0.9489	1.1638	-0.232139	0.444071	0.949631	0.143935	no
795	Msax_10201:hit:82490:4.5.0.0	-	19269	32389	1770	245	341	767	318	377	388	462	338	1.7544	2.2995	4.8581	2.7396	2.4168	2.726	3.1421	2.2427	-0.132153	0.600025	0.955772	0.0846712	no
796	maker-Msax_10201-augustus-gene-0.18	+	21790	24040	312	24	35	107	51	49	56	51	36	0.975	1.3389	3.8448	2.4926	1.782	2.232	1.9677	1.3551	-0.276932	0.363423	0.94418	0.149959	no
797	Msax_10201:hit:82461:3.2.0.0	-	21802	23965	227	23	29	89	43	44	52	43	31	1.2842	1.5248	4.3955	2.8885	2.1993	2.8487	2.2803	1.6038	-0.21675	0.477971	0.95239	0.148932	no
798	Msax_10201:hit:82468:3.2.0.0	+	21802	23965	225	23	29	89	43	44	52	43	31	1.2956	1.5384	4.4346	2.9142	2.2189	2.874	2.3006	1.6181	-0.21675	0.477971	0.95239	0.148932	no
799	maker-Msax_10201-augustus-gene-0.19	+	25219	26560	471	36	64	134	74	60	63	63	52	0.9688	1.6218	3.1896	2.3957	1.4454	1.6634	1.6102	1.2966	-0.376941	0.175902	0.923178	0.10461	no
800	Msax_10201:hit:82462:3.2.0.0	+	25302	26460	297	30	52	118	56	53	48	56	43	1.2803	2.0898	4.4542	2.8751	2.0248	2.0098	2.2698	1.7003	-0.386975	0.167713	0.920146	0.104458	no
801	Msax_10201:hit:82469:3.2.0.0	+	25302	26460	336	30	52	118	56	53	48	56	43	1.1317	1.8472	3.9372	2.5414	1.7898	1.7765	2.0063	1.503	-0.386975	0.167713	0.920146	0.104458	no
802	Msax_10201:hit:82475:3.10.0.0	+	25360	26458	429	26	45	92	45	41	36	42	35	0.7682	1.252	2.4042	1.5995	1.0844	1.0435	1.1785	0.9582	-0.401882	0.150556	0.913856	0.0981786	no
803	Msax_10201:hit:82481:3.10.0.0	+	25360	26458	276	26	45	92	45	41	36	42	35	1.194	1.946	3.737	2.4862	1.6855	1.622	1.8319	1.4893	-0.401882	0.150556	0.913856	0.0981786	no
804	maker-Msax_10201-augustus-gene-0.20	+	29239	31353	1087	90	109	250	91	111	131	181	102	1.0494	1.1969	2.5784	1.2766	1.1587	1.4987	2.0045	1.102	0.0136795	0.959305	0.996366	0.0978633	no
805	Msax_10201:hit:82463:3.2.0.0	-	29271	30507	675	78	92	185	63	73	106	129	76	1.4646	1.6268	3.0727	1.4232	1.2271	1.9528	2.3006	1.3223	0.0836546	0.756879	0.970905	0.0981159	no
806	Msax_10201:hit:82470:3.2.0.0	+	29271	30514	674	78	92	185	63	73	106	133	76	1.4668	1.6292	3.0772	1.4253	1.2289	1.9557	2.3754	1.3243	0.0934647	0.729827	0.966926	0.0987101	no
807	Msax_10201:hit:82476:3.10.0.0	+	29890	30513	429	48	59	121	41	54	78	84	53	1.4181	1.6415	3.1621	1.4573	1.4282	2.261	2.3571	1.4509	0.103278	0.706616	0.965516	0.0987502	no
808	Msax_10201:hit:82482:3.10.0.0	+	29890	30513	420	48	59	121	41	54	78	84	53	1.4485	1.6767	3.2298	1.4885	1.4588	2.3095	2.4076	1.482	0.103278	0.706616	0.965516	0.0987502	no
809	Msax_10201:hit:82464:3.2.0.0	-	30463	31353	434	25	37	102	42	56	41	70	52	0.7301	1.0176	2.6349	1.4757	1.4641	1.1748	1.9416	1.4071	-0.134123	0.649275	0.960749	0.128867	no
810	Msax_10201:hit:82471:3.2.0.0	+	30463	31353	433	25	37	102	42	56	41	70	52	0.7318	1.0199	2.6409	1.4791	1.4675	1.1775	1.9461	1.4104	-0.134123	0.649275	0.960749	0.128867	no
811	Msax_10201:hit:82477:3.10.0.0	+	31035	31202	168	14	20	70	30	45	27	60	30	1.0562	1.4209	4.6713	2.723	3.0393	1.9986	4.2993	2.0972	-0.143371	0.652997	0.961593	0.185437	no
812	Msax_10201:hit:82483:3.10.0.0	+	31035	31202	168	14	20	70	30	45	27	60	30	1.0562	1.4209	4.6713	2.723	3.0393	1.9986	4.2993	2.0972	-0.143371	0.652997	0.961593	0.185437	no
813	Msax_10201:hit:82486:4.5.0.0	-	33089	35338	1275	19	32	54	15	39	27	45	47	0.1889	0.2996	0.4748	0.1794	0.3471	0.2633	0.4249	0.4329	0.146189	0.622829	0.958398	0.123364	no
814	Msax_10201:hit:82488:4.5.0.0	+	33594	35329	603	11	23	40	11	32	19	28	36	0.2312	0.4553	0.7437	0.2782	0.6021	0.3918	0.559	0.7011	0.0360616	0.90885	0.990314	0.158421	no
815	Msax_10202:hit:82504:4.5.0.0	-	1357	12326	1422	5	6	17	4	8	10	3	9	0.0446	0.0504	0.134	0.0429	0.0638	0.0875	0.0254	0.0743	-0.0559267	0.869599	NA	0.318483	NA
816	Msax_10202:hit:82506:4.5.0.0	+	2122	8135	585	5	4	14	4	3	9	0	7	0.1083	0.0816	0.2683	0.1043	0.0582	0.1913	0	0.1405	0.00857909	0.978954	NA	0.651361	NA
817	Msax_10202:hit:82508:4.5.0.0	-	3553	15491	2445	3	4	13	4	7	8	0	6	0.0156	0.0195	0.0596	0.0249	0.0325	0.0407	0	0.0288	-0.165312	0.616259	NA	0.560833	NA
818	Msax_10203:hit:82524:4.5.0.0	-	6109	9640	1452	6	0	34	0	0	0	0	0	0.0524	0	0.2625	0	0	0	0	0	-0.0742471	0.586106	NA	10	NA
819	Msax_10203:hit:82525:4.5.0.0	-	10212	12025	528	48	34	49	31	26	34	35	30	1.1522	0.7686	1.0404	0.8953	0.5587	0.8008	0.798	0.6673	0.20639	0.466241	0.952	0.0995555	no
820	Msax_10203:hit:82522:4.5.0.0	+	13842	29188	1485	90	55	76	50	67	76	49	69	0.7682	0.4421	0.5738	0.5134	0.5119	0.6364	0.3972	0.5457	0.340761	0.203618	0.930927	0.090517	no
821	Msax_10203:hit:82520:4.5.0.0	+	21786	29373	792	77	46	61	41	56	64	42	58	1.2323	0.6932	0.8635	0.7894	0.8023	1.0049	0.6384	0.8601	0.374971	0.165526	0.918378	0.0906025	no
822	Msax_10204:hit:82546:4.5.0.0	+	3502	10406	639	0	19	11	6	17	6	14	2	0	0.3549	0.193	0.1432	0.3019	0.1168	0.2637	0.0368	-0.501878	0.138214	NA	0.43317	NA
823	Msax_10204:hit:82544:4.5.0.0	+	7373	8192	273	0	16	9	6	13	4	13	2	0	0.6995	0.3696	0.3351	0.5403	0.1822	0.5732	0.086	-0.47396	0.160306	NA	0.43797	NA
824	Msax_10209:hit:82620:4.5.0.0	-	187	13618	1494	327	302	300	247	440	331	353	301	2.7742	2.4127	2.2512	2.521	3.3417	2.7551	2.8443	2.3661	0.204832	0.279997	0.942895	0.0380988	no
825	Msax_10209:hit:82618:4.5.0.0	-	250	8071	948	315	273	287	243	421	313	335	286	4.2115	3.4372	3.3941	3.9086	5.0389	4.1058	4.2539	3.5431	0.202172	0.307025	0.942895	0.0424801	no
826	Msax_10209:hit:82619:4.5.0.0	+	7840	9820	666	28	33	38	14	32	28	40	23	0.5329	0.5914	0.6397	0.3205	0.5452	0.5228	0.723	0.4056	0.19166	0.472239	0.952189	0.0689462	no
827	Msax_1021:hit:30209:4.5.0.0	+	6609	12820	606	0	3	8	5	10	4	6	5	0	0.0591	0.148	0.1258	0.1872	0.0821	0.1192	0.0969	-0.264718	0.429376	NA	0.437644	NA
828	Msax_1021:hit:30199:3.2.0.0	+	19332	19950	619	419	902	494	478	857	693	756	409	8.5795	17.3926	8.9471	11.7751	15.7092	13.9222	14.7022	7.7599	-0.0677427	0.762642	0.971272	0.0612901	no
829	Msax_1021:hit:30196:3.2.0.0	+	19335	19950	616	419	902	494	478	857	693	756	409	8.6213	17.4773	8.9907	11.8325	15.7857	13.99	14.7738	7.7977	-0.0677427	0.762642	0.971272	0.0612901	no
830	Msax_1021:hit:30211:4.5.0.0	-	19833	20630	507	472	746	474	376	763	614	662	341	11.7997	17.5622	10.4813	11.3086	17.0758	15.0601	15.7182	7.899	0.0261092	0.90363	0.990063	0.0549183	no
831	maker-Msax_1021-snap-gene-0.9	-	19836	22436	421	466	737	465	368	754	612	655	335	14.0295	20.8946	12.3827	13.3289	20.3214	18.0774	18.7288	9.3451	0.032868	0.880117	0.987322	0.0564681	no
832	Msax_1021:hit:30202:3.10.0.0	-	19836	19949	114	143	264	161	140	282	248	279	126	15.899	27.6406	15.8331	18.7263	28.0678	27.0529	29.4612	12.9804	0.0802267	0.739752	0.968543	0.072043	no
833	Msax_1021:hit:30205:3.10.0.0	-	19836	19949	114	143	264	161	140	282	248	279	126	15.899	27.6406	15.8331	18.7263	28.0678	27.0529	29.4612	12.9804	0.0802267	0.739752	0.968543	0.072043	no
834	Msax_1021:hit:30197:3.2.0.0	+	19952	20105	154	208	317	214	181	333	272	299	140	17.1191	24.5689	15.579	17.922	24.5351	21.9642	23.3723	10.6765	0.00518885	0.981451	0.997614	0.0579067	no
835	Msax_1021:hit:30200:3.2.0.0	-	19952	20105	154	208	317	214	181	333	272	299	140	17.1191	24.5689	15.579	17.922	24.5351	21.9642	23.3723	10.6765	0.00518885	0.981451	0.997614	0.0579067	no
836	Msax_1021:hit:30203:3.10.0.0	+	19955	20074	120	162	237	167	129	257	221	237	112	17.1109	23.573	15.602	16.3922	24.3005	22.9022	23.7749	10.9612	0.076431	0.735133	0.96783	0.0587439	no
837	Msax_1021:hit:30206:3.10.0.0	+	19955	20074	120	162	237	167	129	257	221	237	112	17.1109	23.573	15.602	16.3922	24.3005	22.9022	23.7749	10.9612	0.076431	0.735133	0.96783	0.0587439	no
838	Msax_1021:hit:30198:3.2.0.0	+	20106	22436	420	303	443	276	200	434	328	346	197	9.1439	12.5893	7.3673	7.2612	11.7248	9.7116	9.917	5.5086	0.0172765	0.937394	0.992618	0.0565062	no
839	Msax_1021:hit:30201:3.2.0.0	-	20106	22436	416	303	443	276	200	434	328	346	197	9.2318	12.7104	7.4381	7.331	11.8375	9.805	10.0123	5.5616	0.0172765	0.937394	0.992618	0.0565062	no
840	Msax_1021:hit:30204:3.10.0.0	+	20108	20305	198	268	398	259	180	396	291	301	173	17.1557	23.992	14.665	13.8623	22.6931	18.2766	18.3001	10.2613	-0.0257151	0.906767	0.99016	0.0558458	no
841	Msax_1021:hit:30207:3.10.0.0	+	20108	20544	231	286	421	269	190	415	310	326	189	15.6925	21.7529	13.0553	12.5421	20.3845	16.6885	16.9886	9.6089	0.00355611	0.986945	0.998091	0.0544964	no
842	Msax_10212:hit:82705:4.5.0.0	-	3179	21045	615	4	8	10	4	4	8	9	2	0.0824	0.1553	0.1823	0.0992	0.0738	0.1618	0.1762	0.0382	-0.000276274	0.999353	NA	0.292371	NA
843	Msax_10213:hit:82729:4.5.0.0	+	25188	32284	882	75	29	68	52	94	60	70	59	1.0778	0.3924	0.8643	0.899	1.2093	0.846	0.9554	0.7856	0.232124	0.420779	0.9463	0.120146	no
844	Msax_10213:hit:82734:4.5.0.0	+	28008	32290	1341	69	28	68	50	92	60	66	59	0.6522	0.2492	0.5685	0.5686	0.7784	0.5564	0.5925	0.5167	0.214553	0.45645	0.951231	0.119264	no
845	Msax_10216:hit:82761:3.2.0.0	-	17997	18277	281	50	61	54	64	68	67	49	68	2.2553	2.591	2.1544	3.473	2.7458	2.9651	2.0991	2.842	0.0797309	0.759021	0.970905	0.0792058	no
846	Msax_10216:hit:82762:3.2.0.0	-	17997	18277	281	50	61	54	64	68	67	49	68	2.2553	2.591	2.1544	3.473	2.7458	2.9651	2.0991	2.842	0.0797309	0.759021	0.970905	0.0792058	no
847	maker-Msax_10216-exonerate_protein2genome-gene-0.4	-	18059	18229	171	38	41	42	47	43	55	37	44	2.8166	2.8618	2.7536	4.1911	2.8532	3.9998	2.6047	3.0219	0.141	0.603048	0.956024	0.0867306	no
848	Msax_10216:hit:82763:3.10.0.0	-	18062	18229	168	38	37	41	45	43	55	37	42	2.8669	2.6287	2.736	4.0844	2.9042	4.0712	2.6512	2.936	0.174317	0.522419	0.955098	0.0879935	no
849	Msax_10216:hit:82764:3.10.0.0	-	18062	18229	168	38	37	41	45	43	55	37	42	2.8669	2.6287	2.736	4.0844	2.9042	4.0712	2.6512	2.936	0.174317	0.522419	0.955098	0.0879935	no
850	Msax_10216:hit:82767:4.5.0.0	+	18744	19115	372	33	30	28	38	32	30	47	38	1.1244	0.9626	0.8438	1.5576	0.976	1.0029	1.5209	1.1997	0.272306	0.319969	0.942895	0.0842291	no
851	Msax_10216:hit:82765:4.5.0.0	-	20080	27068	570	100	101	140	109	130	97	116	121	2.2236	2.1149	2.7536	2.916	2.5878	2.1162	2.4498	2.4931	0.0254364	0.907152	0.99016	0.0496451	no
852	Msax_10216:hit:82768:4.5.0.0	-	20080	27170	1407	109	111	147	118	143	105	127	131	0.9819	0.9416	1.1713	1.2788	1.1532	0.928	1.0866	1.0935	0.0327025	0.878401	0.987192	0.0473658	no
853	Msax_10219:hit:82824:4.5.0.0	+	25546	33040	702	35	67	71	49	44	51	66	87	0.6319	1.1392	1.1339	1.0644	0.7112	0.9034	1.1318	1.4555	0.180679	0.507487	0.953884	0.0943843	no
854	Msax_10219:hit:82820:4.5.0.0	+	25949	45618	855	334	384	455	332	334	317	393	421	4.9513	5.3606	5.9661	5.9211	4.4325	4.6106	5.5332	5.7828	0.125137	0.530383	0.955271	0.0439154	no
855	maker-Msax_10219-snap-gene-0.17	+	33225	45618	747	289	311	376	277	278	259	321	323	4.9036	4.9692	5.643	5.6544	4.2227	4.3117	5.1729	5.0781	0.106221	0.593079	0.955772	0.0429338	no
856	Msax_10219:hit:82814:3.10.0.0	+	33225	43051	912	241	253	317	221	228	204	251	265	3.3493	3.3111	3.8968	3.6951	2.8366	2.7816	3.3131	3.4125	0.0893704	0.664512	0.962492	0.046508	no
857	Msax_10219:hit:82817:3.10.0.0	+	33225	43051	531	241	253	317	221	228	204	251	265	5.7526	5.6869	6.6928	6.3464	4.872	4.7775	5.6902	5.861	0.0893704	0.664512	0.962492	0.046508	no
858	Msax_10219:hit:82825:4.5.0.0	+	33225	50187	1587	757	844	1015	709	710	707	993	782	6.0458	6.3477	7.1703	6.8124	5.0763	5.54	7.5322	5.787	0.137394	0.447781	0.95087	0.0356545	no
859	maker-Msax_10219-snap-gene-0.18	-	45596	50270	540	497	584	694	482	467	487	731	509	11.6654	12.9082	14.4083	13.6107	9.8127	11.2151	16.2958	11.07	0.142983	0.443102	0.949185	0.0377572	no
860	Msax_10219:hit:82831:4.5.0.0	-	45596	50284	636	497	586	694	482	467	487	732	512	9.9046	10.9974	12.2334	11.5563	8.3315	9.5222	13.855	9.4544	0.144383	0.438212	0.948846	0.0376697	no
861	Msax_10219:hit:82813:3.2.0.0	+	47671	47938	268	47	79	93	60	66	69	104	62	2.2228	3.5184	3.8904	3.4139	2.7943	3.2017	4.6714	2.7169	0.0664592	0.770202	0.972385	0.0512587	no
862	Msax_10219:hit:82815:3.10.0.0	+	47674	47838	165	34	63	67	40	50	58	64	50	2.6118	4.5573	4.5524	3.6966	3.4383	4.3713	4.6693	3.5588	0.0778203	0.737685	0.968182	0.0500543	no
863	Msax_10219:hit:82818:3.10.0.0	+	47686	47838	153	34	63	67	40	50	58	64	50	2.8166	4.9147	4.9094	3.9865	3.708	4.7141	5.0355	3.838	0.0778203	0.737685	0.968182	0.0500543	no
864	Msax_10219:hit:82812:3.2.0.0	+	47690	47938	249	47	79	91	60	66	69	104	62	2.3924	3.7868	4.0972	3.6743	3.0075	3.446	5.0279	2.9243	0.0746975	0.741634	0.968918	0.0504899	no
865	Msax_10219:hit:82816:3.10.0.0	-	48276	48616	324	59	59	84	46	48	52	107	48	2.308	2.1735	2.9066	2.1649	1.681	1.9958	3.9755	1.7399	0.264412	0.300151	0.942895	0.0742045	no
866	Msax_10219:hit:82819:3.10.0.0	-	48276	48616	228	59	59	84	46	48	52	107	48	3.2799	3.0886	4.1304	3.0765	2.3887	2.8362	5.6494	2.4725	0.264412	0.300151	0.942895	0.0742045	no
867	Msax_10219:hit:82821:4.5.0.0	+	49137	53483	561	18	20	24	19	18	16	14	22	0.4067	0.4255	0.4796	0.5164	0.3641	0.3547	0.3004	0.4606	-0.0112929	0.970063	0.996769	0.108226	no
868	Msax_10219:hit:82826:4.5.0.0	+	50283	53649	525	15	17	21	18	16	14	11	18	0.3621	0.3865	0.4484	0.5228	0.3458	0.3316	0.2522	0.4027	-0.0863831	0.780541	NA	0.122938	NA
869	Msax_10220:hit:82843:4.5.0.0	-	2182	11754	987	151	205	210	118	216	103	180	130	1.9391	2.479	2.3853	1.823	2.4831	1.2977	2.1954	1.5469	-0.185028	0.334627	0.944151	0.0360086	no
870	Msax_10220:hit:82842:4.5.0.0	+	7523	12353	450	83	107	109	59	102	59	104	70	2.3378	2.838	2.7156	1.9993	2.5719	1.6304	2.7821	1.8269	-0.0468119	0.820977	0.979195	0.0391676	no
871	Msax_10220:hit:82837:3.2.0.0	+	8416	8664	249	12	15	17	6	14	8	15	11	0.6108	0.719	0.7654	0.3674	0.638	0.3995	0.7252	0.5188	0.0274713	0.93113	NA	0.12616	NA
872	Msax_10220:hit:82838:3.2.0.0	-	8416	8664	249	12	15	17	6	14	8	15	11	0.6108	0.719	0.7654	0.3674	0.638	0.3995	0.7252	0.5188	0.0274713	0.93113	NA	0.12616	NA
873	Msax_10220:hit:82840:3.10.0.0	+	8417	8578	162	11	13	14	5	12	7	11	7	0.8606	0.9578	0.9689	0.4706	0.8405	0.5373	0.8174	0.5075	-0.0411678	0.899951	NA	0.150134	NA
874	Msax_10220:hit:82841:3.10.0.0	+	8417	8578	162	11	13	14	5	12	7	11	7	0.8606	0.9578	0.9689	0.4706	0.8405	0.5373	0.8174	0.5075	-0.0411678	0.899951	NA	0.150134	NA
875	maker-Msax_10220-exonerate_protein2genome-gene-0.3	+	8423	8581	159	11	13	13	5	9	7	11	7	0.8769	0.9759	0.9166	0.4795	0.6423	0.5475	0.8328	0.517	0.0432087	0.895645	NA	0.157144	NA
876	Msax_10220:hit:82844:4.5.0.0	-	11798	13548	504	8	5	7	2	7	5	1	9	0.2012	0.1184	0.1557	0.0605	0.1576	0.1234	0.0239	0.2097	0.187116	0.578715	NA	0.417595	NA
877	maker-Msax_10222-augustus-gene-0.6	-	3522	16584	861	56	155	133	85	122	51	83	74	0.8244	2.1487	1.7318	1.5054	1.6078	0.7366	1.1604	1.0094	-0.641248	0.00148511	0.257135	0.0362671	no
878	Msax_10222:hit:82881:4.5.0.0	-	3549	16584	795	56	155	133	85	122	49	83	74	0.8928	2.3271	1.8756	1.6303	1.7412	0.7665	1.2568	1.0932	-0.649212	0.00151562	0.260977	0.03794	no
879	Msax_10222:hit:82875:3.2.0.0	+	10081	10331	251	6	27	17	12	22	9	9	13	0.303	1.2839	0.7593	0.729	0.9945	0.4459	0.4316	0.6083	-0.588375	0.0620728	NA	0.123805	NA
880	Msax_10222:hit:82878:3.2.0.0	+	10081	10331	251	6	27	17	12	22	9	9	13	0.303	1.2839	0.7593	0.729	0.9945	0.4459	0.4316	0.6083	-0.588375	0.0620728	NA	0.123805	NA
881	Msax_10222:hit:82884:4.5.0.0	-	10677	17969	1710	44	80	57	42	70	29	43	38	0.3261	0.5584	0.3737	0.3745	0.4645	0.2109	0.3027	0.261	-0.411022	0.0851551	0.854515	0.053469	no
882	Msax_10224:hit:82940:4.5.0.0	+	30208	50969	3354	388	279	393	415	532	327	662	372	1.4662	0.9929	1.3136	1.8867	1.7998	1.2124	2.376	1.3026	0.186582	0.453714	0.951231	0.0818049	no
883	Msax_10224:hit:82936:4.5.0.0	+	37427	50969	1464	306	228	314	337	428	266	538	292	2.6492	1.8588	2.4046	3.5101	3.3172	2.2595	4.4238	2.3424	0.175516	0.482501	0.95239	0.0821067	no
884	Msax_10224:hit:82941:4.5.0.0	-	48895	68435	3543	446	781	736	517	1135	499	1298	512	1.5955	2.631	2.3289	2.2251	3.6349	1.7514	4.4102	1.6972	-0.0538547	0.828636	0.980796	0.0825651	no
885	Msax_10224:hit:82937:4.5.0.0	-	55562	64402	1140	25	177	116	43	280	39	204	74	0.278	1.8532	1.1408	0.5752	2.7869	0.4254	2.1542	0.7623	-0.41298	0.21653	0.937585	0.291196	no
886	Msax_10226:hit:82962:4.5.0.0	-	333	1488	756	7	15	8	7	13	9	11	5	0.1174	0.2368	0.1186	0.1412	0.1951	0.148	0.1752	0.0777	-0.144484	0.661589	NA	0.158434	NA
887	Msax_10226:hit:82964:4.5.0.0	-	333	5387	1422	11	23	12	15	16	13	19	8	0.098	0.1931	0.0946	0.1608	0.1277	0.1137	0.1608	0.0661	-0.148002	0.636961	NA	0.125014	NA
888	Msax_10227:hit:82971:3.2.0.0	-	173	845	673	105	213	159	98	190	140	190	136	1.9775	3.7776	2.6487	2.2204	3.2033	2.5869	3.3985	2.3733	-0.00652236	0.97192	0.996769	0.0322704	no
889	Msax_10227:hit:82972:3.2.0.0	-	173	845	673	105	213	159	98	190	140	190	136	1.9775	3.7776	2.6487	2.2204	3.2033	2.5869	3.3985	2.3733	-0.00652236	0.97192	0.996769	0.0322704	no
890	maker-Msax_10227-exonerate_protein2genome-gene-0.2	-	323	529	207	16	48	32	17	36	26	41	21	0.9797	2.7677	1.7331	1.2523	1.9733	1.562	2.3843	1.1914	-0.126356	0.651216	0.961205	0.086043	no
891	Msax_10227:hit:82974:3.10.0.0	-	390	529	140	14	44	23	15	30	24	22	16	1.2675	3.7512	1.8418	1.6338	2.4314	2.1318	1.8917	1.3422	-0.255908	0.38123	0.94418	0.0982794	no
892	Msax_10227:hit:82973:3.10.0.0	-	422	529	108	11	37	22	11	27	21	22	12	1.2909	4.0891	2.2837	1.5531	2.8366	2.418	2.4522	1.3049	-0.24583	0.417036	0.94569	0.113772	no
893	Msax_10227:hit:82975:4.5.0.0	-	1435	4827	210	168	300	182	153	235	235	247	204	10.1398	17.051	9.7162	11.1097	12.6973	13.916	14.1589	11.4086	0.15988	0.400351	0.944959	0.0367347	no
894	Msax_10227:hit:82976:4.5.0.0	-	1995	5823	1068	275	487	310	253	389	366	391	341	3.2636	5.4426	3.2541	3.6122	4.1328	4.2616	4.4071	3.7498	0.125873	0.475377	0.95239	0.031801	no
895	Msax_10228:hit:82992:4.5.0.0	+	13095	38017	2805	35	72	64	27	42	41	43	36	0.1582	0.3064	0.2558	0.1468	0.1699	0.1818	0.1845	0.1507	-0.147102	0.56104	0.955772	0.0651585	no
896	Msax_10228:hit:82990:4.5.0.0	+	16993	28600	1128	3	10	20	1	4	0	5	4	0.0337	0.1058	0.1988	0.0135	0.0402	0	0.0534	0.0416	-0.425221	0.186988	NA	0.675653	NA
897	Msax_10228:hit:82995:4.5.0.0	-	31447	38100	381	37	73	33	40	47	52	52	44	1.2309	2.2869	0.971	1.6009	1.3997	1.6972	1.643	1.3563	0.105069	0.685966	0.964187	0.0742239	no
898	Msax_10230:hit:83064:4.5.0.0	-	2301	23484	4626	68	37	92	41	37	51	39	44	0.1863	0.0955	0.223	0.1351	0.0908	0.1371	0.1015	0.1117	0.132606	0.662475	0.962422	0.148589	no
899	Msax_10230:hit:83069:4.5.0.0	-	2301	23484	5304	68	37	92	41	37	51	39	44	0.1625	0.0833	0.1945	0.1179	0.0792	0.1196	0.0885	0.0974	0.132606	0.662475	0.962422	0.148589	no
900	Msax_10230:hit:83065:4.5.0.0	+	3283	5234	702	15	11	21	9	14	11	6	12	0.2708	0.187	0.3354	0.1955	0.2263	0.1949	0.1029	0.2008	-0.0473794	0.885744	NA	0.185265	NA
901	Msax_10230:hit:83066:4.5.0.0	+	5299	7854	456	11	6	9	3	4	6	0	6	0.3057	0.157	0.2213	0.1003	0.0995	0.1636	0	0.1545	0.141636	0.667303	NA	0.574389	NA
902	Msax_10230:hit:83067:4.5.0.0	+	8499	13764	1047	10	6	16	6	6	8	9	8	0.1211	0.0684	0.1713	0.0874	0.065	0.095	0.1035	0.0897	0.14107	0.675143	NA	0.210107	NA
903	Msax_10230:hit:83068:4.5.0.0	+	14343	23599	1335	20	8	25	12	5	13	12	8	0.1899	0.0715	0.2099	0.1371	0.0425	0.1211	0.1082	0.0704	0.147047	0.664566	NA	0.291241	NA
904	Msax_10232:hit:83096:4.5.0.0	+	9052	9685	258	10	12	11	5	14	13	12	9	0.4913	0.5551	0.478	0.2955	0.6157	0.6266	0.5599	0.4097	0.192577	0.550025	NA	0.132385	NA
905	Msax_10232:hit:83097:4.5.0.0	+	13240	17572	963	47	63	63	25	55	57	66	58	0.6186	0.7808	0.7334	0.3959	0.648	0.7361	0.825	0.7073	0.322319	0.160708	0.916557	0.0481968	no
906	Msax_10233:hit:83129:4.5.0.0	+	1268	7205	945	6	5	14	2	5	5	14	4	0.0805	0.0632	0.1661	0.0323	0.06	0.0658	0.1783	0.0497	0.162763	0.632424	NA	0.338539	NA
907	Msax_10233:hit:83128:4.5.0.0	+	33964	41563	342	21	37	23	17	37	29	46	45	0.7783	1.2913	0.754	0.758	1.2276	1.0545	1.6191	1.5453	0.399055	0.153031	0.91424	0.0887078	no
908	Msax_10233:hit:83132:4.5.0.0	+	35237	41563	939	21	37	22	17	37	29	46	44	0.2835	0.4703	0.2627	0.2761	0.4471	0.3841	0.5897	0.5503	0.399535	0.153414	0.914254	0.0893534	no
909	Msax_10233:hit:83134:4.5.0.0	-	35430	38612	315	18	37	20	16	33	26	38	42	0.7243	1.402	0.7118	0.7745	1.1887	1.0264	1.4522	1.5659	0.330821	0.252964	0.9399	0.102081	no
910	Msax_10237:hit:83226:4.5.0.0	+	1691	18385	1974	15	12	20	8	14	27	35	17	0.0963	0.0726	0.1136	0.0618	0.0805	0.1701	0.2134	0.1011	0.705772	0.0205956	0.706482	0.112628	no
911	Msax_10237:hit:83223:4.5.0.0	+	10038	18385	603	5	7	12	6	4	19	9	6	0.1051	0.1386	0.2231	0.1517	0.0753	0.3918	0.1797	0.1169	0.316395	0.352667	NA	0.29358	NA
912	Msax_10237:hit:83227:4.5.0.0	+	18482	20906	564	8	10	23	7	7	43	11	16	0.1798	0.2116	0.4572	0.1893	0.1408	0.9481	0.2348	0.3332	0.500226	0.141664	NA	0.344149	NA
913	maker-Msax_10237-augustus-gene-0.13	+	27929	44029	1194	35	61	90	49	69	58	65	54	0.3715	0.6098	0.8451	0.6258	0.6557	0.6041	0.6553	0.5311	-0.138834	0.555371	0.955772	0.0545987	no
914	Msax_10237:hit:83224:4.5.0.0	+	27929	43786	813	27	51	66	34	57	47	59	49	0.4209	0.7487	0.9101	0.6377	0.7955	0.7189	0.8736	0.7078	-0.00406879	0.986675	0.998069	0.0579259	no
915	Msax_10237:hit:83229:4.5.0.0	+	27929	45687	2106	75	98	124	73	119	108	125	85	0.4514	0.5554	0.6601	0.5286	0.6411	0.6377	0.7145	0.474	0.0997498	0.613896	0.956766	0.0355032	no
916	Msax_10237:hit:83232:4.5.0.0	-	32439	52120	1920	70	92	111	70	112	108	113	78	0.4621	0.5719	0.6481	0.5559	0.6619	0.6995	0.7085	0.4771	0.1118	0.583454	0.955772	0.0384229	no
917	Msax_10237:hit:83218:3.2.0.0	-	36585	44029	916	29	48	69	41	60	39	48	41	0.4013	0.6255	0.8445	0.6825	0.7432	0.5295	0.6308	0.5257	-0.249451	0.294905	0.942895	0.051924	no
918	Msax_10237:hit:83219:3.2.0.0	+	36585	44029	902	29	48	69	41	60	39	48	41	0.4075	0.6352	0.8576	0.6931	0.7548	0.5377	0.6406	0.5338	-0.249451	0.294905	0.942895	0.051924	no
919	Msax_10237:hit:83220:3.10.0.0	+	39969	43783	414	15	28	22	14	38	12	29	18	0.4592	0.8072	0.5958	0.5157	1.0415	0.3605	0.8432	0.5106	-0.201577	0.496146	0.952896	0.103157	no
920	Msax_10237:hit:83221:3.10.0.0	+	39969	43783	435	15	28	22	14	38	12	29	18	0.4371	0.7683	0.567	0.4908	0.9912	0.3431	0.8025	0.486	-0.201577	0.496146	0.952896	0.103157	no
921	Msax_10239:hit:83281:4.5.0.0	+	86	2095	471	79	56	80	26	60	77	81	75	2.1259	1.4191	1.9042	0.8417	1.4454	2.033	2.0702	1.8701	0.623259	0.0097228	0.591369	0.0609496	no
922	maker-Msax_10239-snap-gene-0.14	+	87	2341	651	108	94	114	51	94	99	120	101	2.1027	1.7234	1.9632	1.1946	1.6384	1.8911	2.219	1.8221	0.449679	0.0253235	0.737055	0.0370192	no
923	Msax_10239:hit:83279:4.5.0.0	+	87	2344	252	108	94	115	51	94	100	121	103	5.432	4.4522	5.1162	3.086	4.2324	4.9348	5.7801	4.8002	0.458131	0.0227897	0.719308	0.037158	no
924	Msax_10239:hit:83267:3.2.0.0	-	1123	2281	241	64	59	75	36	51	62	86	65	3.3659	2.922	3.4889	2.2778	2.4011	3.1992	4.2957	3.1675	0.462758	0.034846	0.77045	0.0427621	no
925	Msax_10239:hit:83270:3.2.0.0	+	1123	2281	239	64	59	75	36	51	62	86	65	3.3941	2.9465	3.5181	2.2969	2.4212	3.226	4.3316	3.194	0.462758	0.034846	0.77045	0.0427621	no
926	Msax_10239:hit:83273:3.10.0.0	+	1124	2280	243	64	59	75	35	51	62	86	65	3.3382	2.898	3.4602	2.1963	2.3814	3.1729	4.2603	3.1415	0.469681	0.0327838	0.760569	0.0432196	no
927	Msax_10239:hit:83276:3.10.0.0	+	1124	2280	237	64	59	75	35	51	62	86	65	3.4227	2.9713	3.5478	2.2519	2.4417	3.2532	4.3682	3.221	0.469681	0.0327838	0.760569	0.0432196	no
928	Msax_10239:hit:83271:3.2.0.0	-	2814	3063	250	43	70	59	43	64	65	77	42	2.1801	3.342	2.6458	2.6228	2.9047	3.2333	3.7077	1.973	0.10846	0.629097	0.959222	0.0454639	no
929	Msax_10239:hit:83268:3.2.0.0	-	2846	3063	218	39	66	57	42	61	63	71	41	2.2675	3.6136	2.9313	2.9378	3.175	3.5938	3.9206	2.2088	0.087791	0.699565	0.965306	0.0467883	no
930	maker-Msax_10239-augustus-gene-0.13	-	4235	8306	1551	356	687	424	318	496	400	502	372	2.9092	5.2868	3.0648	3.1264	3.6286	3.2071	3.8962	2.8168	-0.0319224	0.853445	0.983931	0.0307836	no
931	Msax_10239:hit:83269:3.2.0.0	+	4235	8306	1429	356	687	424	318	496	400	502	372	3.1576	5.7382	3.3264	3.3933	3.9383	3.4809	4.2289	3.0573	-0.0319224	0.853445	0.983931	0.0307836	no
932	Msax_10239:hit:83272:3.2.0.0	-	4235	8306	1554	356	687	424	318	496	400	502	372	2.9036	5.2766	3.0589	3.1204	3.6215	3.2009	3.8887	2.8114	-0.0319224	0.853445	0.983931	0.0307836	no
933	Msax_10239:hit:83280:4.5.0.0	-	4612	8035	903	273	538	338	256	414	308	366	290	3.8319	7.1112	4.1964	4.323	5.2021	4.2416	4.8792	3.7717	-0.104968	0.540844	0.955271	0.0296149	no
934	Msax_10239:hit:83284:4.5.0.0	-	4612	5329	318	100	218	140	108	179	128	144	115	3.9858	8.1823	4.9357	5.1788	6.3869	5.0055	5.4511	4.2471	-0.183902	0.329473	0.942941	0.0333256	no
935	Msax_10239:hit:83274:3.10.0.0	-	4615	8035	1053	273	536	338	255	414	306	366	289	3.286	6.0755	3.5986	3.6927	4.461	3.6138	4.1841	3.2232	-0.105681	0.536681	0.955271	0.0293458	no
936	Msax_10239:hit:83277:3.10.0.0	-	4615	8035	903	273	536	338	255	414	306	366	289	3.8319	7.0848	4.1964	4.3061	5.2021	4.2141	4.8792	3.7587	-0.105681	0.536681	0.955271	0.0293458	no
937	Msax_10239:hit:83285:4.5.0.0	-	6736	8035	543	147	254	160	110	175	144	167	133	3.4313	5.5832	3.3034	3.089	3.6568	3.2978	3.7023	2.8766	-0.0197393	0.919873	0.991146	0.038413	no
938	Msax_1024:hit:30269:4.5.0.0	+	3039	13673	2013	378	232	334	236	420	261	303	324	2.38	1.3756	1.8602	1.7877	2.3674	1.6124	1.812	1.8903	0.225242	0.339562	0.944151	0.0688885	no
939	Msax_1024:hit:30268:4.5.0.0	+	3465	13406	1686	357	215	302	214	386	228	264	293	2.6838	1.522	2.0081	1.9355	2.5977	1.6817	1.8849	2.041	0.210955	0.385892	0.94418	0.0751529	no
940	Msax_10242:hit:83368:4.5.0.0	+	3302	14047	807	4	4	10	2	12	4	7	0	0.0628	0.0592	0.1389	0.0378	0.1687	0.0616	0.1044	0	-0.265804	0.422267	NA	0.514629	NA
941	Msax_10242:hit:83370:4.5.0.0	-	12294	20963	1101	129	179	358	128	217	139	203	129	1.485	1.9405	3.6454	1.7728	2.2363	1.57	2.2195	1.376	-0.308529	0.193806	0.928148	0.0677356	no
942	Msax_10242:hit:83366:4.5.0.0	+	17838	20331	483	105	154	302	111	184	104	173	109	2.7554	3.8056	7.0098	3.5043	4.3225	2.6776	4.3117	2.6503	-0.361422	0.131355	0.899883	0.0684132	no
943	Msax_10248:hit:83458:4.5.0.0	-	62	5919	990	3	9	14	7	6	7	5	10	0.0384	0.1085	0.1585	0.1078	0.0688	0.0879	0.0608	0.1186	-0.174743	0.606915	NA	0.247245	NA
944	Msax_10248:hit:83457:4.5.0.0	-	2362	5790	339	2	8	11	7	6	7	3	10	0.0748	0.2817	0.3638	0.3149	0.2008	0.2568	0.1065	0.3464	-0.164892	0.628321	NA	0.310867	NA
945	Msax_10252:hit:83500:4.5.0.0	-	453	5423	1383	199	139	156	118	171	113	145	136	1.8238	1.1996	1.2646	1.301	1.4029	1.0161	1.2621	1.1549	0.198296	0.401581	0.944959	0.0657663	no
946	Msax_10252:hit:83502:4.5.0.0	-	453	5423	1383	199	139	156	118	171	113	145	136	1.8238	1.1996	1.2646	1.301	1.4029	1.0161	1.2621	1.1549	0.198296	0.401581	0.944959	0.0657663	no
947	Msax_10252:hit:83501:4.5.0.0	+	10290	15380	537	23	14	28	10	11	18	19	13	0.5429	0.3112	0.5846	0.284	0.2324	0.4168	0.4259	0.2843	0.290759	0.360488	NA	0.150739	NA
948	Msax_10252:hit:83503:4.5.0.0	-	16468	22373	795	13	7	14	9	15	8	22	6	0.2073	0.1051	0.1974	0.1726	0.2141	0.1251	0.3331	0.0886	0.163466	0.622379	NA	0.194915	NA
949	Msax_10253:hit:83521:4.5.0.0	+	9992	15430	468	1	2	9	2	13	0	10	5	0.0271	0.051	0.2156	0.0652	0.3152	0	0.2572	0.1255	-0.171417	0.585372	NA	0.79817	NA
950	Msax_10254:hit:83563:4.5.0.0	-	8992	25535	1146	568	741	560	483	677	659	759	585	6.2821	7.7176	5.4783	6.4267	6.703	7.151	7.9728	5.9951	0.237344	0.106194	0.882434	0.0213043	no
951	Msax_10254:hit:83558:4.5.0.0	-	14161	20735	294	117	137	127	106	144	156	123	123	5.044	5.5619	4.8429	5.4978	5.5575	6.5985	5.0363	4.9134	0.190162	0.351712	0.944151	0.0416257	no
952	Msax_10254:hit:83564:4.5.0.0	-	35789	46467	1653	22	44	46	48	56	45	180	99	0.1687	0.3177	0.312	0.4428	0.3844	0.3385	1.3108	0.7034	0.582261	0.0724696	0.847034	0.220174	no
953	Msax_10254:hit:83559:4.5.0.0	-	38215	46467	561	16	37	37	32	38	33	126	60	0.3615	0.7872	0.7394	0.8698	0.7686	0.7315	2.7037	1.2561	0.518079	0.107057	0.883308	0.201443	no
954	Msax_10254:hit:83561:4.5.0.0	+	39129	44937	747	12	29	28	29	29	30	96	49	0.2036	0.4634	0.4202	0.592	0.4405	0.4994	1.547	0.7704	0.502297	0.120565	0.893214	0.205126	no
955	Msax_10255:hit:83581:4.5.0.0	-	468	15750	3426	19	7	27	13	11	7	15	34	0.0703	0.0244	0.0884	0.0579	0.0364	0.0254	0.0527	0.1166	0.310559	0.359657	NA	0.30634	NA
956	Msax_10256:hit:83612:4.5.0.0	+	30072	34799	588	10	4	19	16	9	8	5	10	0.2156	0.0812	0.3623	0.4149	0.1737	0.1692	0.1024	0.1997	-0.201201	0.554607	NA	0.321841	NA
957	Msax_10256:hit:83615:4.5.0.0	+	30072	41187	1128	12	4	26	16	13	9	11	15	0.1348	0.0423	0.2584	0.2163	0.1308	0.0992	0.1174	0.1562	-0.0969629	0.774362	NA	0.275469	NA
958	Msax_10260:hit:83654:4.5.0.0	+	2158	11662	882	14	7	13	14	15	5	16	6	0.2012	0.0947	0.1652	0.242	0.193	0.0705	0.2184	0.0799	-0.0779975	0.816433	NA	0.229943	NA
959	Msax_10260:hit:83659:4.5.0.0	-	5489	15123	792	9	7	9	14	13	8	9	4	0.144	0.1055	0.1274	0.2695	0.1862	0.1256	0.1368	0.0593	-0.224285	0.50553	NA	0.219315	NA
960	Msax_10260:hit:83652:4.5.0.0	-	19736	21319	1584	96	79	166	141	120	110	97	106	0.7682	0.5953	1.1749	1.3574	0.8596	0.8636	0.7372	0.7859	-0.130288	0.632492	0.959222	0.102633	no
961	Msax_10260:hit:83660:4.5.0.0	-	19736	21520	1785	118	88	179	161	136	134	115	136	0.8379	0.5884	1.1242	1.3754	0.8645	0.9335	0.7756	0.8948	-0.0179333	0.947706	0.994388	0.105305	no
962	Msax_10260:hit:83661:4.5.0.0	-	29151	33300	828	16	26	28	34	23	21	20	27	0.2449	0.3748	0.3791	0.6261	0.3152	0.3154	0.2908	0.383	-0.190894	0.525942	0.955271	0.120208	no
963	Msax_10260:hit:83662:4.5.0.0	-	39329	44414	786	71	81	91	55	91	54	57	86	1.1449	1.23	1.298	1.067	1.3137	0.8544	0.873	1.285	-0.0159814	0.947521	0.994376	0.0644004	no
964	Msax_10260:hit:83647:3.2.0.0	+	39995	40515	521	54	50	57	35	53	36	32	66	1.3137	1.1455	1.2265	1.0244	1.1543	0.8593	0.7394	1.4877	0.14644	0.602047	0.955775	0.102622	no
965	Msax_10260:hit:83648:3.2.0.0	-	39995	40515	521	54	50	57	35	53	36	32	66	1.3137	1.1455	1.2265	1.0244	1.1543	0.8593	0.7394	1.4877	0.14644	0.602047	0.955775	0.102622	no
966	maker-Msax_10260-exonerate_protein2genome-gene-0.11	-	40223	40471	249	43	43	46	25	45	25	26	47	2.1888	2.0612	2.0711	1.531	2.0506	1.2486	1.257	2.2168	0.0579955	0.83824	0.981902	0.101831	no
967	Msax_10260:hit:83650:3.10.0.0	-	40226	40471	246	43	43	46	25	45	25	26	47	2.2155	2.0863	2.0964	1.5496	2.0756	1.2638	1.2723	2.2438	0.0579955	0.83824	0.981902	0.101831	no
968	Msax_10260:hit:83651:3.10.0.0	-	40226	40471	246	43	43	46	25	45	25	26	47	2.2155	2.0863	2.0964	1.5496	2.0756	1.2638	1.2723	2.2438	0.0579955	0.83824	0.981902	0.101831	no
969	Msax_10260:hit:83653:4.5.0.0	-	40481	42847	216	32	53	46	30	53	24	30	47	1.8777	2.9287	2.3875	2.1179	2.7841	1.3817	1.6719	2.5554	-0.182986	0.493429	0.952846	0.0782628	no
970	Msax_10262:hit:83683:4.5.0.0	-	1171	14195	1707	3	16	20	1	12	21	18	5	0.0223	0.1119	0.1314	0.0089	0.0798	0.153	0.1269	0.0344	0.0827358	0.807204	NA	0.453639	NA
971	Msax_10262:hit:83682:4.5.0.0	+	1201	14497	2259	3	18	22	1	12	22	21	5	0.0168	0.0951	0.1092	0.0068	0.0603	0.1211	0.1119	0.026	0.080204	0.812646	NA	0.479627	NA
972	Msax_10262:hit:83681:4.5.0.0	+	11551	14449	858	3	18	22	0	12	22	21	5	0.0443	0.2504	0.2875	0	0.1587	0.3189	0.2946	0.0684	0.0880341	0.791465	NA	0.601527	NA
973	Msax_10263:hit:83703:4.5.0.0	-	68	6971	1236	267	21	274	14	39	174	13	366	2.738	0.2028	2.4853	0.1727	0.358	1.7506	0.1266	3.4776	0.39081	0.186552	0.926987	1.31596	no
974	Msax_10263:hit:83706:4.5.0.0	-	68	4525	1017	238	16	244	10	24	155	9	328	2.9662	0.1878	2.6898	0.1499	0.2678	1.8953	0.1065	3.7877	0.370123	0.196472	0.92912	1.48908	no
975	Msax_10263:hit:83704:4.5.0.0	+	5979	20551	1356	15	85	26	28	28	22	37	16	0.1402	0.7482	0.215	0.3149	0.2343	0.2018	0.3285	0.1386	-0.491	0.120314	0.892614	0.168963	no
976	Msax_10264:hit:83729:4.5.0.0	-	781	10475	1584	167	54	188	71	112	43	54	207	1.3363	0.4069	1.3306	0.6835	0.8023	0.3376	0.4104	1.5348	0.248842	0.457703	0.951231	0.300817	no
977	Msax_10264:hit:83728:4.5.0.0	-	3849	4037	189	31	5	36	9	15	12	11	40	2.0789	0.3158	2.1354	0.7261	0.9005	0.7896	0.7006	2.4855	0.406482	0.232779	0.93929	0.386721	no
978	Msax_10265:hit:83735:4.5.0.0	-	1178	8263	516	15	13	20	8	7	13	16	11	0.3685	0.3007	0.4345	0.2364	0.1539	0.3133	0.3733	0.2504	0.263296	0.414314	NA	0.149932	NA
979	Msax_10265:hit:83734:4.5.0.0	-	3324	8261	501	15	13	17	8	5	13	16	11	0.3795	0.3097	0.3804	0.2435	0.1132	0.3227	0.3844	0.2579	0.355026	0.276002	NA	0.161771	NA
980	Msax_10269:hit:83810:4.5.0.0	-	5509	5865	357	15	3	8	4	5	16	6	6	0.5326	0.1003	0.2512	0.1709	0.1589	0.5573	0.2023	0.1974	0.669614	0.0493054	NA	0.296581	NA
981	Msax_10269:hit:83811:4.5.0.0	-	5936	14609	957	81	97	114	64	120	95	125	74	1.0728	1.2098	1.3355	1.0198	1.4228	1.2345	1.5724	0.9081	0.10572	0.591337	0.955772	0.0345287	no
982	Msax_10269:hit:83809:4.5.0.0	+	8394	17742	1407	94	118	120	71	165	92	155	91	0.8468	1.001	0.9562	0.7695	1.3306	0.8131	1.3261	0.7596	0.0530003	0.799432	0.975696	0.043023	no
983	Msax_1027:hit:30295:4.5.0.0	-	281	3010	306	5	4	14	6	5	2	3	6	0.2071	0.156	0.5129	0.299	0.1854	0.0813	0.118	0.2303	-0.290506	0.391315	NA	0.362994	NA
984	Msax_1027:hit:30294:4.5.0.0	+	4334	13877	564	420	229	565	285	238	317	300	465	9.4386	4.8462	11.2309	7.7054	4.7881	6.9895	6.4031	9.6827	0.301638	0.291388	0.942895	0.12897	no
985	Msax_1027:hit:30292:4.5.0.0	-	13416	13961	546	454	265	638	334	259	372	338	536	10.539	5.793	13.1001	9.3279	5.3823	8.4726	7.452	11.5291	0.293049	0.305662	0.942895	0.129627	no
986	Msax_10271:hit:83836:4.5.0.0	-	157	9850	1362	60	139	89	68	119	93	124	78	0.5584	1.2181	0.7326	0.7613	0.9914	0.8491	1.096	0.6726	-0.0337438	0.875449	0.986307	0.0457605	no
987	Msax_10271:hit:83838:4.5.0.0	-	157	11189	1803	70	149	106	78	131	98	139	85	0.4921	0.9864	0.6591	0.6597	0.8244	0.6759	0.928	0.5537	-0.0540168	0.787102	0.973914	0.0372665	no
988	Msax_10271:hit:83837:4.5.0.0	+	1718	7065	909	48	104	76	42	91	73	81	51	0.6693	1.3656	0.9373	0.7046	1.1359	0.9987	1.0727	0.6589	-0.0825613	0.714736	0.966289	0.0494111	no
989	Msax_10271:hit:83835:4.5.0.0	+	10956	13742	639	47	100	89	47	86	38	62	45	0.9323	1.8679	1.5615	1.1216	1.5271	0.7395	1.168	0.8271	-0.475615	0.0278897	0.753388	0.0403449	no
990	Msax_10271:hit:83839:4.5.0.0	-	12198	12876	471	18	35	39	14	31	12	21	18	0.4844	0.8869	0.9283	0.4532	0.7468	0.3168	0.5367	0.4488	-0.429797	0.135155	0.903893	0.0887768	no
991	Msax_10272:hit:83854:4.5.0.0	+	1645	25264	3069	234	96	461	151	189	163	139	255	0.9664	0.3734	1.684	0.7503	0.6988	0.6605	0.5452	0.9758	0.0394537	0.900983	0.989609	0.202511	no
992	Msax_10272:hit:83855:4.5.0.0	-	6332	22757	2853	229	96	450	149	187	160	137	251	1.0174	0.4016	1.7683	0.7964	0.7437	0.6974	0.5781	1.0332	0.038281	0.903632	0.990063	0.199166	no
993	maker-Msax_10272-snap-gene-0.3	-	6333	22757	2852	229	96	450	149	187	160	137	251	1.0177	0.4018	1.7689	0.7966	0.744	0.6976	0.5783	1.0336	0.038281	0.903632	0.990063	0.199166	no
994	Msax_10272:hit:83853:4.5.0.0	+	17582	22738	951	163	75	345	99	126	119	97	164	2.1724	0.9413	4.0671	1.5874	1.5033	1.5561	1.2278	2.0253	-0.000306516	0.99923	0.999757	0.20261	no
995	Msax_10273:hit:83874:4.5.0.0	+	131	5958	492	25	56	38	20	41	24	21	31	0.644	1.3585	0.8659	0.6199	0.9455	0.6066	0.5138	0.74	-0.289955	0.296116	0.942895	0.0856236	no
996	Msax_10273:hit:83876:4.5.0.0	+	131	1489	606	14	23	25	9	18	12	14	18	0.2928	0.453	0.4625	0.2265	0.337	0.2462	0.2781	0.3488	-0.0967434	0.751586	NA	0.11063	NA
997	Msax_10273:hit:83875:4.5.0.0	-	10540	16006	564	37	21	34	9	21	21	36	41	0.8315	0.4444	0.6758	0.2433	0.4225	0.463	0.7684	0.8537	0.670363	0.0254509	0.737494	0.120735	no
998	Msax_10273:hit:83878:4.5.0.0	-	12145	15895	669	35	19	33	9	20	20	34	41	0.6631	0.339	0.553	0.2051	0.3392	0.3718	0.6118	0.7197	0.671967	0.0266087	0.743257	0.126227	no
999	Msax_10274:hit:83908:4.5.0.0	+	2086	22065	2727	182	183	440	119	189	179	207	217	0.8459	0.801	1.8089	0.6654	0.7864	0.8163	0.9138	0.9345	-0.00911525	0.973373	0.996852	0.107463	no
1000	Msax_10274:hit:83910:4.5.0.0	+	2435	7400	1131	42	21	29	10	18	31	37	28	0.4707	0.2216	0.2875	0.1348	0.1806	0.3409	0.3938	0.2907	0.813684	0.00429716	0.405244	0.0903908	no
1001	snap_masked-Msax_10274-processed-gene-0.2	+	2435	7400	1131	42	21	29	10	18	31	37	28	0.4707	0.2216	0.2875	0.1348	0.1806	0.3409	0.3938	0.2907	0.813684	0.00429716	0.405244	0.0903908	no
1002	Msax_10274:hit:83906:3.10.0.0	+	6993	7190	198	7	4	8	4	4	5	10	6	0.4481	0.2411	0.453	0.3081	0.2292	0.314	0.608	0.3559	0.346405	0.308441	NA	0.22769	NA
1003	Msax_10274:hit:83907:3.10.0.0	+	6993	7190	198	7	4	8	4	4	5	10	6	0.4481	0.2411	0.453	0.3081	0.2292	0.314	0.608	0.3559	0.346405	0.308441	NA	0.22769	NA
1004	Msax_10274:hit:83911:4.5.0.0	+	8746	21649	2424	134	156	405	106	169	142	162	186	0.7007	0.7681	1.8731	0.6668	0.7911	0.7285	0.8045	0.9012	-0.146357	0.604015	0.956234	0.120011	no
1005	Msax_10274:hit:83909:4.5.0.0	+	23554	33424	1440	86	140	306	91	155	116	179	113	0.757	1.1604	2.3823	0.9636	1.2213	1.0018	1.4964	0.9216	-0.239555	0.365079	0.94418	0.0939735	no
1006	Msax_10274:hit:83912:4.5.0.0	+	23554	34626	1644	167	236	528	178	265	195	287	204	1.2875	1.7134	3.6006	1.651	1.829	1.475	2.1015	1.4573	-0.257965	0.305367	0.942895	0.0827613	no
1007	Msax_10274:hit:83915:4.5.0.0	-	26063	33728	714	80	130	300	87	143	103	160	102	1.4201	2.1732	4.7105	1.858	2.2725	1.7939	2.6976	1.6777	-0.302308	0.262522	0.940821	0.100097	no
1008	maker-Msax_10277-augustus-gene-0.5	+	299	938	336	80	274	147	121	171	133	191	117	3.0178	9.7333	4.9048	5.4913	5.7746	4.9224	6.843	4.0895	-0.237244	0.309033	0.942895	0.0630632	no
1009	Msax_10277:hit:83949:3.10.0.0	+	299	821	219	47	190	87	76	109	84	111	75	2.7201	10.3552	4.4537	5.2917	5.6474	4.7698	6.1014	4.022	-0.29503	0.247474	0.9399	0.079501	no
1010	Msax_10277:hit:83951:3.10.0.0	+	299	821	219	47	190	87	76	109	84	111	75	2.7201	10.3552	4.4537	5.2917	5.6474	4.7698	6.1014	4.022	-0.29503	0.247474	0.9399	0.079501	no
1011	Msax_10277:hit:83947:3.2.0.0	+	303	938	332	80	274	147	121	171	133	191	117	3.0541	9.8506	4.9639	5.5575	5.8442	4.9817	6.9254	4.1388	-0.237244	0.309033	0.942895	0.0630632	no
1012	Msax_10277:hit:83945:3.2.0.0	-	315	938	322	80	274	147	121	171	133	191	117	3.149	10.1565	5.1181	5.73	6.0257	5.1364	7.1405	4.2673	-0.237244	0.309033	0.942895	0.0630632	no
1013	Msax_10277:hit:83954:4.5.0.0	+	318	1267	234	151	503	262	214	313	240	344	202	8.179	25.6567	12.5525	13.9453	15.1772	12.7545	17.6968	10.1381	-0.246583	0.277352	0.942895	0.0611707	no
1014	Msax_10277:hit:83953:4.5.0.0	+	320	824	201	47	190	87	76	109	84	111	75	2.9637	11.2825	4.8525	5.7656	6.1531	5.197	6.6478	4.3822	-0.29503	0.247474	0.9399	0.079501	no
1015	Msax_10277:hit:83946:3.2.0.0	-	1165	1771	607	208	643	324	284	399	297	419	202	4.3432	12.6436	5.9841	7.1344	7.4584	6.0846	8.3095	3.9083	-0.325789	0.155563	0.915178	0.0637716	no
1016	Msax_10277:hit:83948:3.2.0.0	-	1165	1771	607	208	643	324	284	399	297	419	202	4.3432	12.6436	5.9841	7.1344	7.4584	6.0846	8.3095	3.9083	-0.325789	0.155563	0.915178	0.0637716	no
1017	maker-Msax_10277-exonerate_protein2genome-gene-0.4	-	1595	1753	159	91	300	152	141	200	164	182	88	7.2541	22.5202	10.7175	13.5223	14.2724	12.8266	13.7793	6.4999	-0.351631	0.152699	0.9141	0.0746466	no
1018	Msax_10277:hit:83950:3.10.0.0	-	1598	1771	174	96	306	155	150	208	170	195	90	6.9929	20.9904	9.9869	13.1453	13.5637	12.1497	13.4908	6.0746	-0.336762	0.172121	0.920903	0.0756313	no
1019	Msax_10277:hit:83952:3.10.0.0	-	1598	1771	174	96	306	155	150	208	170	195	90	6.9929	20.9904	9.9869	13.1453	13.5637	12.1497	13.4908	6.0746	-0.336762	0.172121	0.920903	0.0756313	no
1020	Msax_10279:hit:83969:3.2.0.0	+	23350	23615	266	100	112	121	72	105	86	175	95	4.7649	5.0256	5.0998	4.1274	4.4789	4.0205	7.9197	4.1944	0.291287	0.156633	0.915178	0.040791	no
1021	Msax_10279:hit:83973:3.2.0.0	-	23350	23615	266	100	112	121	72	105	86	175	95	4.7649	5.0256	5.0998	4.1274	4.4789	4.0205	7.9197	4.1944	0.291287	0.156633	0.915178	0.040791	no
1022	maker-Msax_10279-exonerate_protein2genome-gene-0.4	-	23442	23615	174	80	82	94	54	76	71	140	65	5.8275	5.6249	6.0565	4.7323	4.956	5.0743	9.6857	4.3872	0.338184	0.130113	0.899503	0.049806	no
1023	Msax_10279:hit:83977:3.10.0.0	-	23445	23615	171	80	82	94	54	76	71	140	65	5.9297	5.7236	6.1628	4.8153	5.0429	5.1633	9.8556	4.4642	0.338184	0.130113	0.899503	0.049806	no
1024	Msax_10279:hit:83979:3.10.0.0	-	23445	23615	171	80	82	94	54	76	71	140	65	5.9297	5.7236	6.1628	4.8153	5.0429	5.1633	9.8556	4.4642	0.338184	0.130113	0.899503	0.049806	no
1025	Msax_10279:hit:83970:3.2.0.0	+	23778	24031	254	65	71	109	78	73	72	96	95	3.2435	3.3364	4.811	4.6826	3.261	3.525	4.5498	4.3925	0.123933	0.60667	0.956733	0.0641543	no
1026	Msax_10279:hit:83974:3.2.0.0	-	23778	24031	254	65	71	109	78	73	72	96	95	3.2435	3.3364	4.811	4.6826	3.261	3.525	4.5498	4.3925	0.123933	0.60667	0.956733	0.0641543	no
1027	Msax_10279:hit:83971:3.2.0.0	-	24431	24804	374	123	101	160	99	90	88	179	102	4.1684	3.2233	4.7962	4.0364	2.7305	2.926	5.7615	3.203	0.232658	0.346336	0.944151	0.0736307	no
1028	Msax_10279:hit:83975:3.2.0.0	-	24431	24830	400	123	101	160	100	91	88	179	102	3.8975	3.0138	4.4844	3.8121	2.5813	2.7358	5.387	2.9948	0.226714	0.358286	0.944151	0.0733994	no
1029	Msax_10279:hit:83978:3.10.0.0	+	24433	24531	99	61	39	72	54	37	48	79	41	7.8097	4.7019	8.1535	8.3174	4.2406	6.0294	9.606	4.8638	0.240368	0.394196	0.944404	0.106926	no
1030	Msax_10279:hit:83980:3.10.0.0	+	24433	24531	99	61	39	72	54	37	48	79	41	7.8097	4.7019	8.1535	8.3174	4.2406	6.0294	9.606	4.8638	0.240368	0.394196	0.944404	0.106926	no
1031	maker-Msax_10279-exonerate_protein2genome-gene-0.3	+	24501	24566	66	27	24	29	26	19	22	24	31	5.1851	4.3403	4.9261	6.007	3.2664	4.1452	4.3774	5.5162	0.19699	0.498682	0.95344	0.101789	no
1032	Msax_10281:hit:84015:4.5.0.0	-	3626	5407	471	5	0	6	3	3	2	12	24	0.1346	0	0.1428	0.0971	0.0723	0.0528	0.3067	0.5984	0.661883	0.0418788	NA	0.664105	NA
1033	Msax_10281:hit:84016:4.5.0.0	-	3627	4948	480	5	0	6	3	2	2	12	22	0.132	0	0.1401	0.0953	0.0473	0.0518	0.3009	0.5383	0.665387	0.0402673	NA	0.669455	NA
1034	maker-Msax_10282-snap-gene-0.22	-	665	4046	1121	3	6	94	16	8	4	13	8	0.0339	0.0639	0.9401	0.2176	0.081	0.0444	0.1396	0.0838	-0.76946	0.0211868	0.712442	0.599752	no
1035	Msax_10282:hit:84028:3.2.0.0	+	665	4046	1135	3	6	94	16	8	4	13	8	0.0335	0.0631	0.9285	0.215	0.08	0.0438	0.1379	0.0828	-0.76946	0.0211868	0.712442	0.599752	no
1036	Msax_10282:hit:84035:3.2.0.0	-	665	4046	1121	3	6	94	16	8	4	13	8	0.0339	0.0639	0.9401	0.2176	0.081	0.0444	0.1396	0.0838	-0.76946	0.0211868	0.712442	0.599752	no
1037	Msax_10282:hit:84059:4.5.0.0	-	1040	3635	849	1	4	68	9	8	1	8	5	0.0149	0.0562	0.8979	0.1616	0.1069	0.0146	0.1134	0.0692	-0.789561	0.0152269	NA	0.719376	NA
1038	Msax_10282:hit:84042:3.10.0.0	-	1043	2694	669	1	4	66	9	7	1	8	5	0.0189	0.0714	1.106	0.2051	0.1187	0.0186	0.144	0.0878	-0.768748	0.0178852	NA	0.729104	NA
1039	Msax_10282:hit:84049:3.10.0.0	-	1043	2694	648	1	4	66	9	7	1	8	5	0.0196	0.0737	1.1419	0.2118	0.1226	0.0192	0.1486	0.0906	-0.768748	0.0178852	NA	0.729104	NA
1040	Msax_10282:hit:84057:4.5.0.0	+	5768	11507	1155	1899	1727	2277	1301	1775	1378	1563	1812	20.8392	17.8467	22.1018	17.1761	17.4373	14.8366	16.2903	18.4247	0.115727	0.575822	0.955772	0.0504713	no
1041	Msax_10282:hit:84055:4.5.0.0	+	6353	14130	951	1641	1498	1932	1066	1508	1141	1332	1537	21.8709	18.8009	22.7758	17.0925	17.9922	14.9201	16.8607	18.9809	0.122262	0.558079	0.955772	0.0515607	no
1042	maker-Msax_10282-augustus-gene-0.19	-	8337	11492	729	77	84	89	42	47	44	48	106	1.3388	1.3753	1.3687	0.8785	0.7315	0.7506	0.7926	1.7077	0.242203	0.415921	0.945645	0.139236	no
1043	Msax_10282:hit:84029:3.2.0.0	-	8337	11492	731	77	84	89	42	47	44	48	106	1.3351	1.3715	1.365	0.8761	0.7295	0.7485	0.7905	1.703	0.242203	0.415921	0.945645	0.139236	no
1044	Msax_10282:hit:84036:3.2.0.0	-	8337	11492	729	77	84	89	42	47	44	48	106	1.3388	1.3753	1.3687	0.8785	0.7315	0.7506	0.7926	1.7077	0.242203	0.415921	0.945645	0.139236	no
1045	Msax_10282:hit:84060:4.5.0.0	-	8575	17608	1161	98	90	127	51	60	60	54	103	1.0699	0.9252	1.2264	0.6698	0.5864	0.6427	0.5599	1.0419	0.152756	0.598883	0.955772	0.127239	no
1046	Msax_10282:hit:84043:3.10.0.0	-	8578	11430	486	71	72	75	37	40	39	41	76	1.8517	1.7683	1.7301	1.1609	0.9339	0.9979	1.0155	1.8365	0.205197	0.482511	0.95239	0.125255	no
1047	Msax_10282:hit:84050:3.10.0.0	-	8578	11430	426	71	72	75	37	40	39	41	76	2.1125	2.0173	1.9738	1.3244	1.0654	1.1385	1.1586	2.0952	0.205197	0.482511	0.95239	0.125255	no
1048	maker-Msax_10282-augustus-gene-0.17	+	11812	14004	1097	21	18	49	13	19	17	10	23	0.2426	0.1958	0.5008	0.1807	0.1965	0.1927	0.1097	0.2462	-0.134656	0.682309	0.963877	0.213804	no
1049	Msax_10282:hit:84030:3.2.0.0	+	11812	13918	1028	19	17	45	13	18	12	10	22	0.2343	0.1974	0.4908	0.1928	0.1987	0.1452	0.1171	0.2513	-0.191879	0.560116	0.955772	0.211203	no
1050	Msax_10282:hit:84037:3.2.0.0	+	11812	13918	1011	19	17	45	13	18	12	10	22	0.2382	0.2007	0.499	0.1961	0.202	0.1476	0.1191	0.2556	-0.191879	0.560116	0.955772	0.211203	no
1051	Msax_10282:hit:84058:4.5.0.0	+	11823	15980	1347	27	18	52	14	20	20	13	27	0.2541	0.1595	0.4328	0.1585	0.1685	0.1846	0.1162	0.2354	0.00398859	0.990272	0.998495	0.208888	no
1052	Msax_10282:hit:84044:3.10.0.0	+	13214	13917	498	7	10	27	7	11	6	4	11	0.1782	0.2397	0.6078	0.2143	0.2506	0.1498	0.0967	0.2594	-0.391446	0.248384	NA	0.264979	NA
1053	Msax_10282:hit:84051:3.10.0.0	+	13214	13917	459	7	10	27	7	11	6	4	11	0.1933	0.26	0.6595	0.2325	0.2719	0.1626	0.1049	0.2815	-0.391446	0.248384	NA	0.264979	NA
1054	Msax_10282:hit:84032:3.2.0.0	+	13919	14139	221	9	3	16	3	7	7	2	6	0.5162	0.162	0.8117	0.207	0.3594	0.3939	0.1089	0.3188	0.00688295	0.983724	NA	0.437089	NA
1055	Msax_10282:hit:84039:3.2.0.0	+	13919	14139	221	9	3	16	3	7	7	2	6	0.5162	0.162	0.8117	0.207	0.3594	0.3939	0.1089	0.3188	0.00688295	0.983724	NA	0.437089	NA
1056	Msax_10282:hit:84061:4.5.0.0	-	21266	22110	255	36	26	20	28	23	22	13	60	1.7894	1.217	0.8793	1.6744	1.0234	1.0729	0.6137	2.7633	0.391059	0.237979	0.939385	0.243645	no
1057	Msax_10282:hit:84033:3.2.0.0	+	21735	22003	269	14	10	13	9	10	13	4	27	0.6597	0.4437	0.5418	0.5102	0.4218	0.601	0.179	1.1788	0.388671	0.251614	NA	0.286682	NA
1058	Msax_10282:hit:84040:3.2.0.0	+	21735	22003	269	14	10	13	9	10	13	4	27	0.6597	0.4437	0.5418	0.5102	0.4218	0.601	0.179	1.1788	0.388671	0.251614	NA	0.286682	NA
1059	Msax_10282:hit:84047:3.10.0.0	+	21736	21888	153	9	10	10	5	7	11	2	14	0.7456	0.7801	0.7327	0.4983	0.5191	0.8941	0.1574	1.0746	0.227565	0.503974	NA	0.304414	NA
1060	Msax_10282:hit:84054:3.10.0.0	+	21736	21888	153	9	10	10	5	7	11	2	14	0.7456	0.7801	0.7327	0.4983	0.5191	0.8941	0.1574	1.0746	0.227565	0.503974	NA	0.304414	NA
1061	maker-Msax_10282-exonerate_protein2genome-gene-0.12	+	21786	21932	147	9	6	10	5	5	9	2	15	0.776	0.4872	0.7627	0.5187	0.3859	0.7614	0.1638	1.1984	0.328171	0.33511	NA	0.347592	NA
1062	Msax_10282:hit:84056:4.5.0.0	-	21919	22110	192	9	2	8	8	5	5	3	19	0.5941	0.1243	0.4671	0.6354	0.2955	0.3238	0.1881	1.1622	0.342458	0.309043	NA	0.475387	NA
1063	Msax_10287:hit:84101:4.5.0.0	+	731	4343	453	97	113	93	82	177	128	118	92	2.714	2.9773	2.3016	2.7602	4.4334	3.5138	3.1357	2.3851	0.0938219	0.686423	0.964187	0.0601912	no
1064	Msax_10287:hit:84102:4.5.0.0	+	4421	7532	528	47	49	52	45	77	50	67	55	1.1282	1.1077	1.1041	1.2996	1.6547	1.1776	1.5275	1.2234	0.133091	0.568027	0.955772	0.0514795	no
1065	Msax_10288:hit:84113:4.5.0.0	-	112	6682	1074	182178	43254	187554	29715	102698	162582	81887	213382	2149.96	480.695	1957.8	421.891	1084.98	1882.5	917.83	2333.33	0.734253	0.0241025	0.726635	0.242984	no
1066	Msax_10288:hit:84111:4.5.0.0	-	183	3529	426	201	153	291	157	116	171	95	206	5.9803	4.2868	7.6582	5.6198	3.0897	4.9918	2.6845	5.6791	0.0967852	0.746335	0.969573	0.151779	no
1067	Msax_10288:hit:84110:4.5.0.0	+	4251	6678	894	181880	43087	187192	29546	102563	162376	81778	213140	2578.61	575.25	2347.45	503.953	1301.72	2258.66	1101.16	2799.95	0.734749	0.0240479	0.726635	0.243461	no
1068	Msax_10288:hit:84112:4.5.0.0	+	4251	7613	942	181967	43088	187280	29559	102573	162398	81781	213168	2448.39	545.951	2228.88	478.484	1235.51	2143.86	1045.09	2657.63	0.734605	0.0240806	0.726635	0.243519	no
1069	Msax_10289:hit:84128:4.5.0.0	-	415	11233	1980	143	297	195	146	230	172	265	178	0.9154	1.7904	1.1041	1.1244	1.318	1.0803	1.6111	1.0558	-0.00810697	0.965143	0.996769	0.0340248	no
1070	Msax_10289:hit:84131:4.5.0.0	-	427	11281	2718	144	309	204	155	238	178	268	184	0.6715	1.3569	0.8414	0.8696	0.9936	0.8144	1.187	0.795	-0.0382661	0.835531	0.981747	0.0335858	no
1071	Msax_10289:hit:84129:4.5.0.0	+	5489	11901	849	57	141	91	75	128	103	126	102	0.851	1.9823	1.2017	1.347	1.7107	1.5087	1.7865	1.411	0.0196653	0.930334	0.992054	0.053397	no
1072	Msax_10291:hit:84152:4.5.0.0	+	630	1016	387	18	19	22	22	35	15	22	15	0.5895	0.586	0.6373	0.8668	1.0262	0.482	0.6843	0.4552	-0.236635	0.421772	0.9463	0.0986156	no
1073	Msax_10291:hit:84154:4.5.0.0	+	630	1016	387	18	19	22	22	35	15	22	15	0.5895	0.586	0.6373	0.8668	1.0262	0.482	0.6843	0.4552	-0.236635	0.421772	0.9463	0.0986156	no
1074	Msax_10291:hit:84156:4.5.0.0	-	1210	1449	240	17	28	11	14	22	21	15	14	0.8978	1.3925	0.5138	0.8895	1.0401	1.0881	0.7524	0.6851	0.0387634	0.900521	0.989406	0.127743	no
1075	Msax_10291:hit:84153:4.5.0.0	-	2544	7797	1335	38	47	47	32	56	43	68	26	0.3608	0.4202	0.3947	0.3655	0.476	0.4005	0.6132	0.2287	0.0948201	0.707402	0.96565	0.0648103	no
1076	Msax_10291:hit:84157:4.5.0.0	-	4781	7935	1257	18	25	31	19	32	18	41	16	0.1815	0.2374	0.2765	0.2305	0.2889	0.1781	0.3926	0.1495	-0.036342	0.899061	0.989137	0.0914405	no
1077	snap_masked-Msax_10291-processed-gene-0.5	-	4781	7935	1257	18	25	31	19	32	18	41	16	0.1815	0.2374	0.2765	0.2305	0.2889	0.1781	0.3926	0.1495	-0.036342	0.899061	0.989137	0.0914405	no
1078	Msax_10291:hit:84149:3.10.0.0	-	4787	5026	240	6	3	20	4	3	6	12	6	0.3169	0.1492	0.9343	0.2541	0.1418	0.3109	0.6019	0.2936	0.0767097	0.820804	NA	0.417201	NA
1079	Msax_10291:hit:84151:3.10.0.0	-	4805	5029	225	4	3	20	4	3	6	12	6	0.2253	0.1591	0.9965	0.2711	0.1513	0.3316	0.642	0.3132	0.0258546	0.938953	NA	0.441128	NA
1080	Msax_10291:hit:84155:4.5.0.0	+	5129	8142	1035	13	23	14	17	31	12	38	12	0.1592	0.2652	0.1516	0.2505	0.3398	0.1442	0.442	0.1362	-0.0381286	0.904641	0.990143	0.159413	no
1081	Msax_10293:hit:84200:4.5.0.0	-	6499	19082	1281	430	1842	551	393	864	480	1044	450	4.2546	17.1628	4.8222	4.6781	7.6529	4.6597	9.8108	4.1256	-0.297463	0.309185	0.942895	0.142278	no
1082	maker-Msax_10293-augustus-gene-0.10	+	10041	14777	917	284	1260	345	279	565	311	706	255	3.9254	16.4002	4.2179	4.6394	6.9911	4.2175	9.268	3.2658	-0.336116	0.262577	0.940821	0.157067	no
1083	Msax_10293:hit:84186:3.2.0.0	+	10041	14687	838	249	1083	302	233	477	275	596	208	3.7661	15.4253	4.0403	4.2398	6.4586	4.0809	8.5616	2.915	-0.334753	0.265488	0.942313	0.158065	no
1084	Msax_10293:hit:84188:3.2.0.0	+	10041	14687	827	249	1083	302	233	477	275	596	208	3.8162	15.6304	4.094	4.2961	6.5445	4.1352	8.6755	2.9538	-0.334753	0.265488	0.942313	0.158065	no
1085	Msax_10293:hit:84190:3.10.0.0	+	10223	14687	591	244	1073	301	231	473	271	594	207	5.2329	21.6701	5.7099	5.9601	9.0811	5.7023	12.099	4.1134	-0.338264	0.258375	0.9399	0.155038	no
1086	Msax_10293:hit:84193:3.10.0.0	+	10223	14687	645	244	1073	301	231	473	271	594	207	4.7948	19.8558	5.2318	5.4611	8.3208	5.2249	11.0861	3.7691	-0.338264	0.258375	0.9399	0.155038	no
1087	Msax_10293:hit:84196:4.5.0.0	+	10223	18433	1041	395	1809	516	382	833	456	1004	421	4.8093	20.7413	5.5571	5.5955	9.0794	5.4473	11.6101	4.7496	-0.32198	0.276941	0.942895	0.149448	no
1088	maker-Msax_10293-augustus-gene-0.11	+	15281	15757	383	145	758	207	148	355	169	418	180	4.7985	23.6221	6.0592	5.8924	10.517	5.4872	13.138	5.5195	-0.348406	0.253373	0.9399	0.167436	no
1089	Msax_10293:hit:84187:3.2.0.0	-	15356	15757	311	118	668	167	118	316	145	354	160	4.8091	25.6368	6.0201	5.7856	11.529	5.7979	13.7023	6.042	-0.349421	0.261079	0.9399	0.182827	no
1090	Msax_10293:hit:84189:3.2.0.0	+	15356	15757	308	118	668	167	118	316	145	354	160	4.8559	25.8865	6.0787	5.842	11.6413	5.8544	13.8358	6.1009	-0.349421	0.261079	0.9399	0.182827	no
1091	Msax_10293:hit:84191:3.10.0.0	-	15506	15707	202	101	523	132	81	242	114	277	127	6.3374	30.9028	7.326	6.1145	13.5934	7.0181	16.5074	7.3837	-0.303344	0.333367	0.94379	0.189789	no
1092	Msax_10293:hit:84194:3.10.0.0	-	15506	15707	202	101	523	132	81	242	114	277	127	6.3374	30.9028	7.326	6.1145	13.5934	7.0181	16.5074	7.3837	-0.303344	0.333367	0.94379	0.189789	no
1093	maker-Msax_10293-exonerate_protein2genome-gene-0.8	+	18539	19165	627	30	30	46	12	31	26	43	42	0.6064	0.5711	0.8225	0.2918	0.561	0.5157	0.8256	0.7867	0.368357	0.195189	0.928148	0.0973671	no
1094	Msax_10293:hit:84192:3.10.0.0	+	18539	19057	519	30	30	46	12	31	26	43	41	0.7326	0.6899	0.9937	0.3526	0.6777	0.623	0.9974	0.9278	0.360557	0.203701	0.930927	0.0961077	no
1095	Msax_10293:hit:84195:3.10.0.0	+	18539	19057	519	30	30	46	12	31	26	43	41	0.7326	0.6899	0.9937	0.3526	0.6777	0.623	0.9974	0.9278	0.360557	0.203701	0.930927	0.0961077	no
1096	Msax_10293:hit:84197:4.5.0.0	+	21359	21613	255	16	18	7	3	7	7	8	12	0.7953	0.8425	0.3078	0.1794	0.3115	0.3414	0.3777	0.5527	0.321144	0.344003	NA	0.269589	NA
1097	Msax_10293:hit:84199:4.5.0.0	+	21359	21694	336	16	18	7	3	7	7	8	12	0.6036	0.6394	0.2336	0.1361	0.2364	0.2591	0.2866	0.4194	0.321144	0.344003	NA	0.269589	NA
1098	Msax_10297:hit:84236:4.5.0.0	+	18647	32202	1224	6	5	4	10	11	17	28	19	0.0621	0.0488	0.0366	0.1246	0.102	0.1727	0.2754	0.1823	0.735933	0.029129	NA	0.249516	NA
1099	Msax_10297:hit:84239:4.5.0.0	-	31878	40169	798	5	4	6	9	2	14	31	29	0.0794	0.0598	0.0843	0.172	0.0284	0.2182	0.4676	0.4268	0.936065	0.00600078	NA	0.358058	NA
1100	Msax_10297:hit:84237:4.5.0.0	+	35331	39732	354	2	2	4	3	1	7	17	17	0.0716	0.0674	0.1267	0.1292	0.0321	0.2459	0.5781	0.564	0.881586	0.00883108	NA	0.430884	NA
1101	Msax_10298:hit:84259:4.5.0.0	-	7140	18295	1635	7	9	132	2	8	17	15	11	0.0543	0.0657	0.9051	0.0187	0.0555	0.1293	0.1104	0.079	-0.449443	0.165944	0.918911	0.790336	no
1102	Msax_10298:hit:84254:4.5.0.0	+	12952	22647	594	23	14	154	9	18	32	21	16	0.4908	0.2813	2.9066	0.231	0.3438	0.6699	0.4256	0.3163	-0.355087	0.294594	0.942895	0.519532	no
1103	Msax_10298:hit:84256:4.5.0.0	+	12952	20405	960	8	9	135	2	10	19	16	13	0.1056	0.1119	1.5766	0.0318	0.1182	0.2461	0.2006	0.159	-0.418812	0.198999	0.930105	0.765344	no
1104	Msax_10298:hit:84257:4.5.0.0	+	20524	22641	438	16	5	20	7	8	13	5	3	0.463	0.1363	0.5119	0.2437	0.2072	0.3691	0.1374	0.0804	0.0628762	0.853337	NA	0.396262	NA
1105	maker-Msax_103-augustus-gene-0.9	-	1	3760	693	1	1	135	2	3	5	5	7	0.0183	0.0172	2.184	0.044	0.0491	0.0897	0.0869	0.1186	-0.59016	0.0449981	0.798595	1.28251	no
1106	Msax_103:hit:6001:3.10.0.0	-	34	2583	669	1	1	135	2	3	5	5	7	0.0189	0.0178	2.2623	0.0456	0.0509	0.0929	0.09	0.1229	-0.59016	0.0449981	0.798595	1.28251	no
1107	Msax_103:hit:6006:3.10.0.0	-	34	2583	618	1	1	135	2	3	5	5	7	0.0205	0.0193	2.449	0.0493	0.0551	0.1006	0.0974	0.133	-0.59016	0.0449981	0.798595	1.28251	no
1108	Msax_103:hit:6011:4.5.0.0	-	37	12828	1044	55	15	206	23	49	42	45	52	0.6677	0.1715	2.2121	0.3359	0.5325	0.5003	0.5189	0.585	-0.168218	0.62113	0.958215	0.391486	no
1109	Msax_103:hit:6013:4.5.0.0	-	37	4744	858	1	1	136	2	3	5	5	7	0.0148	0.0139	1.777	0.0355	0.0397	0.0725	0.0702	0.0958	-0.591346	0.0445139	0.798595	1.28425	no
1110	Msax_103:hit:6002:3.10.0.0	-	70	470	258	0	1	72	2	3	2	5	2	0	0.0463	3.1287	0.1182	0.1319	0.0964	0.2333	0.091	-0.604131	0.0379429	NA	1.28668	NA
1111	Msax_103:hit:6007:3.10.0.0	-	70	470	285	0	1	72	2	3	2	5	2	0	0.0419	2.8323	0.107	0.1194	0.0873	0.2112	0.0824	-0.604131	0.0379429	NA	1.28668	NA
1112	Msax_103:hit:6012:4.5.0.0	+	294	10320	690	47	14	184	21	43	34	41	42	0.8633	0.2422	2.9896	0.4641	0.7071	0.6128	0.7153	0.7149	-0.214402	0.528713	0.955271	0.388097	no
1113	Msax_103:hit:6009:3.10.0.0	-	303	476	174	0	1	64	2	3	1	5	2	0	0.0686	4.1236	0.1753	0.1956	0.0715	0.3459	0.135	-0.599724	0.0384862	NA	1.29713	NA
1114	Msax_103:hit:6004:3.10.0.0	-	312	476	165	0	1	64	2	3	1	5	2	0	0.0723	4.3485	0.1848	0.2063	0.0754	0.3648	0.1424	-0.599724	0.0384862	NA	1.29713	NA
1115	Msax_103:hit:6003:3.10.0.0	-	366	2583	288	1	1	119	2	2	3	3	5	0.044	0.0414	4.6323	0.1059	0.0788	0.1295	0.1254	0.2039	-0.636493	0.0296234	NA	1.3012	NA
1116	Msax_103:hit:6008:3.10.0.0	-	366	2583	393	1	1	119	2	2	3	3	5	0.0323	0.0304	3.3947	0.0776	0.0577	0.0949	0.0919	0.1494	-0.636493	0.0296234	NA	1.3012	NA
1117	Msax_103:hit:6014:4.5.0.0	-	9398	11841	597	10	2	14	4	5	5	8	8	0.2123	0.04	0.2629	0.1022	0.095	0.1042	0.1613	0.1574	0.249252	0.464027	NA	0.339054	NA
1118	snap_masked-Msax_103-processed-gene-0.3	-	9398	11841	597	10	2	14	4	5	5	8	8	0.2123	0.04	0.2629	0.1022	0.095	0.1042	0.1613	0.1574	0.249252	0.464027	NA	0.339054	NA
1119	Msax_103:hit:6010:3.10.0.0	-	11242	11799	288	6	1	10	2	4	3	8	6	0.2641	0.0414	0.3893	0.1059	0.1576	0.1295	0.3344	0.2447	0.262089	0.434754	NA	0.42733	NA
1120	Msax_1030:hit:30354:4.5.0.0	-	562	8587	756	5824	6503	4894	6608	7261	7954	6135	5808	97.6422	102.669	72.5752	133.284	108.978	130.837	97.6887	90.2252	0.158579	0.494952	0.952846	0.069083	no
1121	Msax_1030:hit:30350:3.10.0.0	+	606	833	228	888	944	739	940	1096	1059	829	975	49.3647	49.418	36.3376	62.8668	54.5431	57.7601	43.7695	50.2219	0.160376	0.485504	0.952432	0.0662184	no
1122	Msax_1030:hit:30348:3.10.0.0	+	609	833	225	888	944	739	940	1096	1059	829	974	50.0229	50.0769	36.8221	63.705	55.2703	58.5302	44.353	50.8393	0.160033	0.486389	0.952432	0.0661979	no
1123	Msax_1030:hit:30352:4.5.0.0	+	626	4387	303	5824	6503	4893	6608	7260	7954	6135	5806	243.622	256.165	181.042	332.549	271.868	326.445	243.738	225.039	0.158559	0.495047	0.952846	0.0691006	no
1124	maker-Msax_1030-snap-gene-0.6	+	627	4386	447	5824	6503	4893	6608	7260	7954	6135	5806	165.14	173.642	122.72	225.419	184.286	221.281	165.218	152.543	0.158559	0.495047	0.952846	0.0691006	no
1125	Msax_1030:hit:30346:3.2.0.0	+	939	1193	255	1107	1234	948	1281	1388	1560	1200	1108	55.0232	57.7594	41.6787	76.6015	61.7608	76.0766	56.649	51.0297	0.164645	0.482961	0.95239	0.0703439	no
1126	Msax_1030:hit:30347:3.2.0.0	+	939	1193	255	1107	1234	948	1281	1388	1560	1200	1108	55.0232	57.7594	41.6787	76.6015	61.7608	76.0766	56.649	51.0297	0.164645	0.482961	0.95239	0.0703439	no
1127	Msax_1030:hit:30349:3.10.0.0	+	939	1094	156	884	970	724	1032	1079	1245	913	881	71.8234	74.2156	52.0308	100.875	78.4803	99.2456	70.4527	66.3246	0.167606	0.490432	0.952846	0.0774606	no
1128	Msax_1030:hit:30351:3.10.0.0	+	939	1094	156	884	970	724	1032	1079	1245	913	881	71.8234	74.2156	52.0308	100.875	78.4803	99.2456	70.4527	66.3246	0.167606	0.490432	0.952846	0.0774606	no
1129	Msax_10300:hit:84300:4.5.0.0	+	1607	8858	1098	11	11	19	3	30	11	21	11	0.127	0.1196	0.194	0.0417	0.31	0.1246	0.2302	0.1177	0.007793	0.981437	NA	0.235801	NA
1130	Msax_10300:hit:84301:4.5.0.0	-	8477	11022	396	8	40	49	13	51	30	65	37	0.2561	1.2056	1.3872	0.5006	1.4613	0.9421	1.9759	1.0973	0.0358547	0.912389	0.990642	0.215472	no
1131	Msax_10301:hit:84315:4.5.0.0	-	316	18281	3297	778	552	945	506	710	545	727	553	2.9909	1.9983	3.2134	2.3402	2.4434	2.0556	2.6544	1.9698	0.122904	0.578923	0.955772	0.059341	no
1132	Msax_10301:hit:84314:4.5.0.0	-	325	10261	1602	734	523	886	483	668	511	690	524	5.8073	3.8966	6.2004	4.5974	4.7313	3.9667	5.1849	3.8414	0.122811	0.578131	0.955772	0.0587974	no
1133	Msax_10303:hit:84371:4.5.0.0	-	44328	67431	3183	115	137	225	72	90	110	161	189	0.4579	0.5137	0.7925	0.3449	0.3208	0.4298	0.6089	0.6973	0.285922	0.294747	0.942895	0.104495	no
1134	Msax_10303:hit:84367:4.5.0.0	+	46170	55604	1194	82	88	153	54	62	79	110	134	0.8705	0.8797	1.4366	0.6896	0.5892	0.8228	1.109	1.318	0.31675	0.248629	0.9399	0.103538	no
1135	Msax_10303:hit:84364:4.5.0.0	-	51468	67405	1851	67	79	133	35	45	61	86	98	0.4588	0.5094	0.8055	0.2883	0.2758	0.4098	0.5593	0.6218	0.252577	0.384677	0.94418	0.126385	no
1136	Msax_10307:hit:84416:4.5.0.0	+	722	9493	1137	224	1020	424	394	429	609	744	266	2.497	10.7075	4.1807	5.284	4.2812	6.6608	7.8771	2.7475	-0.106685	0.716684	0.966289	0.144546	no
1137	Msax_10307:hit:84418:4.5.0.0	+	992	5884	1239	103	456	225	177	181	271	319	112	1.0537	4.3928	2.0359	2.1784	1.6576	2.72	3.0994	1.0616	-0.155421	0.596471	0.955772	0.141114	no
1138	Msax_10307:hit:84419:4.5.0.0	+	6483	8018	501	31	146	37	49	45	73	75	32	0.7843	3.4783	0.828	1.4914	1.0192	1.812	1.8021	0.7501	-0.142908	0.653674	0.961892	0.19518	no
1139	augustus_masked-Msax_10310-processed-gene-0.0	+	4989	5636	648	90	60	108	58	56	60	100	114	1.7604	1.1052	1.8685	1.3648	0.9806	1.1514	1.8577	2.0661	0.447141	0.0958976	0.864062	0.0935803	no
1140	Msax_10310:hit:84455:3.10.0.0	+	4989	5615	627	86	58	99	57	54	57	94	107	1.7385	1.1041	1.7702	1.3862	0.9772	1.1305	1.8047	2.0042	0.440849	0.0975488	0.869287	0.0897926	no
1141	Msax_10310:hit:84456:3.10.0.0	+	4989	5615	627	86	58	99	57	54	57	94	107	1.7385	1.1041	1.7702	1.3862	0.9772	1.1305	1.8047	2.0042	0.440849	0.0975488	0.869287	0.0897926	no
1142	Msax_10310:hit:84457:3.10.0.0	+	4989	5615	627	86	58	99	57	54	57	94	107	1.7385	1.1041	1.7702	1.3862	0.9772	1.1305	1.8047	2.0042	0.440849	0.0975488	0.869287	0.0897926	no
1143	Msax_10310:hit:84458:3.10.0.0	+	4989	5546	558	82	55	89	51	51	51	91	105	1.8626	1.1765	1.7881	1.3937	1.0371	1.1366	1.9632	2.2099	0.489639	0.0673988	0.847024	0.0909045	no
1144	Msax_10310:hit:84459:4.5.0.0	+	4989	5636	648	90	60	108	58	56	60	100	114	1.7604	1.1052	1.8685	1.3648	0.9806	1.1514	1.8577	2.0661	0.447141	0.0958976	0.864062	0.0935803	no
1145	Msax_10310:hit:84461:4.5.0.0	-	5020	13717	1425	149	115	176	98	103	132	170	196	1.3253	0.9632	1.3847	1.0487	0.8201	1.1519	1.4361	1.6153	0.507206	0.0300269	0.760569	0.0631742	no
1146	Msax_10312:hit:84565:4.5.0.0	-	18382	64963	6543	37	97	32	64	125	36	232	39	0.0717	0.1769	0.0548	0.1492	0.2168	0.0684	0.4268	0.07	0.0879536	0.793672	0.974967	0.310031	no
1147	Msax_10312:hit:84559:4.5.0.0	-	26841	29581	264	9	17	3	16	36	12	70	11	0.4321	0.7686	0.1274	0.9242	1.5473	0.5653	3.1919	0.4893	0.239181	0.480815	0.95239	0.485504	no
1148	Msax_10312:hit:84562:4.5.0.0	+	27703	46580	657	16	37	13	23	71	18	112	17	0.3087	0.6722	0.2218	0.5338	1.2262	0.3407	2.0521	0.3039	0.126731	0.709563	0.965765	0.376464	no
1149	Msax_10312:hit:84557:4.5.0.0	+	88261	90890	285	5	6	4	6	13	3	12	2	0.2224	0.2513	0.1573	0.321	0.5176	0.1309	0.5069	0.0824	-0.128746	0.704722	NA	0.353093	NA
1150	Msax_10313:hit:84582:4.5.0.0	-	4693	8519	1635	3	6	7	5	14	4	2	0	0.0233	0.0438	0.048	0.0466	0.0972	0.0304	0.0147	0	-0.641088	0.0562059	NA	0.400431	NA
1151	maker-Msax_10318-exonerate_protein2genome-gene-0.6	-	411	947	537	54	129	95	56	112	42	92	51	1.2746	2.8672	1.9833	1.5902	2.3665	0.9726	2.0624	1.1154	-0.450655	0.0494277	0.816708	0.0529793	no
1152	Msax_10318:hit:84649:4.5.0.0	+	487	864	378	46	107	81	47	87	33	75	40	1.5424	3.3786	2.4024	1.896	2.6115	1.0856	2.3885	1.2428	-0.460449	0.0529246	0.822499	0.056953	no
1153	Msax_10318:hit:84651:4.5.0.0	+	487	864	378	46	107	81	47	87	33	75	40	1.5424	3.3786	2.4024	1.896	2.6115	1.0856	2.3885	1.2428	-0.460449	0.0529246	0.822499	0.056953	no
1154	Msax_10318:hit:84631:3.2.0.0	+	557	1253	697	89	224	141	101	209	92	166	84	1.6184	3.8359	2.2679	2.2096	3.4023	1.6414	2.867	1.4154	-0.404721	0.0634799	0.846039	0.0506042	no
1155	Msax_10318:hit:84635:3.2.0.0	-	557	1361	805	99	238	148	109	227	98	174	100	1.5588	3.5288	2.0612	2.0647	3.1996	1.5139	2.602	1.4589	-0.376456	0.0753153	0.847034	0.0468915	no
1156	Msax_10318:hit:84639:3.10.0.0	-	558	947	390	54	129	95	55	111	42	92	49	1.755	3.948	2.7309	2.1504	3.2294	1.3392	2.8397	1.4756	-0.453126	0.0501821	0.816708	0.0544815	no
1157	Msax_10318:hit:84644:3.10.0.0	-	558	947	390	54	129	95	55	111	42	92	49	1.755	3.948	2.7309	2.1504	3.2294	1.3392	2.8397	1.4756	-0.453126	0.0501821	0.816708	0.0544815	no
1158	Msax_10318:hit:84632:3.2.0.0	-	1971	2192	222	23	36	16	31	30	15	27	19	1.3131	1.9355	0.808	2.1293	1.5333	0.8402	1.4641	1.0051	-0.204107	0.499687	0.95344	0.123263	no
1159	Msax_10318:hit:84636:3.2.0.0	+	1971	2192	222	23	36	16	31	30	15	27	19	1.3131	1.9355	0.808	2.1293	1.5333	0.8402	1.4641	1.0051	-0.204107	0.499687	0.95344	0.123263	no
1160	maker-Msax_10318-exonerate_protein2genome-gene-0.5	+	5029	5289	261	16	41	58	35	39	26	34	16	0.777	1.875	2.4913	2.0448	1.6955	1.2388	1.5682	0.72	-0.600979	0.0280843	0.75457	0.0797257	no
1161	Msax_10318:hit:84633:3.2.0.0	+	5069	5774	706	47	78	121	51	96	66	77	33	0.8438	1.3187	1.9214	1.1015	1.5429	1.1625	1.3129	0.5489	-0.367783	0.14669	0.911749	0.0735767	no
1162	Msax_10318:hit:84637:3.2.0.0	-	5069	5774	706	47	78	121	51	96	66	77	33	0.8438	1.3187	1.9214	1.1015	1.5429	1.1625	1.3129	0.5489	-0.367783	0.14669	0.911749	0.0735767	no
1163	Msax_10318:hit:84640:3.10.0.0	+	5071	5286	216	15	38	51	35	38	26	30	12	0.8802	2.0998	2.6471	2.4708	1.9962	1.4969	1.6719	0.6525	-0.632708	0.0252095	0.735037	0.0903044	no
1164	Msax_10318:hit:84645:3.10.0.0	+	5071	5286	216	15	38	51	35	38	26	30	12	0.8802	2.0998	2.6471	2.4708	1.9962	1.4969	1.6719	0.6525	-0.632708	0.0252095	0.735037	0.0903044	no
1165	Msax_10318:hit:84650:4.5.0.0	-	5872	12495	1146	80	137	144	72	133	87	100	77	0.8848	1.4269	1.4087	0.958	1.3168	0.9441	1.0504	0.7891	-0.261584	0.161713	0.917033	0.0297234	no
1166	Msax_10318:hit:84652:4.5.0.0	-	5872	12495	1290	80	137	144	72	133	87	100	77	0.786	1.2676	1.2515	0.8511	1.1698	0.8387	0.9332	0.701	-0.261584	0.161713	0.917033	0.0297234	no
1167	maker-Msax_10318-augustus-gene-0.10	-	6302	7869	324	26	47	41	23	32	29	26	22	1.0171	1.7314	1.4187	1.0825	1.1206	1.1131	0.966	0.7974	-0.209575	0.425721	0.946691	0.0657659	no
1168	Msax_10318:hit:84634:3.2.0.0	+	6319	7858	304	26	46	41	23	32	26	25	22	1.084	1.8061	1.512	1.1537	1.1944	1.0636	0.99	0.8499	-0.248169	0.345256	0.944151	0.0647402	no
1169	Msax_10318:hit:84638:3.2.0.0	-	6319	7858	296	26	46	41	23	32	26	25	22	1.1133	1.8549	1.5529	1.1849	1.2267	1.0923	1.0167	0.8729	-0.248169	0.345256	0.944151	0.0647402	no
1170	Msax_10318:hit:84641:3.10.0.0	-	6320	7857	255	26	46	41	22	30	26	25	22	1.2923	2.1531	1.8026	1.3156	1.3349	1.2679	1.1802	1.0132	-0.219487	0.409893	0.945645	0.0685226	no
1171	Msax_10318:hit:84646:3.10.0.0	-	6320	7857	294	26	46	41	22	30	26	25	22	1.1209	1.8675	1.5634	1.141	1.1578	1.0997	1.0236	0.8788	-0.219487	0.409893	0.945645	0.0685226	no
1172	maker-Msax_10318-augustus-gene-0.11	-	8199	8841	448	32	41	57	24	62	25	48	32	0.9053	1.0923	1.4264	0.8169	1.5703	0.694	1.2898	0.8389	-0.180617	0.489914	0.952846	0.0715818	no
1173	Msax_10318:hit:84647:3.10.0.0	-	8325	8756	237	21	31	47	17	48	14	27	26	1.1231	1.5612	2.2233	1.0938	2.298	0.7346	1.3714	1.2884	-0.36426	0.207338	0.932923	0.0998331	no
1174	Msax_10318:hit:84642:3.10.0.0	-	8431	8756	249	20	23	34	14	45	13	24	22	1.018	1.1025	1.5308	0.8573	2.0506	0.6492	1.1603	1.0376	-0.24402	0.414163	0.945645	0.113381	no
1175	maker-Msax_10318-augustus-gene-0.12	-	9818	11125	290	19	38	37	14	23	23	18	10	0.8304	1.564	1.4304	0.7361	0.8999	0.9863	0.7472	0.405	-0.321299	0.289609	0.942895	0.120374	no
1176	Msax_10318:hit:84643:3.10.0.0	-	9818	11132	345	19	38	37	14	23	23	18	10	0.698	1.3147	1.2023	0.6188	0.7564	0.829	0.6281	0.3404	-0.321299	0.289609	0.942895	0.120374	no
1177	Msax_10318:hit:84648:3.10.0.0	-	9818	11135	300	19	38	37	14	23	23	18	10	0.8027	1.5119	1.3827	0.7116	0.8699	0.9534	0.7223	0.3915	-0.321299	0.289609	0.942895	0.120374	no
1178	Msax_10321:hit:84685:4.5.0.0	-	500	13477	1014	2	9	11	1	6	5	8	8	0.025	0.1059	0.1216	0.015	0.0671	0.0613	0.095	0.0927	0.00426362	0.989987	NA	0.349168	NA
1179	Msax_10321:hit:84682:4.5.0.0	-	10651	13477	465	2	9	11	1	3	5	7	5	0.0545	0.231	0.2652	0.0328	0.0732	0.1337	0.1812	0.1263	-0.0438773	0.896344	NA	0.407303	NA
1180	Msax_10321:hit:84684:4.5.0.0	+	16820	28084	897	15	6	121	13	19	13	22	6	0.212	0.0798	1.5123	0.221	0.2403	0.1802	0.2952	0.0786	-0.551683	0.102102	0.873374	0.543286	no
1181	Msax_10321:hit:84686:4.5.0.0	-	16834	24322	1527	13	5	23	8	16	10	16	5	0.1079	0.0391	0.1689	0.0799	0.1189	0.0814	0.1261	0.0385	-0.0325133	0.923225	NA	0.251503	NA
1182	Msax_10321:hit:84687:4.5.0.0	-	26540	32630	1005	3	2	241	7	5	4	7	4	0.0378	0.0238	2.6884	0.1062	0.0565	0.0495	0.0838	0.0467	-0.559734	0.0397958	0.78548	1.75005	no
1183	Msax_10321:hit:84674:3.2.0.0	-	27261	27548	288	0	1	47	1	2	0	0	1	0	0.0414	1.8296	0.0529	0.0788	0	0	0.0408	-0.638309	0.0186611	NA	1.59126	NA
1184	Msax_10321:hit:84676:3.2.0.0	-	27261	27548	288	0	1	47	1	2	0	0	1	0	0.0414	1.8296	0.0529	0.0788	0	0	0.0408	-0.638309	0.0186611	NA	1.59126	NA
1185	maker-Msax_10321-exonerate_protein2genome-gene-0.7	-	27375	27548	174	0	1	46	1	2	0	0	1	0	0.0686	2.9638	0.0876	0.1304	0	0	0.0675	-0.636819	0.0189214	NA	1.5882	NA
1186	Msax_10321:hit:84678:3.10.0.0	-	27378	27548	171	0	1	46	1	2	0	0	1	0	0.0698	3.0158	0.0892	0.1327	0	0	0.0687	-0.636819	0.0189214	NA	1.5882	NA
1187	Msax_10321:hit:84680:3.10.0.0	-	27378	27548	171	0	1	46	1	2	0	0	1	0	0.0698	3.0158	0.0892	0.1327	0	0	0.0687	-0.636819	0.0189214	NA	1.5882	NA
1188	Msax_10321:hit:84683:4.5.0.0	-	29431	32630	300	2	0	132	1	0	2	1	3	0.0845	0	4.9329	0.0508	0	0.0829	0.0401	0.1174	-0.262201	0.196951	NA	4.00275	NA
1189	maker-Msax_10321-augustus-gene-0.9	-	29738	32630	474	2	0	119	1	0	2	0	2	0.0535	0	2.8146	0.0322	0	0.0525	0	0.0496	-0.206857	0.255247	NA	5.25649	NA
1190	Msax_10321:hit:84675:3.2.0.0	-	29812	31562	209	2	0	77	1	0	2	0	2	0.1213	0	4.1304	0.073	0	0.119	0	0.1124	-0.207708	0.270674	NA	4.77567	NA
1191	Msax_10321:hit:84677:3.2.0.0	-	29812	31578	220	2	0	79	1	0	2	0	2	0.1152	0	4.0258	0.0693	0	0.1131	0	0.1068	-0.20782	0.269349	NA	4.80441	NA
1192	Msax_10321:hit:84679:3.10.0.0	-	29813	30046	234	2	0	54	1	0	1	0	1	0.1083	0	2.5872	0.0652	0	0.0531	0	0.0502	-0.40734	0.0989928	NA	2.24929	NA
1193	Msax_10321:hit:84681:3.10.0.0	-	29813	30046	141	2	0	54	1	0	1	0	1	0.1798	0	4.2936	0.1081	0	0.0882	0	0.0833	-0.40734	0.0989928	NA	2.24929	NA
1194	Msax_10327:hit:84816:4.5.0.0	-	717	20056	2523	1	6	22	2	1	3	2	3	0.005	0.0284	0.0978	0.0121	0.0045	0.0148	0.0095	0.014	-0.46269	0.144106	NA	0.73292	NA
1195	Msax_10329:hit:84850:4.5.0.0	-	839	13049	1221	58	26	50	16	24	49	35	35	0.6021	0.2542	0.4591	0.1998	0.223	0.4991	0.3451	0.3366	0.633036	0.0349926	0.770681	0.131331	no
1196	Msax_10329:hit:84847:4.5.0.0	-	4681	13049	624	26	8	22	10	12	18	17	9	0.5281	0.153	0.3953	0.2444	0.2182	0.3587	0.328	0.1694	0.398082	0.226934	NA	0.198702	NA
1197	Msax_10329:hit:84849:4.5.0.0	+	19671	22323	447	5	5	6	5	7	7	9	8	0.1418	0.1335	0.1505	0.1706	0.1777	0.1947	0.2424	0.2102	0.286648	0.396265	NA	0.189596	NA
1198	Msax_10329:hit:84848:4.5.0.0	-	22599	26163	594	4	0	254	0	3	0	2	1	0.0854	0	4.7939	0	0.0573	0	0.0405	0.0198	-0.203752	0.244495	0.939827	5.79226	no
1199	Msax_10329:hit:84851:4.5.0.0	-	22600	26164	798	4	0	254	0	3	0	2	1	0.0635	0	3.5684	0	0.0427	0	0.0302	0.0147	-0.203752	0.244495	0.939827	5.79226	no
1200	Msax_10331:hit:84897:4.5.0.0	-	19469	25802	612	30	14	34	12	30	19	17	24	0.6213	0.273	0.6228	0.299	0.5562	0.3861	0.3344	0.4606	0.174736	0.579353	0.955772	0.15586	no
1201	Msax_10332:hit:84920:4.5.0.0	+	115	3466	2283	3375	4466	6759	4702	4494	4388	4991	5442	18.7373	23.3486	33.1912	31.4055	22.3353	23.9016	26.3168	27.9947	-0.00663671	0.976097	0.997266	0.0606871	no
1202	Msax_10332:hit:84917:4.5.0.0	+	312	46305	22533	184130	267458	288963	204915	215967	250498	260500	287558	103.572	141.672	143.77	138.67	108.751	138.246	139.168	149.875	0.171893	0.36875	0.94418	0.0420848	no
1203	Msax_10332:hit:84921:4.5.0.0	+	3603	20369	16767	39848	55690	74402	52348	52812	58867	59188	66074	30.1224	39.6433	49.748	47.6073	35.7389	43.6599	42.4942	46.2805	0.0863177	0.684125	0.963891	0.0544433	no
1204	Msax_10332:hit:84924:4.5.0.0	-	4416	9469	1155	9144	12467	18236	12639	12585	12996	13530	14891	100.344	128.833	177.008	166.863	123.633	139.925	141.016	151.414	0.0160071	0.941296	0.993559	0.0578898	no
1205	Msax_10332:hit:84925:4.5.0.0	-	13296	18479	1023	14691	20779	26957	19168	19220	22371	21955	24418	182.018	242.436	295.421	285.713	213.178	271.942	258.351	280.322	0.109027	0.606775	0.956733	0.0541953	no
1206	Msax_10332:hit:84926:4.5.0.0	-	18519	30149	4071	38688	54771	62873	44915	46149	54729	54282	61261	120.452	160.582	173.145	168.236	128.625	167.179	160.512	176.728	0.161843	0.416925	0.94569	0.0465704	no
1207	Msax_10332:hit:84922:4.5.0.0	+	20677	40405	13875	76366	110220	118149	83947	87073	104108	105829	118859	69.7598	94.8146	95.4648	92.2573	71.2056	93.3077	91.817	100.606	0.184121	0.342411	0.944151	0.0435274	no
1208	Msax_10332:hit:84923:4.5.0.0	+	40510	46305	5796	65296	98033	90607	64536	72214	83867	91294	98174	142.79	201.879	175.259	169.786	141.37	179.941	189.612	198.926	0.228516	0.201392	0.930927	0.0358743	no
1209	Msax_10332:hit:84919:4.5.0.0	-	46404	46655	252	5764	9565	8176	5933	6612	7708	9010	9121	289.909	453.036	363.736	359.007	297.712	380.371	430.403	425.075	0.227596	0.213365	0.935791	0.037696	no
1210	Msax_10332:hit:84927:4.5.0.0	-	46404	46619	216	5233	8598	7354	5366	5964	7003	8098	8151	307.068	475.107	381.695	378.813	313.291	403.178	451.31	443.18	0.228539	0.207436	0.932923	0.0368962	no
1211	Msax_10332:hit:84918:4.5.0.0	+	46964	47811	285	4783	7648	6619	4810	5260	6133	7058	7094	212.713	320.296	260.372	257.353	209.413	267.605	298.118	292.327	0.211932	0.235279	0.93929	0.0355805	no
1212	Msax_10332:hit:84928:4.5.0.0	-	47578	57916	798	17705	29306	23296	17928	20469	23149	27213	24818	281.21	438.33	327.284	342.576	291.043	360.741	410.511	365.247	0.199	0.233828	0.93929	0.0306198	no
1213	Msax_10333:hit:84972:4.5.0.0	-	12473	25432	2493	98	198	156	97	139	126	182	113	0.4982	0.948	0.7015	0.5933	0.6326	0.6285	0.8788	0.5323	0.00195535	0.991828	0.998563	0.0344489	no
1214	maker-Msax_10333-augustus-gene-0.9	-	19624	25187	1661	94	194	150	88	134	123	176	110	0.7173	1.3941	1.0124	0.8079	0.9154	0.9209	1.2755	0.7778	0.0203639	0.917381	0.991146	0.037096	no
1215	Msax_10333:hit:84963:3.2.0.0	-	19624	25171	1680	93	187	148	85	133	119	174	110	0.7016	1.3286	0.9876	0.7715	0.8983	0.8809	1.2468	0.769	0.0331168	0.864777	0.98492	0.0359294	no
1216	Msax_10333:hit:84964:3.2.0.0	-	19624	25171	1642	93	187	148	85	133	119	174	110	0.7179	1.3593	1.0105	0.7894	0.9191	0.9012	1.2756	0.7868	0.0331168	0.864777	0.98492	0.0359294	no
1217	Msax_10333:hit:84968:4.5.0.0	-	19756	25432	867	98	194	154	94	137	124	177	113	1.4327	2.6707	1.9914	1.6532	1.7929	1.7786	2.4576	1.5307	0.0115801	0.951137	0.994934	0.0333126	no
1218	Msax_10333:hit:84965:3.10.0.0	-	20833	24213	1409	75	136	123	58	101	84	121	91	0.6747	1.1521	0.9787	0.6277	0.8133	0.7414	1.0338	0.7585	0.0335304	0.868081	0.985568	0.0375663	no
1219	Msax_10333:hit:84966:3.10.0.0	-	20833	24213	1197	75	136	123	58	101	84	121	91	0.7942	1.3561	1.152	0.7389	0.9574	0.8727	1.2169	0.8928	0.0335304	0.868081	0.985568	0.0375663	no
1220	Msax_10333:hit:84969:4.5.0.0	-	30442	43590	1635	18	21	19	21	39	21	36	27	0.1395	0.1533	0.1303	0.1959	0.2707	0.1597	0.2651	0.1939	0.144682	0.619746	0.95812	0.10164	no
1221	Msax_10333:hit:84973:4.5.0.0	-	30442	45467	2631	19	25	21	22	43	21	42	32	0.0915	0.1134	0.0895	0.1275	0.1854	0.0993	0.1922	0.1428	0.153462	0.597017	0.955772	0.103169	no
1222	Msax_10337:hit:85034:4.5.0.0	+	9013	35048	1560	158	121	190	122	105	135	133	138	1.2837	0.9258	1.3654	1.1925	0.7637	1.0762	1.0263	1.0389	0.214736	0.384204	0.94418	0.0747413	no
1223	Msax_10337:hit:85035:4.5.0.0	+	9013	20053	843	38	26	31	31	20	41	30	34	0.5713	0.3681	0.4123	0.5607	0.2692	0.6048	0.4284	0.4737	0.435467	0.133404	0.902896	0.107425	no
1224	Msax_10337:hit:85036:4.5.0.0	+	20247	35054	2319	126	100	172	98	88	102	110	110	0.6887	0.5147	0.8315	0.6444	0.4306	0.547	0.571	0.5571	0.132588	0.59962	0.955772	0.0789377	no
1225	Msax_10337:hit:85038:4.5.0.0	-	21229	27827	582	23	13	40	24	18	26	27	37	0.5009	0.2666	0.7705	0.6288	0.3509	0.5555	0.5585	0.7466	0.285214	0.364954	0.94418	0.160971	no
1226	Msax_10338:hit:85058:4.5.0.0	-	2597	8076	624	22	36	98	37	30	23	342	161	0.4469	0.6886	1.7607	0.9042	0.5455	0.4584	6.5977	3.0302	0.709508	0.0371565	0.77518	0.46707	no
1227	Msax_10338:hit:85056:4.5.0.0	-	5213	6455	279	21	33	95	35	27	23	338	161	0.954	1.4117	3.8174	1.9129	1.0981	1.0252	14.5836	6.7771	0.731118	0.0316646	0.760569	0.478468	no
1228	Msax_10338:hit:85057:4.5.0.0	+	6083	12488	666	8	8	33	15	15	7	115	43	0.1522	0.1434	0.5555	0.3434	0.2556	0.1307	2.0786	0.7583	0.577305	0.0885145	0.858789	0.508661	no
1229	Msax_1034:hit:30411:4.5.0.0	+	11741	16761	795	151	144	206	128	171	154	133	142	2.4074	2.1619	2.905	2.4551	2.4406	2.4089	2.0139	2.0977	0.0381145	0.859171	0.984262	0.0496459	no
1230	maker-Msax_1034-exonerate_protein2genome-gene-0.6	+	14591	14785	195	16	23	18	18	23	19	17	22	1.04	1.4078	1.0349	1.4076	1.3383	1.2117	1.0495	1.325	0.0355227	0.902706	0.98977	0.0884978	no
1231	Msax_1034:hit:30400:3.2.0.0	-	14616	16400	454	104	114	164	106	135	125	107	97	2.9035	2.9971	4.0498	3.5602	3.374	3.4239	2.8371	2.5092	-0.0611249	0.777667	0.973065	0.0488155	no
1232	Msax_1034:hit:30402:3.2.0.0	-	14616	16400	454	104	114	164	106	135	125	107	97	2.9035	2.9971	4.0498	3.5602	3.374	3.4239	2.8371	2.5092	-0.0611249	0.777667	0.973065	0.0488155	no
1233	Msax_1034:hit:30405:3.10.0.0	+	14618	14782	165	16	23	18	18	22	19	16	22	1.2291	1.6638	1.223	1.6635	1.5129	1.432	1.1673	1.5659	0.0349484	0.905002	0.990143	0.0921301	no
1234	Msax_1034:hit:30408:3.10.0.0	+	14618	14782	165	16	23	18	18	22	19	16	22	1.2291	1.6638	1.223	1.6635	1.5129	1.432	1.1673	1.5659	0.0349484	0.905002	0.990143	0.0921301	no
1235	Msax_1034:hit:30409:4.5.0.0	-	16357	30439	861	83	73	103	57	94	75	69	97	1.2218	1.012	1.3412	1.0095	1.2388	1.0832	0.9647	1.3231	0.180708	0.449148	0.950947	0.0622419	no
1236	Msax_1034:hit:30412:4.5.0.0	-	16359	30441	1419	83	73	102	57	93	75	69	96	0.7414	0.614	0.8059	0.6125	0.7436	0.6573	0.5854	0.7945	0.184146	0.438351	0.948846	0.0611811	no
1237	Msax_10341:hit:85168:4.5.0.0	-	270	67209	4893	493	440	495	487	854	677	636	451	1.2771	1.0733	1.1342	1.5177	1.9804	1.7206	1.5647	1.0825	0.137896	0.556401	0.955772	0.0691591	no
1238	Msax_10341:hit:85166:4.5.0.0	+	7567	27990	1188	215	226	232	239	406	319	324	203	2.2938	2.2706	2.1894	3.0677	3.8777	3.3392	3.2831	2.0068	0.0910316	0.699316	0.965306	0.0682346	no
1239	Msax_10341:hit:85163:4.5.0.0	-	12514	14721	699	70	65	71	81	135	122	84	72	1.2693	1.1099	1.1387	1.767	2.1914	2.1704	1.4466	1.2097	0.125541	0.648131	0.960633	0.103581	no
1240	Msax_10341:hit:85164:4.5.0.0	-	22257	37951	1500	137	152	148	150	240	192	199	110	1.1576	1.2095	1.1062	1.5249	1.8154	1.5918	1.597	0.8612	0.0422029	0.857158	0.984097	0.0648411	no
1241	Msax_10341:hit:85167:4.5.0.0	+	42098	45080	246	36	24	40	37	67	65	38	29	1.8548	1.1645	1.8229	2.2935	3.0903	3.2858	1.8595	1.3845	0.132596	0.664107	0.962492	0.148078	no
1242	Msax_10341:hit:85169:4.5.0.0	-	73736	86086	627	15	8	15	5	18	10	11	10	0.3032	0.1523	0.2682	0.1216	0.3257	0.1983	0.2112	0.1873	0.153302	0.641664	NA	0.176378	NA
1243	Msax_10341:hit:85165:4.5.0.0	-	83491	84806	192	11	6	13	2	14	7	8	6	0.7262	0.373	0.7591	0.1588	0.8274	0.4534	0.5016	0.367	0.0740486	0.827517	NA	0.265202	NA
1244	Msax_10345:hit:85248:4.5.0.0	+	2192	5499	1038	23	17	29	24	22	9	11	22	0.2808	0.1955	0.3132	0.3526	0.2405	0.1078	0.1276	0.2489	-0.199835	0.538195	0.955271	0.187285	no
1245	Msax_10345:hit:85252:4.5.0.0	+	2192	5499	1143	23	17	29	24	22	9	11	22	0.255	0.1775	0.2844	0.3202	0.2184	0.0979	0.1159	0.226	-0.199835	0.538195	0.955271	0.187285	no
1246	Msax_10345:hit:85251:4.5.0.0	-	11584	20945	1197	106	115	179	72	126	67	93	69	1.1224	1.1467	1.6765	0.9172	1.1944	0.6961	0.9353	0.677	-0.277311	0.258337	0.9399	0.0704509	no
1247	Msax_10345:hit:85254:4.5.0.0	-	11584	15277	2202	37	15	32	22	40	15	14	16	0.213	0.0813	0.1629	0.1523	0.2061	0.0847	0.0765	0.0853	-0.112902	0.730226	0.966996	0.210772	no
1248	Msax_10345:hit:85253:4.5.0.0	+	17118	23432	1518	319	703	745	269	486	386	580	345	2.6635	5.5275	5.5021	2.7021	3.6327	3.1621	4.5995	2.6691	-0.197405	0.358309	0.944151	0.0540528	no
1249	Msax_10345:hit:85255:4.5.0.0	-	19818	26327	777	664	1413	1429	567	964	753	1160	642	10.8314	21.7055	20.6185	11.1273	14.0773	12.0515	17.9717	9.7037	-0.211078	0.304254	0.942895	0.0490826	no
1250	Msax_10345:hit:85249:4.5.0.0	+	21143	23206	582	209	486	498	188	344	264	406	242	4.5516	9.9669	9.593	4.9256	6.7066	5.6409	8.3976	4.8833	-0.202486	0.343381	0.944151	0.0522406	no
1251	Msax_10345:hit:85244:3.2.0.0	-	23832	24299	468	127	269	269	125	183	139	227	121	3.4395	6.8605	6.444	4.0728	4.4368	3.6935	5.8389	3.0364	-0.243215	0.241577	0.939551	0.0457692	no
1252	Msax_10345:hit:85245:3.2.0.0	+	23832	24299	468	127	269	269	125	183	139	227	121	3.4395	6.8605	6.444	4.0728	4.4368	3.6935	5.8389	3.0364	-0.243215	0.241577	0.939551	0.0457692	no
1253	Msax_10345:hit:85246:3.10.0.0	-	24079	24299	221	78	149	146	61	121	74	130	70	4.4734	8.0471	7.4064	4.2089	6.2124	4.164	7.0811	3.7199	-0.206333	0.344115	0.944151	0.0482455	no
1254	Msax_10345:hit:85247:3.10.0.0	-	24082	24299	218	78	149	146	61	121	74	127	70	4.535	8.1579	7.5083	4.2668	6.2979	4.2213	7.0129	3.7711	-0.216211	0.317763	0.942895	0.0470416	no
1255	Msax_10346:hit:85265:4.5.0.0	-	1023	16739	783	42	31	15	21	32	31	23	24	0.6799	0.4726	0.2148	0.409	0.4637	0.4923	0.3536	0.36	0.362903	0.232831	0.93929	0.132337	no
1256	Msax_10347:hit:85294:4.5.0.0	-	25714	45813	2709	30	51	43	37	70	31	65	54	0.1404	0.2247	0.178	0.2083	0.2932	0.1423	0.2888	0.2341	0.0104006	0.968432	0.996769	0.0775433	no
1257	Msax_10348:hit:85324:4.5.0.0	-	13897	17113	495	22	33	30	18	52	31	29	15	0.5633	0.7957	0.6795	0.5545	1.192	0.7788	0.7053	0.3559	-0.183043	0.526147	0.955271	0.100381	no
1258	maker-Msax_10350-snap-gene-0.5	+	474	11306	3083	147	465	200	182	358	205	367	210	0.6043	1.8002	0.7273	0.9002	1.3176	0.8269	1.433	0.8	-0.161796	0.51619	0.954271	0.0804089	no
1259	Msax_10350:hit:85342:3.2.0.0	+	474	2659	231	10	72	22	16	48	23	27	28	0.5487	3.7202	1.0677	1.0562	2.3577	1.2382	1.407	1.4235	-0.403543	0.207107	0.932642	0.18167	no
1260	Msax_10350:hit:85343:3.2.0.0	+	474	2659	227	10	72	22	16	48	23	27	28	0.5584	3.7858	1.0865	1.0748	2.3993	1.26	1.4318	1.4486	-0.403543	0.207107	0.932642	0.18167	no
1261	Msax_10350:hit:85344:3.10.0.0	-	479	2635	207	10	72	22	16	46	22	26	27	0.6123	4.1515	1.1915	1.1786	2.5215	1.3217	1.512	1.5319	-0.426198	0.181994	0.926237	0.178675	no
1262	Msax_10350:hit:85345:3.10.0.0	-	479	2635	198	10	72	22	16	46	22	26	27	0.6401	4.3403	1.2457	1.2322	2.6361	1.3817	1.5807	1.6015	-0.426198	0.181994	0.926237	0.178675	no
1263	Msax_10350:hit:85347:4.5.0.0	+	2547	11307	3330	147	464	198	179	354	202	364	210	0.5595	1.6631	0.6666	0.8197	1.2062	0.7544	1.3159	0.7406	-0.158208	0.526388	0.955271	0.0808895	no
1264	Msax_10353:hit:85389:4.5.0.0	-	212	3719	690	91	61	80	26	86	83	55	67	1.6716	1.0552	1.2998	0.5746	1.4142	1.4959	0.9595	1.1404	0.4007	0.151084	0.9141	0.105959	no
1265	Msax_10353:hit:85388:4.5.0.0	-	3321	9716	351	28	19	44	8	35	29	16	24	1.0111	0.6461	1.4054	0.3475	1.1314	1.0274	0.5487	0.803	0.108718	0.736322	0.967988	0.189908	no
1266	Msax_10353:hit:85390:4.5.0.0	-	7250	10770	462	13	5	20	0	12	19	6	5	0.3566	0.1292	0.4853	0	0.2947	0.5114	0.1563	0.1271	0.219595	0.509463	NA	0.583685	NA
1267	Msax_10355:hit:85413:4.5.0.0	+	2445	30638	3822	9	10	9	4	8	7	13	3	0.0298	0.0312	0.0264	0.016	0.0237	0.0228	0.0409	0.0092	0.135705	0.687887	NA	0.212976	NA
1268	Msax_10355:hit:85411:4.5.0.0	+	2455	13052	768	6	8	6	3	8	5	10	0	0.099	0.1243	0.0876	0.0596	0.1182	0.081	0.1567	0	-0.0293779	0.930513	NA	0.418812	NA
1269	maker-Msax_10363-augustus-gene-0.4	-	562	6779	1102	112	156	162	93	172	91	180	117	1.2882	1.6896	1.6481	1.2869	1.771	1.0269	1.9663	1.2469	-0.0300675	0.876719	0.986946	0.0358252	no
1270	Msax_10363:hit:85539:3.2.0.0	-	562	1448	732	70	109	110	60	113	62	121	74	1.2121	1.7773	1.6847	1.2499	1.7516	1.0533	1.9899	1.1873	-0.0653662	0.750694	0.970202	0.0388169	no
1271	Msax_10363:hit:85540:3.2.0.0	-	562	1448	729	70	109	110	60	113	62	121	74	1.2171	1.7846	1.6917	1.255	1.7588	1.0576	1.9981	1.1921	-0.0653662	0.750694	0.970202	0.0388169	no
1272	Msax_10363:hit:85545:4.5.0.0	-	986	6879	795	74	96	112	69	107	59	106	85	1.1798	1.4413	1.5794	1.3235	1.5271	0.9229	1.6051	1.2557	-0.0525074	0.798087	0.975423	0.0384717	no
1273	Msax_10363:hit:85541:3.10.0.0	-	989	1114	126	14	22	29	21	29	16	19	21	1.4083	2.084	2.5803	2.5414	2.6115	1.5791	1.8152	1.9574	-0.266147	0.350422	0.944151	0.0819089	no
1274	Msax_10363:hit:85542:3.10.0.0	-	989	1114	126	14	22	29	21	29	16	19	21	1.4083	2.084	2.5803	2.5414	2.6115	1.5791	1.8152	1.9574	-0.266147	0.350422	0.944151	0.0819089	no
1275	Msax_10363:hit:85544:4.5.0.0	+	1010	6865	603	74	92	107	66	102	56	101	78	1.5554	1.821	1.9894	1.669	1.9193	1.1549	2.0163	1.5191	-0.0543409	0.79267	0.97484	0.0388464	no
1276	Msax_10363:hit:85543:4.5.0.0	-	1214	6779	486	62	78	82	47	74	40	77	62	1.6169	1.9156	1.8916	1.4747	1.7277	1.0235	1.9072	1.4982	-0.0196213	0.930488	0.992054	0.0476977	no
1277	Msax_10365:hit:85573:4.5.0.0	+	937	5253	822	13	14	21	12	18	10	12	6	0.2005	0.2033	0.2864	0.2226	0.2485	0.1513	0.1757	0.0857	-0.319716	0.313676	NA	0.128944	NA
1278	Msax_10365:hit:85572:4.5.0.0	+	938	13880	2031	78	63	90	37	86	69	74	57	0.4868	0.3702	0.4968	0.2778	0.4805	0.4225	0.4386	0.3296	0.20683	0.386577	0.94418	0.0599825	no
1279	Msax_10365:hit:85574:4.5.0.0	+	5552	17557	1398	121	147	118	68	121	92	110	101	1.097	1.255	0.9463	0.7417	0.9821	0.8184	0.9472	0.8485	0.119467	0.565541	0.955772	0.042416	no
1280	Msax_10365:hit:85575:4.5.0.0	-	11407	23579	2016	109	133	107	62	97	71	97	100	0.6853	0.7874	0.595	0.469	0.5459	0.438	0.5792	0.5825	0.130764	0.562192	0.955772	0.0534244	no
1281	Msax_10365:hit:85566:3.2.0.0	+	15737	16066	330	11	44	16	16	15	15	19	17	0.4225	1.5914	0.5436	0.7393	0.5158	0.5653	0.6931	0.605	-0.239595	0.450515	0.950947	0.153835	no
1282	Msax_10365:hit:85567:3.2.0.0	-	15737	16066	330	11	44	16	16	15	15	19	17	0.4225	1.5914	0.5436	0.7393	0.5158	0.5653	0.6931	0.605	-0.239595	0.450515	0.950947	0.153835	no
1283	Msax_10365:hit:85569:3.10.0.0	-	15921	16064	144	6	38	13	13	10	12	17	16	0.5281	3.1497	1.0121	1.3766	0.788	1.0363	1.4211	1.3049	-0.210496	0.526629	NA	0.218717	NA
1284	Msax_10365:hit:85571:3.10.0.0	-	15921	16064	144	6	38	13	13	10	12	17	16	0.5281	3.1497	1.0121	1.3766	0.788	1.0363	1.4211	1.3049	-0.210496	0.526629	NA	0.218717	NA
1285	Msax_10367:hit:85601:4.5.0.0	-	5561	5818	177	38	77	32	28	24	35	64	28	2.7211	5.1924	2.0269	2.4122	1.5385	2.459	4.3527	1.8578	0.159355	0.595704	0.955772	0.134606	no
1286	Msax_10367:hit:85603:4.5.0.0	-	5563	5883	240	38	77	33	28	24	35	64	28	2.0068	3.8294	1.5415	1.779	1.1347	1.8135	3.2101	1.3702	0.1535	0.608405	0.956752	0.133027	no
1287	Msax_10369:hit:85618:4.5.0.0	+	511	7490	906	70	52	62	29	39	39	43	50	0.9793	0.6851	0.7672	0.4881	0.4884	0.5353	0.5713	0.6481	0.311666	0.258651	0.9399	0.0951578	no
1288	Msax_10369:hit:85619:4.5.0.0	+	1268	7490	1329	63	47	54	27	33	37	39	45	0.6008	0.4221	0.4555	0.3098	0.2817	0.3462	0.3533	0.3977	0.33968	0.220462	0.93929	0.0946896	no
1289	Msax_10370:hit:85647:4.5.0.0	-	11520	13936	498	4	24	13	6	14	3	11	7	0.1018	0.5752	0.2927	0.1837	0.319	0.0749	0.2659	0.1651	-0.568325	0.0909252	NA	0.210062	NA
1290	Msax_10371:hit:85698:3.2.0.0	+	1067	1316	250	29	38	22	17	23	43	73	31	1.4703	1.8142	0.9866	1.0369	1.0439	2.1389	3.5151	1.4563	0.769754	0.00586387	0.475117	0.089696	no
1291	Msax_10371:hit:85700:3.2.0.0	+	1067	1316	250	29	38	22	17	23	43	73	31	1.4703	1.8142	0.9866	1.0369	1.0439	2.1389	3.5151	1.4563	0.769754	0.00586387	0.475117	0.089696	no
1292	maker-Msax_10371-exonerate_protein2genome-gene-0.16	-	1186	1257	72	15	12	12	10	7	18	34	13	2.6406	1.9893	1.8685	2.1179	1.1031	3.1089	5.6846	2.1205	0.748192	0.018094	NA	0.133834	NA
1293	Msax_10371:hit:85702:3.10.0.0	-	1189	1314	126	17	26	13	13	13	34	42	17	1.7101	2.4629	1.1567	1.5733	1.1707	3.3556	4.0126	1.5845	0.654375	0.0336324	0.763085	0.130185	no
1294	Msax_10371:hit:85709:3.10.0.0	-	1189	1314	126	17	26	13	13	13	34	42	17	1.7101	2.4629	1.1567	1.5733	1.1707	3.3556	4.0126	1.5845	0.654375	0.0336324	0.763085	0.130185	no
1295	Msax_10371:hit:85699:3.2.0.0	-	1610	2042	433	17	49	15	21	18	46	76	48	0.4976	1.3507	0.3884	0.7395	0.4717	1.3211	2.1129	1.3019	0.670952	0.0362718	0.771959	0.189891	no
1296	Msax_10371:hit:85701:3.2.0.0	+	1610	2042	433	17	49	15	21	18	46	76	48	0.4976	1.3507	0.3884	0.7395	0.4717	1.3211	2.1129	1.3019	0.670952	0.0362718	0.771959	0.189891	no
1297	maker-Msax_10371-exonerate_protein2genome-gene-0.12	+	1882	2025	144	7	15	8	8	10	17	30	17	0.6161	1.2433	0.6228	0.8471	0.788	1.4681	2.5079	1.3865	0.612695	0.0589289	NA	0.161014	NA
1298	Msax_10371:hit:85703:3.10.0.0	+	1882	2022	141	7	15	6	8	10	17	30	17	0.6292	1.2698	0.4771	0.8652	0.8047	1.4993	2.5613	1.416	0.639694	0.0510242	NA	0.17716	NA
1299	Msax_10371:hit:85710:3.10.0.0	+	1882	2022	141	7	15	6	8	10	17	30	17	0.6292	1.2698	0.4771	0.8652	0.8047	1.4993	2.5613	1.416	0.639694	0.0510242	NA	0.17716	NA
1300	Msax_10371:hit:85718:4.5.0.0	-	2169	14575	966	22	65	22	33	31	66	81	79	0.2887	0.8031	0.2553	0.5209	0.3641	0.8496	1.0094	0.9604	0.609041	0.0516164	0.821798	0.172	no
1301	Msax_10371:hit:85726:4.5.0.0	-	2169	14623	1317	22	65	22	33	31	66	81	79	0.2117	0.5891	0.1873	0.3821	0.2671	0.6232	0.7404	0.7045	0.609041	0.0516164	0.821798	0.172	no
1302	Msax_10371:hit:85719:4.5.0.0	+	2172	3576	477	5	18	5	10	12	21	29	30	0.1329	0.4504	0.1175	0.3197	0.2854	0.5475	0.7319	0.7386	0.616439	0.0669349	NA	0.259366	NA
1303	Msax_10371:hit:85720:4.5.0.0	+	11931	21759	867	10	12	3	8	7	7	7	11	0.1462	0.1652	0.0388	0.1407	0.0916	0.1004	0.0972	0.149	0.228634	0.500111	NA	0.244563	NA
1304	Msax_10371:hit:85716:4.5.0.0	+	21694	39132	1188	335	242	412	251	293	330	278	314	3.5741	2.4313	3.888	3.2217	2.7984	3.4543	2.817	3.1041	0.232925	0.314015	0.942895	0.0651387	no
1305	maker-Msax_10371-augustus-gene-0.17	+	23449	39132	1137	329	241	408	245	292	325	275	313	3.6675	2.5299	4.023	3.2857	2.914	3.5546	2.9115	3.233	0.232684	0.31106	0.942895	0.0637857	no
1306	Msax_10371:hit:85712:3.10.0.0	+	23470	24220	288	80	47	80	56	64	70	56	75	3.5208	1.9478	3.1142	2.965	2.5215	3.0225	2.3407	3.0584	0.313474	0.236346	0.93929	0.0863051	no
1307	Msax_10371:hit:85713:3.10.0.0	+	23470	24220	288	80	47	80	56	64	70	56	75	3.5208	1.9478	3.1142	2.965	2.5215	3.0225	2.3407	3.0584	0.313474	0.236346	0.93929	0.0863051	no
1308	Msax_10371:hit:85714:3.10.0.0	+	23470	23655	186	53	36	60	35	45	46	43	57	3.6116	2.3101	3.6165	2.8694	2.7451	3.0755	2.783	3.599	0.315569	0.229172	0.93929	0.0772315	no
1309	Msax_10371:hit:85704:3.10.0.0	+	23476	24220	342	80	47	80	56	64	68	56	75	2.9648	1.6403	2.6225	2.4968	2.1233	2.4726	1.9711	2.5755	0.304893	0.249587	0.9399	0.0863646	no
1310	Msax_10371:hit:85707:3.10.0.0	+	23476	23655	180	53	36	60	35	45	44	43	57	3.732	2.3871	3.737	2.965	2.8366	3.0398	2.8757	3.719	0.302909	0.249798	0.9399	0.0780469	no
1311	Msax_10371:hit:85708:3.10.0.0	+	23476	24220	321	80	47	80	56	64	68	56	75	3.1588	1.7476	2.794	2.6602	2.2622	2.6343	2.1001	2.744	0.304893	0.249587	0.9399	0.0863646	no
1312	Msax_10371:hit:85721:4.5.0.0	+	23476	39132	1551	329	241	408	244	292	323	275	312	2.6886	1.8546	2.9491	2.3989	2.1362	2.5897	2.1344	2.3625	0.231138	0.313583	0.942895	0.0635161	no
1313	Msax_10371:hit:85711:3.10.0.0	+	23488	24425	339	97	64	97	66	77	84	68	94	3.6267	2.2533	3.2079	2.9687	2.5772	3.0814	2.4147	3.2565	0.316517	0.212321	0.935379	0.0766839	no
1314	Msax_10371:hit:85705:3.10.0.0	+	23491	24220	390	80	47	80	56	64	68	56	75	2.5999	1.4384	2.2997	2.1895	1.862	2.1683	1.7285	2.2585	0.304893	0.249587	0.9399	0.0863646	no
1315	Msax_10371:hit:85706:3.10.0.0	+	23491	24220	324	80	47	80	56	64	68	56	75	3.1296	1.7314	2.7682	2.6356	2.2413	2.6099	2.0806	2.7186	0.304893	0.249587	0.9399	0.0863646	no
1316	Msax_10371:hit:85715:3.10.0.0	+	23494	24425	333	97	64	97	66	77	84	68	94	3.692	2.2939	3.2657	3.0222	2.6237	3.1369	2.4582	3.3152	0.316517	0.212321	0.935379	0.0766839	no
1317	Msax_10371:hit:85717:4.5.0.0	+	57406	59436	2031	0	0	45	0	0	0	0	0	0	0	0.2484	0	0	0	0	0	-0.125696	0.356796	NA	10	NA
1318	Msax_10371:hit:85723:4.5.0.0	+	57406	59436	2031	0	0	45	0	0	0	0	0	0	0	0.2484	0	0	0	0	0	-0.125696	0.356796	NA	10	NA
1319	Msax_10373:hit:85752:4.5.0.0	-	42	12474	1116	122	103	159	105	152	131	89	107	1.3856	1.1016	1.5973	1.4347	1.5454	1.4597	0.96	1.126	0.00218381	0.992916	0.99884	0.0728948	no
1320	Msax_10373:hit:85749:4.5.0.0	-	9202	19744	549	86	74	113	71	104	86	63	67	1.9855	1.6088	2.3076	1.972	2.1494	1.948	1.3814	1.4333	-0.0411685	0.867974	0.985568	0.0706779	no
1321	maker-Msax_10374-augustus-gene-0.8	+	26683	28007	867	69	197	77	83	148	93	141	89	1.0087	2.712	0.9957	1.4598	1.9369	1.3339	1.9577	1.2056	-0.147602	0.560115	0.955772	0.0792022	no
1322	Msax_10374:hit:85781:4.5.0.0	+	26683	28007	867	69	197	77	83	148	93	141	89	1.0087	2.712	0.9957	1.4598	1.9369	1.3339	1.9577	1.2056	-0.147602	0.560115	0.955772	0.0792022	no
1323	Msax_10374:hit:85783:4.5.0.0	+	26683	30452	1128	184	545	216	253	428	268	392	246	2.0675	5.7668	2.1468	3.4201	4.3053	2.9546	4.1834	2.5612	-0.190834	0.435358	0.948846	0.0766451	no
1324	Msax_10374:hit:85772:3.2.0.0	-	27178	27929	297	46	102	41	41	71	55	65	40	1.9631	4.0991	1.5477	2.105	2.7125	2.3029	2.6346	1.5817	-0.0821142	0.753422	0.970654	0.0794718	no
1325	Msax_10374:hit:85774:3.2.0.0	+	27178	27929	294	46	102	41	41	71	55	65	40	1.9831	4.141	1.5634	2.1265	2.7402	2.3264	2.6614	1.5978	-0.0821142	0.753422	0.970654	0.0794718	no
1326	Msax_10374:hit:85776:3.10.0.0	+	27678	27929	252	41	93	38	38	64	47	56	36	2.0622	4.4048	1.6906	2.2994	2.8817	2.3193	2.6751	1.6777	-0.134652	0.607623	0.956733	0.0783084	no
1327	Msax_10374:hit:85778:3.10.0.0	+	27678	27929	252	41	93	38	38	64	47	56	36	2.0622	4.4048	1.6906	2.2994	2.8817	2.3193	2.6751	1.6777	-0.134652	0.607623	0.956733	0.0783084	no
1328	Msax_10374:hit:85773:3.2.0.0	+	28680	29677	998	95	251	102	107	200	120	175	111	1.2065	3.0019	1.1458	1.6349	2.2739	1.4953	2.1109	1.3062	-0.172799	0.478702	0.95239	0.0720555	no
1329	Msax_10374:hit:85775:3.2.0.0	+	28680	29677	998	95	251	102	107	200	120	175	111	1.2065	3.0019	1.1458	1.6349	2.2739	1.4953	2.1109	1.3062	-0.172799	0.478702	0.95239	0.0720555	no
1330	maker-Msax_10374-exonerate_protein2genome-gene-0.7	+	29079	29300	222	35	83	36	33	72	34	56	34	1.9983	4.4624	1.818	2.2667	3.68	1.9046	3.0366	1.7987	-0.235206	0.377618	0.94418	0.0816323	no
1331	Msax_10374:hit:85777:3.10.0.0	+	29079	29297	219	35	83	36	33	72	34	56	34	2.0256	4.5236	1.8429	2.2977	3.7304	1.9306	3.0782	1.8233	-0.235206	0.377618	0.94418	0.0816323	no
1332	Msax_10374:hit:85779:3.10.0.0	+	29079	29297	219	35	83	36	33	72	34	56	34	2.0256	4.5236	1.8429	2.2977	3.7304	1.9306	3.0782	1.8233	-0.235206	0.377618	0.94418	0.0816323	no
1333	Msax_10377:hit:85841:4.5.0.0	+	6943	22644	1746	104	98	97	69	102	125	175	122	0.755	0.6699	0.6228	0.6026	0.6629	0.8903	1.2065	0.8206	0.650269	0.000254888	0.0868986	0.0259729	no
1334	Msax_10377:hit:85844:4.5.0.0	+	6943	20283	3348	98	82	86	64	99	119	159	117	0.371	0.2923	0.288	0.2915	0.3355	0.442	0.5717	0.4104	0.6922	0.000199257	0.077671	0.0291799	no
1335	Msax_10377:hit:85848:4.5.0.0	-	19930	41114	1302	17	29	25	14	19	23	43	25	0.1655	0.2658	0.2153	0.164	0.1656	0.2197	0.3976	0.2255	0.377531	0.183347	0.926237	0.0857017	no
1336	Msax_10377:hit:85845:4.5.0.0	+	46046	66105	2613	53	39	80	33	46	46	68	52	0.2571	0.1781	0.3432	0.1926	0.1997	0.2189	0.3133	0.2337	0.279416	0.282247	0.942895	0.0761168	no
1337	Msax_10377:hit:85843:4.5.0.0	-	64382	64573	192	9	3	19	12	10	10	7	13	0.5941	0.1865	1.1094	0.953	0.591	0.6477	0.4389	0.7952	-0.00299933	0.99296	NA	0.295001	NA
1338	Msax_10377:hit:85849:4.5.0.0	-	64384	66274	690	21	7	31	21	20	15	18	18	0.3858	0.1211	0.5037	0.4641	0.3289	0.2703	0.314	0.3064	0.0152137	0.962911	0.99646	0.198889	no
1339	Msax_10379:hit:85855:4.5.0.0	-	124	2103	720	8	2	11	5	15	10	7	5	0.1408	0.0332	0.1713	0.1059	0.2364	0.1727	0.117	0.0816	0.0399111	0.906738	NA	0.318428	NA
1340	Msax_10379:hit:85854:4.5.0.0	-	130	796	459	8	1	8	4	10	9	7	4	0.2209	0.026	0.1954	0.1329	0.2472	0.2438	0.1836	0.1023	0.226173	0.505752	NA	0.353461	NA
1341	Msax_1038:hit:30453:4.5.0.0	+	4753	7763	459	77	159	118	65	106	77	119	86	2.1263	4.1346	2.8821	2.1594	2.6203	2.0861	3.1209	2.2004	-0.100174	0.62744	0.95914	0.0404583	no
1342	Msax_1038:hit:30451:3.10.0.0	+	4849	5577	729	64	142	101	60	96	57	108	74	1.1127	2.3249	1.5532	1.255	1.4942	0.9723	1.7834	1.1921	-0.175259	0.425235	0.946691	0.0477045	no
1343	Msax_1038:hit:30452:3.10.0.0	+	4849	5577	729	64	142	101	60	96	57	108	74	1.1127	2.3249	1.5532	1.255	1.4942	0.9723	1.7834	1.1921	-0.175259	0.425235	0.946691	0.0477045	no
1344	Msax_1038:hit:30454:4.5.0.0	+	4849	9319	918	79	153	114	63	108	75	119	91	1.0907	1.9893	1.3922	1.0465	1.3349	1.016	1.5605	1.1642	-0.0511008	0.803448	0.975818	0.0397654	no
1345	snap_masked-Msax_1038-processed-gene-0.1	+	4849	9319	918	79	153	114	63	108	75	119	91	1.0907	1.9893	1.3922	1.0465	1.3349	1.016	1.5605	1.1642	-0.0511008	0.803448	0.975818	0.0397654	no
1346	Msax_10380:hit:85901:4.5.0.0	-	5819	10756	627	23	132	34	52	86	101	223	181	0.4649	2.5128	0.6079	1.2646	1.5563	2.0032	4.2814	3.3903	0.572944	0.0852736	0.854515	0.279578	no
1347	Msax_10380:hit:85894:4.5.0.0	-	7114	10756	507	20	132	30	52	85	97	217	171	0.5	3.1075	0.6634	1.564	1.9023	2.3792	5.1523	3.9611	0.52898	0.114803	0.891249	0.302647	no
1348	Msax_10380:hit:85897:4.5.0.0	+	9565	20857	660	82	182	100	103	156	171	284	239	1.5747	3.2914	1.6986	2.3797	2.6819	3.2219	5.18	4.2528	0.545493	0.0437133	0.798289	0.102309	no
1349	Msax_10380:hit:85902:4.5.0.0	-	12072	16169	408	29	21	33	16	23	27	24	22	0.9009	0.6143	0.9068	0.598	0.6396	0.8229	0.7081	0.6333	0.270024	0.34163	0.944151	0.0871412	no
1350	Msax_10380:hit:85903:4.5.0.0	-	19344	33024	1569	26	16	18	15	20	27	14	26	0.21	0.1217	0.1286	0.1458	0.1446	0.214	0.1074	0.1946	0.466785	0.127802	0.897454	0.125297	no
1351	Msax_10380:hit:85898:4.5.0.0	+	23189	45692	1944	342	246	357	260	346	339	321	355	2.2298	1.5104	2.0588	2.0394	2.0195	2.1686	1.9877	2.1446	0.318925	0.132019	0.899883	0.0510412	no
1352	maker-Msax_10380-augustus-gene-0.12	+	25827	37752	540	96	65	114	72	99	108	77	108	2.2533	1.4367	2.3668	2.0331	2.0802	2.4871	1.7165	2.3488	0.29918	0.240524	0.939551	0.079391	no
1353	Msax_10380:hit:85893:4.5.0.0	+	25827	37752	540	96	65	114	72	99	108	77	108	2.2533	1.4367	2.3668	2.0331	2.0802	2.4871	1.7165	2.3488	0.29918	0.240524	0.939551	0.079391	no
1354	Msax_10380:hit:85892:3.10.0.0	+	34307	37420	279	65	56	91	59	73	82	67	80	2.9529	2.3957	3.6566	3.2246	2.9688	3.6549	2.8908	3.3675	0.227956	0.349682	0.944151	0.0651128	no
1355	Msax_10380:hit:85891:3.10.0.0	+	34310	37120	204	59	50	81	50	57	72	60	75	3.6657	2.9254	4.4514	3.7374	3.1704	4.389	3.5406	4.3177	0.298766	0.230914	0.93929	0.0685888	no
1356	Msax_10381:hit:85943:4.5.0.0	+	849	12683	672	65	150	83	69	127	64	111	84	1.226	2.6642	1.3847	1.5657	2.1444	1.1843	1.9884	1.468	-0.182051	0.419326	0.9463	0.0526499	no
1357	augustus_masked-Msax_10381-processed-gene-0.0	-	859	16151	1179	96	169	115	90	156	83	139	105	1.032	1.7109	1.0935	1.164	1.5013	0.8754	1.4192	1.0459	-0.117554	0.549502	0.95551	0.0362019	no
1358	Msax_10381:hit:85941:4.5.0.0	-	859	16151	1179	96	169	115	90	156	83	139	105	1.032	1.7109	1.0935	1.164	1.5013	0.8754	1.4192	1.0459	-0.117554	0.549502	0.95551	0.0362019	no
1359	Msax_10381:hit:85946:4.5.0.0	-	859	14997	3042	94	166	114	89	153	82	137	103	0.3917	0.6513	0.4201	0.4461	0.5707	0.3352	0.5421	0.3977	-0.120338	0.538242	0.955271	0.0355658	no
1360	Msax_10381:hit:85929:3.2.0.0	+	7383	7647	265	5	14	7	8	11	3	7	9	0.2391	0.6306	0.2961	0.4603	0.471	0.1408	0.318	0.3989	-0.308621	0.3603	NA	0.205815	NA
1361	Msax_10381:hit:85932:3.2.0.0	-	7383	7647	265	5	14	7	8	11	3	7	9	0.2391	0.6306	0.2961	0.4603	0.471	0.1408	0.318	0.3989	-0.308621	0.3603	NA	0.205815	NA
1362	Msax_10381:hit:85930:3.2.0.0	-	8213	8449	237	11	14	4	8	20	5	11	8	0.5883	0.7051	0.1892	0.5147	0.9575	0.2624	0.5587	0.3964	-0.105042	0.75602	NA	0.246184	NA
1363	Msax_10381:hit:85933:3.2.0.0	+	8213	8480	268	11	15	4	10	24	6	14	12	0.5202	0.668	0.1673	0.569	1.0161	0.2784	0.6288	0.5259	-0.0626131	0.852583	NA	0.245777	NA
1364	maker-Msax_10381-exonerate_protein2genome-gene-0.7	+	8336	8560	225	9	16	7	7	22	7	11	13	0.507	0.8488	0.3488	0.4744	1.1094	0.3869	0.5885	0.6786	-0.0926777	0.779681	NA	0.18753	NA
1365	Msax_10381:hit:85936:3.10.0.0	+	8336	8449	114	3	8	2	3	13	3	4	7	0.3335	0.8376	0.1967	0.4013	1.2939	0.3273	0.4224	0.7211	-0.156756	0.641953	NA	0.400833	NA
1366	Msax_10381:hit:85939:3.10.0.0	+	8336	8479	144	9	11	4	7	22	4	8	12	0.7922	0.9118	0.3114	0.7412	1.7335	0.3454	0.6688	0.9787	-0.0963935	0.77697	NA	0.2987	NA
1367	Msax_10381:hit:85931:3.2.0.0	-	14658	14915	258	29	16	31	19	24	18	26	17	1.4247	0.7402	1.3471	1.123	1.0555	0.8676	1.2131	0.7738	0.13679	0.646613	0.96051	0.110914	no
1368	Msax_10381:hit:85934:3.2.0.0	-	14658	14915	258	29	16	31	19	24	18	26	17	1.4247	0.7402	1.3471	1.123	1.0555	0.8676	1.2131	0.7738	0.13679	0.646613	0.96051	0.110914	no
1369	Msax_10381:hit:85937:3.10.0.0	-	14659	14880	222	29	16	31	19	24	18	24	15	1.6557	0.8602	1.5655	1.3051	1.2267	1.0083	1.3014	0.7935	0.0891783	0.767999	0.972305	0.118828	no
1370	Msax_10381:hit:85940:3.10.0.0	-	14659	14880	222	29	16	31	19	24	18	24	15	1.6557	0.8602	1.5655	1.3051	1.2267	1.0083	1.3014	0.7935	0.0891783	0.767999	0.972305	0.118828	no
1371	Msax_10381:hit:85944:4.5.0.0	+	15779	23354	1044	620	597	570	403	788	809	739	506	7.5271	6.8253	6.121	5.8862	8.5643	9.6364	8.5211	5.6921	0.354356	0.0668079	0.8469	0.041573	no
1372	Msax_10381:hit:85947:4.5.0.0	-	18650	36944	3444	894	842	834	582	1181	1185	1041	806	3.2901	2.9181	2.7149	2.5768	3.8909	4.2788	3.6386	2.7485	0.367619	0.0563363	0.834625	0.041715	no
1373	Msax_10381:hit:85942:4.5.0.0	-	21906	36820	2211	428	380	374	241	543	524	409	418	2.4535	2.0514	1.8964	1.6621	2.7866	2.9472	2.2268	2.2203	0.397465	0.057163	0.836367	0.0499195	no
1374	Msax_10381:hit:85945:4.5.0.0	+	24185	30932	903	208	174	192	119	276	252	211	207	2.9195	2.2999	2.3837	2.0095	3.468	3.4704	2.8128	2.6922	0.38544	0.0734014	0.847034	0.0515386	no
1375	Msax_10383:hit:85978:4.5.0.0	+	57	11027	1128	189	419	562	193	981	177	837	318	2.1237	4.4336	5.5856	2.609	9.8679	1.9513	8.9324	3.3109	-0.235306	0.458933	0.951611	0.2071	no
1376	Msax_10383:hit:85979:4.5.0.0	-	3039	6089	1176	98	217	290	92	515	94	410	159	1.0562	2.2024	2.7646	1.1929	4.9689	0.994	4.1969	1.5879	-0.259106	0.416004	0.945645	0.207862	no
1377	Msax_10383:hit:85976:4.5.0.0	-	3939	6026	819	70	170	210	75	401	72	319	121	1.0833	2.4775	2.8746	1.3964	5.5555	1.0932	4.6888	1.7351	-0.266283	0.405488	0.945577	0.21242	no
1378	maker-Msax_10383-augustus-gene-0.7	-	3945	6036	652	71	170	217	75	407	72	324	122	1.3802	3.1121	3.7313	1.7541	7.0829	1.3733	5.982	2.1975	-0.268133	0.403287	0.945577	0.215406	no
1379	Msax_10383:hit:85974:3.10.0.0	-	5509	6026	309	24	70	82	25	170	28	130	44	0.9844	2.7039	2.9751	1.2337	6.2424	1.1268	5.0645	1.6723	-0.281974	0.394754	0.944404	0.262037	no
1380	Msax_10383:hit:85975:3.10.0.0	-	5512	6026	312	24	70	82	25	170	28	130	44	0.975	2.6779	2.9465	1.2218	6.1824	1.116	5.0158	1.6562	-0.281974	0.394754	0.944404	0.262037	no
1381	Msax_10388:hit:86022:4.5.0.0	+	2060	14703	1356	40	291	69	76	152	76	190	64	0.3739	2.5614	0.5705	0.8546	1.2719	0.697	1.6867	0.5543	-0.344625	0.280426	0.942895	0.206062	no
1382	Msax_10389:hit:86030:4.5.0.0	+	109	5998	1575	120	228	133	156	195	208	195	139	0.9657	1.7278	0.9467	1.5103	1.4048	1.6423	1.4904	1.0365	0.0554983	0.807014	0.97643	0.0592133	no
1383	Msax_10389:hit:86031:4.5.0.0	+	109	6419	1761	120	229	133	156	198	209	195	140	0.8637	1.5521	0.8467	1.3508	1.2758	1.4759	1.333	0.9337	0.053103	0.815429	0.978252	0.059469	no
1384	Msax_10390:hit:86067:4.5.0.0	+	557	8975	1002	538	983	731	653	842	570	933	507	6.8054	11.7094	8.1789	9.9374	9.5347	7.0741	11.209	5.9424	-0.164401	0.344701	0.944151	0.0321924	no
1385	Msax_10390:hit:86065:4.5.0.0	+	1747	1884	138	19	30	17	19	22	24	41	21	1.7451	2.5947	1.3811	2.0994	1.8089	2.1627	3.5765	1.7872	0.317885	0.264099	0.941479	0.0872256	no
1386	Msax_10390:hit:86069:4.5.0.0	-	3933	28934	3285	548	1567	1177	986	1289	652	1168	621	2.1144	5.6935	4.0169	4.5769	4.4523	2.4682	4.2801	2.2201	-0.551152	0.00282622	0.343926	0.0375555	no
1387	Msax_10390:hit:86061:3.2.0.0	-	7424	7877	454	69	205	105	115	134	84	164	59	1.9263	5.3895	2.5929	3.8625	3.349	2.3009	4.3485	1.5262	-0.36061	0.165358	0.918149	0.0866276	no
1388	Msax_10390:hit:86062:3.2.0.0	-	7424	7877	454	69	205	105	115	134	84	164	59	1.9263	5.3895	2.5929	3.8625	3.349	2.3009	4.3485	1.5262	-0.36061	0.165358	0.918149	0.0866276	no
1389	Msax_10390:hit:86063:3.10.0.0	-	7637	7801	165	40	124	70	67	90	48	90	37	3.0727	8.9699	4.7562	6.1918	6.189	3.6176	6.5661	2.6335	-0.46352	0.0649819	0.846213	0.0709819	no
1390	Msax_10390:hit:86064:3.10.0.0	-	7637	7808	172	40	124	70	67	90	48	90	37	2.9476	8.6048	4.5626	5.9398	5.9371	3.4704	6.2989	2.5264	-0.46352	0.0649819	0.846213	0.0709819	no
1391	maker-Msax_10390-exonerate_protein2genome-gene-0.6	-	7767	7808	42	9	24	9	11	7	12	15	10	2.716	6.8204	2.4024	3.9937	1.8911	3.553	4.2993	2.7962	0.0176356	0.957393	NA	0.18511	NA
1392	Msax_10390:hit:86066:4.5.0.0	-	8875	44155	2517	634	1528	1349	967	1406	861	1399	781	3.1926	7.2458	6.0086	5.8583	6.3382	4.2539	6.6909	3.6441	-0.33239	0.0527108	0.822499	0.0316113	no
1393	Msax_10390:hit:86068:4.5.0.0	+	21599	35633	1995	230	516	398	285	469	347	564	287	1.4612	3.0871	2.2366	2.1784	2.6674	2.163	3.4032	1.6895	-0.0554133	0.780858	0.973605	0.0437764	no
1394	Msax_10390:hit:86070:4.5.0.0	-	33052	44431	4881	247	410	427	240	428	329	494	286	0.6414	1.0026	0.9808	0.7498	0.9949	0.8382	1.2183	0.6881	0.0286061	0.866172	0.984962	0.0288662	no
1395	Msax_10392:hit:86113:4.5.0.0	-	5994	17258	1695	33	43	32	24	64	25	63	34	0.2468	0.3028	0.2117	0.2159	0.4284	0.1834	0.4474	0.2356	0.086868	0.755606	0.970905	0.0948113	no
1396	Msax_10392:hit:86110:4.5.0.0	-	6047	14870	1026	25	34	27	21	57	25	51	31	0.3088	0.3955	0.295	0.3121	0.6304	0.303	0.5984	0.3548	0.0854258	0.761831	0.971122	0.0946757	no
1397	Msax_10392:hit:86111:4.5.0.0	+	10762	15967	777	10	14	10	10	28	10	15	21	0.1631	0.2151	0.1443	0.1962	0.4089	0.16	0.2324	0.3174	0.0417453	0.898273	NA	0.17893	NA
1398	Msax_10393:hit:86119:4.5.0.0	+	868	8466	882	21	23	27	22	37	24	26	24	0.3018	0.3112	0.3432	0.3803	0.476	0.3384	0.3549	0.3196	-0.00752514	0.978072	0.997421	0.0734559	no
1399	Msax_10393:hit:86118:4.5.0.0	+	2965	6763	408	16	16	19	14	21	12	18	15	0.497	0.4681	0.5221	0.5232	0.584	0.3658	0.5311	0.4318	-0.00733728	0.980309	NA	0.0913992	NA
1400	Msax_10395:hit:86169:4.5.0.0	-	2485	5275	702	4	13	30	3	9	9	10	5	0.0722	0.221	0.4791	0.0652	0.1455	0.1594	0.1715	0.0836	-0.376258	0.269311	NA	0.322239	NA
1401	Msax_10395:hit:86165:4.5.0.0	-	5553	8443	408	2	10	19	3	3	3	1	7	0.0621	0.2925	0.5221	0.1121	0.0834	0.0914	0.0295	0.2015	-0.42039	0.203295	NA	0.546663	NA
1402	Msax_10395:hit:86170:4.5.0.0	-	5553	8180	720	1	9	19	1	3	3	1	7	0.0176	0.1492	0.2958	0.0212	0.0473	0.0518	0.0167	0.1142	-0.344839	0.279027	NA	0.731493	NA
1403	Msax_10395:hit:86171:4.5.0.0	-	10298	33806	4278	2670	3159	3123	1981	3979	2732	3501	2550	7.9106	8.8137	8.1842	7.0611	10.5535	7.9416	9.8515	7.0004	0.104348	0.469639	0.952137	0.0216902	no
1404	Msax_10395:hit:86167:4.5.0.0	+	10401	18597	1827	1281	1429	1451	948	1893	1254	1587	1250	8.8869	9.3356	8.9038	7.9122	11.7564	8.5354	10.4566	8.0352	0.1097	0.474947	0.95239	0.0245554	no
1405	maker-Msax_10395-augustus-gene-0.15	+	14281	20521	1704	1952	2158	2159	1398	2864	2039	2412	1855	14.5194	15.1158	14.2046	12.5103	19.0707	14.8804	17.0396	12.7849	0.14602	0.347205	0.944151	0.0254753	no
1406	Msax_10395:hit:86163:4.5.0.0	+	14281	20521	1512	1952	2158	2159	1398	2864	2039	2412	1855	16.3631	17.0352	16.0084	14.0989	21.4924	16.77	19.2033	14.4084	0.14602	0.347205	0.944151	0.0254753	no
1407	Msax_10395:hit:86155:3.10.0.0	+	14302	19863	1260	1658	1810	1825	1242	2514	1756	2062	1621	16.6783	17.1457	16.2382	15.0307	22.6391	17.3309	19.7002	15.109	0.138662	0.389061	0.944227	0.027579	no
1408	Msax_10395:hit:86154:3.10.0.0	+	14920	16719	543	435	440	481	317	633	410	519	437	10.1538	9.6717	9.931	8.902	13.2272	9.3897	11.5059	9.4516	0.140497	0.415535	0.945645	0.030774	no
1409	Msax_10395:hit:86160:3.10.0.0	+	14980	19863	1122	1580	1717	1710	1172	2421	1659	1972	1549	17.8485	18.2652	17.0864	15.9281	24.4831	18.3874	21.1576	16.2137	0.142581	0.386675	0.94418	0.0290523	no
1410	Msax_10395:hit:86153:3.10.0.0	+	15665	16429	321	238	227	263	179	328	213	307	256	9.3974	8.4405	9.1854	8.5031	11.594	8.2517	11.5129	9.3661	0.20119	0.267098	0.942729	0.0329815	no
1411	Msax_10395:hit:86158:3.10.0.0	+	15668	16429	294	238	227	263	179	328	213	307	256	10.2605	9.2157	10.0289	9.284	12.6587	9.0095	12.5702	10.2262	0.20119	0.267098	0.942729	0.0329815	no
1412	Msax_10395:hit:86159:3.10.0.0	+	15668	16713	465	338	345	377	255	509	333	412	352	9.213	8.8555	9.0894	8.3621	12.4202	8.9055	10.6659	8.8902	0.142395	0.420902	0.9463	0.0321781	no
1413	Msax_10395:hit:86149:3.2.0.0	+	23703	23961	259	14	21	9	4	10	8	12	9	0.6851	0.9678	0.3896	0.2355	0.4381	0.3841	0.5577	0.4081	0.135398	0.684629	NA	0.199044	NA
1414	Msax_10395:hit:86151:3.2.0.0	-	23703	23961	259	14	21	9	4	10	8	12	9	0.6851	0.9678	0.3896	0.2355	0.4381	0.3841	0.5577	0.4081	0.135398	0.684629	NA	0.199044	NA
1415	Msax_10395:hit:86166:4.5.0.0	-	24602	31980	948	39	47	91	24	48	27	55	34	0.5214	0.5917	1.0762	0.386	0.5745	0.3542	0.6984	0.4212	-0.17285	0.546243	0.955271	0.109644	no
1416	maker-Msax_10395-augustus-gene-0.16	+	35844	40235	345	47	54	71	70	50	62	35	40	1.7267	1.8682	2.3072	3.0939	1.6444	2.2348	1.2212	1.3616	-0.193434	0.500859	0.95344	0.115621	no
1417	Msax_10395:hit:86164:4.5.0.0	+	35844	40885	324	47	59	75	75	54	66	41	42	1.8386	2.1735	2.5951	3.5298	1.8911	2.5332	1.5233	1.5224	-0.211123	0.451561	0.950947	0.105434	no
1418	Msax_10395:hit:86150:3.2.0.0	+	39726	40228	239	39	46	42	48	41	51	26	33	2.0683	2.2972	1.9701	3.0625	1.9465	2.6536	1.3096	1.6216	-0.0522878	0.856069	0.984031	0.111515	no
1419	Msax_10395:hit:86152:3.2.0.0	+	39726	40228	237	39	46	42	48	41	51	26	33	2.0857	2.3166	1.9868	3.0883	1.9629	2.676	1.3206	1.6353	-0.0522878	0.856069	0.984031	0.111515	no
1420	Msax_10395:hit:86157:3.10.0.0	+	39727	40226	285	39	46	42	48	41	51	26	33	1.7344	1.9265	1.6522	2.5682	1.6323	2.2253	1.0982	1.3599	-0.0522878	0.856069	0.984031	0.111515	no
1421	Msax_10395:hit:86162:3.10.0.0	+	39727	40226	234	39	46	42	48	41	51	26	33	2.1125	2.3463	2.0122	3.1279	1.9881	2.7103	1.3375	1.6562	-0.0522878	0.856069	0.984031	0.111515	no
1422	Msax_10396:hit:86206:4.5.0.0	-	700	10431	1350	22	12	24	26	32	34	29	28	0.2066	0.1061	0.1993	0.2937	0.269	0.3132	0.2586	0.2436	0.298219	0.328893	0.942938	0.133592	no
1423	Msax_10396:hit:86202:4.5.0.0	+	766	19157	1599	68	58	92	67	73	73	99	95	0.539	0.4329	0.645	0.6389	0.518	0.5677	0.7453	0.6977	0.318304	0.177152	0.924883	0.059187	no
1424	Msax_10396:hit:86201:4.5.0.0	+	866	9973	1080	15	9	21	15	28	30	27	20	0.176	0.0995	0.218	0.2118	0.2942	0.3454	0.3009	0.2175	0.35209	0.260271	0.9399	0.143382	no
1425	Msax_10396:hit:86205:4.5.0.0	+	47345	47925	264	19	7	25	7	27	15	22	24	0.9122	0.3165	1.0617	0.4043	1.1604	0.7066	1.0032	1.0677	0.327885	0.315775	0.942895	0.193439	no
1426	Msax_10397:hit:86255:4.5.0.0	-	168	4972	921	322	609	321	432	600	423	452	402	4.4313	7.8923	3.9074	7.1524	7.3919	5.7115	5.9079	5.1261	-0.106642	0.62906	0.959222	0.058064	no
1427	Msax_10397:hit:86246:4.5.0.0	+	190	10731	1902	558	1138	596	836	1129	747	882	754	3.7184	7.1413	3.513	6.7023	6.7351	4.884	5.5823	4.6557	-0.147839	0.507681	0.953884	0.0608725	no
1428	Msax_10397:hit:86250:4.5.0.0	+	190	9512	1740	445	868	450	643	837	575	659	565	3.2415	5.9541	2.8994	5.635	5.4581	4.1095	4.5592	3.8135	-0.136164	0.542366	0.955271	0.0607279	no
1429	maker-Msax_10397-augustus-gene-0.20	-	5549	8216	929	24	36	38	27	34	38	55	43	0.3274	0.4625	0.4586	0.4432	0.4153	0.5087	0.7127	0.5436	0.344312	0.174632	0.922418	0.0611632	no
1430	Msax_10397:hit:86222:3.2.0.0	+	5549	8216	938	24	36	38	27	34	38	55	43	0.3243	0.4581	0.4542	0.4389	0.4113	0.5038	0.7058	0.5384	0.344312	0.174632	0.922418	0.0611632	no
1431	Msax_10397:hit:86228:3.2.0.0	-	5549	8216	929	24	36	38	27	34	38	55	43	0.3274	0.4625	0.4586	0.4432	0.4153	0.5087	0.7127	0.5436	0.344312	0.174632	0.922418	0.0611632	no
1432	Msax_10397:hit:86256:4.5.0.0	-	5778	11398	888	300	677	354	505	657	427	548	422	4.282	9.0996	4.4693	8.6718	8.3949	5.9797	7.4288	5.5811	-0.191104	0.403095	0.945478	0.0640789	no
1433	Msax_10397:hit:86234:3.10.0.0	-	5781	8130	554	15	29	35	22	28	34	50	31	0.3432	0.6248	0.7083	0.6055	0.5735	0.7632	1.0865	0.6572	0.268384	0.339954	0.944151	0.0905297	no
1434	Msax_10397:hit:86240:3.10.0.0	-	5781	8130	611	15	29	35	22	28	34	50	31	0.3112	0.5665	0.6422	0.549	0.52	0.692	0.9851	0.5959	0.268384	0.339954	0.944151	0.0905297	no
1435	Msax_10397:hit:86251:4.5.0.0	+	9617	10731	501	159	347	188	262	372	219	278	228	4.0225	8.2668	4.2069	7.9743	8.425	5.4359	6.6797	5.3447	-0.21188	0.359339	0.944151	0.0642182	no
1436	Msax_10397:hit:86223:3.2.0.0	-	10600	11100	501	129	301	158	204	306	204	227	193	3.2635	7.171	3.5356	6.209	6.9302	5.0636	5.4543	4.5242	-0.166244	0.473674	0.95239	0.0641488	no
1437	Msax_10397:hit:86229:3.2.0.0	+	10600	11100	501	129	301	158	204	306	204	227	193	3.2635	7.171	3.5356	6.209	6.9302	5.0636	5.4543	4.5242	-0.166244	0.473674	0.95239	0.0641488	no
1438	maker-Msax_10397-exonerate_protein2genome-gene-0.16	-	10623	10784	162	82	166	93	117	223	121	128	130	6.4156	12.2304	6.436	11.0128	15.619	9.2883	9.5114	9.4244	-0.157196	0.531238	0.955271	0.0784521	no
1439	Msax_10397:hit:86235:3.10.0.0	-	10626	10784	159	82	164	92	117	223	121	128	129	6.5366	12.311	6.4869	11.2206	15.9137	9.4636	9.6909	9.5283	-0.154266	0.540215	0.955271	0.0792453	no
1440	Msax_10397:hit:86241:3.10.0.0	-	10626	10784	159	82	164	92	117	223	121	128	129	6.5366	12.311	6.4869	11.2206	15.9137	9.4636	9.6909	9.5283	-0.154266	0.540215	0.955271	0.0792453	no
1441	Msax_10397:hit:86253:4.5.0.0	+	15009	20687	1647	27	60	18	28	62	30	41	14	0.2078	0.4348	0.1225	0.2592	0.4271	0.2265	0.2997	0.0998	-0.276356	0.376104	0.94418	0.160725	no
1442	augustus_masked-Msax_10397-processed-gene-0.3	+	17596	20687	891	27	60	18	28	62	30	41	12	0.3841	0.8038	0.2265	0.4792	0.7895	0.4187	0.5539	0.1582	-0.290028	0.359002	0.944151	0.173283	no
1443	Msax_10397:hit:86247:4.5.0.0	+	17596	20687	891	27	60	18	28	62	30	41	12	0.3841	0.8038	0.2265	0.4792	0.7895	0.4187	0.5539	0.1582	-0.290028	0.359002	0.944151	0.173283	no
1444	Msax_10397:hit:86257:4.5.0.0	-	19995	24348	1368	312	481	398	282	457	372	336	306	2.8907	4.1967	3.2617	3.1433	3.7905	3.3816	2.9567	2.627	-0.0678019	0.681507	0.963725	0.0270619	no
1445	Msax_10397:hit:86225:3.2.0.0	-	20232	20517	286	6	27	3	9	19	10	12	5	0.2659	1.1268	0.1176	0.4798	0.7538	0.4348	0.5051	0.2053	-0.321724	0.34438	NA	0.308547	NA
1446	Msax_10397:hit:86231:3.2.0.0	+	20232	20517	286	6	27	3	9	19	10	12	5	0.2659	1.1268	0.1176	0.4798	0.7538	0.4348	0.5051	0.2053	-0.321724	0.34438	NA	0.308547	NA
1447	Msax_10397:hit:86237:3.10.0.0	+	20232	20492	261	6	26	3	9	18	8	12	5	0.2914	1.189	0.1289	0.5258	0.7825	0.3812	0.5535	0.225	-0.34748	0.307044	NA	0.300744	NA
1448	Msax_10397:hit:86243:3.10.0.0	+	20232	20492	261	6	26	3	9	18	8	12	5	0.2914	1.189	0.1289	0.5258	0.7825	0.3812	0.5535	0.225	-0.34748	0.307044	NA	0.300744	NA
1449	maker-Msax_10397-exonerate_protein2genome-gene-0.18	-	21449	21559	111	20	20	24	22	25	23	28	27	2.2837	2.1506	2.424	3.0222	2.5555	2.5767	3.0366	2.8567	0.217986	0.432301	0.948836	0.0761491	no
1450	Msax_10397:hit:86238:3.10.0.0	-	21452	21559	108	19	20	24	21	25	22	28	27	2.2298	2.2103	2.4913	2.965	2.6265	2.5332	3.1209	2.936	0.208516	0.452976	0.951192	0.0757661	no
1451	Msax_10397:hit:86244:3.10.0.0	-	21452	21559	108	19	20	24	21	25	22	28	27	2.2298	2.2103	2.4913	2.965	2.6265	2.5332	3.1209	2.936	0.208516	0.452976	0.951192	0.0757661	no
1452	Msax_10397:hit:86226:3.2.0.0	-	21453	21712	260	40	45	50	36	61	63	47	43	1.95	2.0658	2.156	2.1113	2.6621	3.0132	2.1761	1.9423	0.176761	0.473736	0.95239	0.0609463	no
1453	Msax_10397:hit:86232:3.2.0.0	+	21453	21712	260	40	45	50	36	61	63	47	43	1.95	2.0658	2.156	2.1113	2.6621	3.0132	2.1761	1.9423	0.176761	0.473736	0.95239	0.0609463	no
1454	maker-Msax_10397-augustus-gene-0.21	-	22233	24321	801	167	232	209	145	208	159	159	155	2.6425	3.457	2.9252	2.7603	2.9464	2.4685	2.3895	2.2726	-0.09162	0.606825	0.956733	0.0297862	no
1455	Msax_10397:hit:86249:4.5.0.0	-	22233	24321	723	167	232	209	145	208	159	159	155	2.9276	3.83	3.2408	3.0581	3.2643	2.7348	2.6473	2.5178	-0.09162	0.606825	0.956733	0.0297862	no
1456	Msax_10397:hit:86227:3.2.0.0	+	23252	23863	315	98	141	120	90	125	86	87	77	3.9432	5.3426	4.2709	4.3567	4.5026	3.3951	3.3248	2.8708	-0.219203	0.278882	0.942895	0.0383513	no
1457	Msax_10397:hit:86233:3.2.0.0	-	23252	23863	308	98	141	120	90	125	86	87	77	4.0329	5.4641	4.3679	4.4557	4.6049	3.4723	3.4003	2.936	-0.219203	0.278882	0.942895	0.0383513	no
1458	Msax_10397:hit:86239:3.10.0.0	-	23252	23861	432	97	135	119	90	123	86	85	77	2.8459	3.7299	3.0882	3.1768	3.2306	2.4756	2.3686	2.0933	-0.20658	0.310626	0.942895	0.0390138	no
1459	Msax_10397:hit:86245:3.10.0.0	-	23252	23861	306	97	135	119	90	123	86	85	77	4.0178	5.2658	4.3599	4.4849	4.5609	3.495	3.3439	2.9552	-0.20658	0.310626	0.942895	0.0390138	no
1460	Msax_10398:hit:86264:4.5.0.0	+	1396	9213	1065	24	56	33	44	48	21	27	19	0.2856	0.6276	0.3474	0.63	0.5114	0.2452	0.3052	0.2095	-0.659947	0.0151858	0.652677	0.0780745	no
1461	Msax_10399:hit:86269:3.2.0.0	+	11045	11304	260	8	9	1	8	2	1	20	9	0.39	0.4132	0.0431	0.4692	0.0873	0.0478	0.926	0.4065	0.341329	0.298001	NA	0.634197	NA
1462	Msax_10399:hit:86268:3.2.0.0	+	11067	11304	238	8	9	1	8	2	1	20	9	0.426	0.4514	0.0471	0.5126	0.0953	0.0523	1.0116	0.4441	0.341329	0.298001	NA	0.634197	NA
1463	maker-Msax_10399-exonerate_protein2genome-gene-0.4	+	11182	11313	132	8	8	1	7	2	0	19	8	0.7682	0.7234	0.0849	0.8086	0.1719	0	1.7327	0.7118	0.310168	0.329743	NA	0.784688	NA
1464	Msax_10399:hit:86270:3.10.0.0	+	11182	11304	123	8	6	1	6	1	0	18	8	0.8244	0.5822	0.0911	0.7438	0.0922	0	1.7616	0.7638	0.386324	0.219588	NA	0.825392	NA
1465	Msax_10399:hit:86272:3.10.0.0	+	11182	11304	123	8	6	1	6	1	0	18	8	0.8244	0.5822	0.0911	0.7438	0.0922	0	1.7616	0.7638	0.386324	0.219588	NA	0.825392	NA
1466	Msax_10399:hit:86276:4.5.0.0	-	11617	12095	285	6	3	4	5	3	3	19	9	0.2668	0.1256	0.1573	0.2675	0.1194	0.1309	0.8025	0.3709	0.635254	0.0618016	NA	0.333264	NA
1467	Msax_1040:hit:30481:4.5.0.0	+	55	1807	255	35	30	36	29	27	24	24	32	1.7397	1.4042	1.5827	1.7341	1.2014	1.1704	1.133	1.4738	0.0853946	0.763407	0.971476	0.0945	no
1468	Msax_1040:hit:30480:4.5.0.0	+	1047	1807	234	35	30	36	29	27	24	20	32	1.8958	1.5302	1.7248	1.8898	1.3092	1.2754	1.0289	1.606	0.0507966	0.862004	0.984737	0.10904	no
1469	Msax_10400:hit:86282:4.5.0.0	+	686	3474	918	40	39	75	21	21	37	47	18	0.5523	0.5071	0.9159	0.3488	0.2596	0.5012	0.6163	0.2303	0.0504962	0.872945	0.985855	0.174859	no
1470	Msax_10400:hit:86283:4.5.0.0	-	2093	4125	456	47	40	77	24	27	44	52	20	1.3064	1.047	1.8931	0.8026	0.6718	1.1999	1.3727	0.5151	0.117656	0.702064	0.965306	0.152969	no
1471	Msax_10400:hit:86281:4.5.0.0	-	3325	4123	297	47	40	77	24	27	44	52	20	2.0058	1.6075	2.9066	1.2322	1.0315	1.8423	2.1076	0.7909	0.117656	0.702064	0.965306	0.152969	no
1472	Msax_10401:hit:86335:4.5.0.0	+	333	17003	1458	7	6	15	9	8	17	20	39	0.0609	0.0491	0.1153	0.0941	0.0623	0.145	0.1651	0.3141	0.727785	0.0310616	NA	0.268598	NA
1473	Msax_10403:hit:86377:4.5.0.0	+	43996	55307	1722	39	39	65	18	37	45	42	103	0.2871	0.2703	0.4232	0.1594	0.2438	0.325	0.2936	0.7025	0.553609	0.0765255	0.847363	0.170672	no
1474	Msax_10403:hit:86378:4.5.0.0	+	45203	51704	1026	24	21	39	13	28	35	31	69	0.2965	0.2443	0.4262	0.1932	0.3097	0.4242	0.3637	0.7898	0.62526	0.0461864	0.805589	0.163202	no
1475	snap_masked-Msax_10403-processed-gene-0.1	+	45203	51704	1026	24	21	39	13	28	35	31	69	0.2965	0.2443	0.4262	0.1932	0.3097	0.4242	0.3637	0.7898	0.62526	0.0461864	0.805589	0.163202	no
1476	Msax_10403:hit:86382:4.5.0.0	-	48783	48986	204	7	2	5	4	6	10	3	12	0.4349	0.117	0.2748	0.299	0.3337	0.6096	0.177	0.6908	0.523674	0.123521	NA	0.339787	NA
1477	Msax_10403:hit:86376:3.10.0.0	+	50114	51584	417	12	13	14	6	11	14	17	33	0.3647	0.3721	0.3764	0.2194	0.2993	0.4175	0.4908	0.9294	0.661629	0.0416864	NA	0.16926	NA
1478	Msax_10403:hit:86379:4.5.0.0	+	51730	55200	783	14	19	31	5	8	10	14	39	0.2266	0.2896	0.4439	0.0974	0.1159	0.1588	0.2152	0.585	0.307305	0.365955	0.94418	0.331428	no
1479	Msax_10404:hit:86393:4.5.0.0	-	3574	12031	1113	8	2	13	7	19	6	20	6	0.0911	0.0214	0.1309	0.0959	0.1937	0.067	0.2163	0.0633	0.0465763	0.891247	NA	0.353325	NA
1480	Msax_10406:hit:86418:4.5.0.0	+	582	10675	1746	63	39	81	32	45	58	39	56	0.4573	0.2666	0.5201	0.2795	0.2924	0.4131	0.2689	0.3767	0.287561	0.315563	0.942895	0.113357	no
1481	Msax_10406:hit:86417:4.5.0.0	+	849	1506	201	13	5	9	1	5	7	3	10	0.8198	0.2969	0.502	0.0759	0.2823	0.4331	0.1797	0.5843	0.468958	0.166836	NA	0.382158	NA
1482	maker-Msax_10407-exonerate_est2genome-gene-0.0	+	678	2181	146	11	20	14	10	9	5	10	14	0.9549	1.635	1.075	1.0444	0.6994	0.4259	0.8245	1.1262	-0.121409	0.71266	NA	0.178302	NA
1483	Msax_10407:hit:86428:3.2.0.0	-	678	2181	150	11	20	14	10	9	5	10	14	0.9295	1.5914	1.0464	1.0166	0.6808	0.4145	0.8025	1.0961	-0.121409	0.71266	NA	0.178302	NA
1484	Msax_10407:hit:86430:3.2.0.0	+	678	2181	146	11	20	14	10	9	5	10	14	0.9549	1.635	1.075	1.0444	0.6994	0.4259	0.8245	1.1262	-0.121409	0.71266	NA	0.178302	NA
1485	Msax_10407:hit:86437:4.5.0.0	+	2102	5850	816	87	110	123	80	131	59	74	56	1.3513	1.609	1.6899	1.495	1.8216	0.8991	1.0917	0.806	-0.417814	0.0617311	0.845221	0.0506492	no
1486	maker-Msax_10407-augustus-gene-0.5	+	4409	6235	727	45	79	71	50	92	57	56	32	0.7845	1.297	1.0949	1.0487	1.4359	0.975	0.9273	0.5169	-0.363842	0.116387	0.891249	0.0511188	no
1487	Msax_10407:hit:86429:3.2.0.0	-	4542	6235	597	36	63	64	41	73	47	44	28	0.7643	1.2595	1.2019	1.0472	1.3874	0.979	0.8872	0.5508	-0.374778	0.111023	0.889935	0.0501467	no
1488	Msax_10407:hit:86431:3.2.0.0	+	4542	6235	594	36	63	64	41	73	47	44	28	0.7682	1.2659	1.2079	1.0525	1.3944	0.984	0.8917	0.5536	-0.374778	0.111023	0.889935	0.0501467	no
1489	Msax_10407:hit:86433:3.10.0.0	+	5946	6233	288	15	26	35	20	29	30	21	18	0.6601	1.0775	1.3625	1.0589	1.1425	1.2954	0.8778	0.734	-0.147426	0.606318	0.956733	0.0897403	no
1490	Msax_10407:hit:86436:3.10.0.0	+	5946	6233	288	15	26	35	20	29	30	21	18	0.6601	1.0775	1.3625	1.0589	1.1425	1.2954	0.8778	0.734	-0.147426	0.606318	0.956733	0.0897403	no
1491	Msax_10408:hit:86456:4.5.0.0	-	530	5413	690	51	9	34	25	19	27	21	55	0.9368	0.1557	0.5524	0.5525	0.3124	0.4866	0.3664	0.9361	0.611073	0.0662158	0.846213	0.254177	no
1492	Msax_10408:hit:86457:4.5.0.0	-	530	12308	1380	51	10	35	25	23	27	21	56	0.4684	0.0865	0.2843	0.2762	0.1891	0.2433	0.1832	0.4766	0.57782	0.0804922	0.850779	0.239991	no
1493	Msax_10409:hit:86474:4.5.0.0	+	386	12297	1446	141	117	172	133	170	158	146	180	1.2359	0.9658	1.3335	1.4025	1.334	1.3588	1.2154	1.4619	0.228365	0.317366	0.942895	0.0594732	no
1494	Msax_10409:hit:86472:4.5.0.0	+	586	12298	1026	141	117	171	133	170	157	145	180	1.7418	1.3611	1.8685	1.9767	1.88	1.9029	1.7013	2.0604	0.226475	0.322245	0.942895	0.0597745	no
1495	Msax_10409:hit:86475:4.5.0.0	+	15866	29892	1605	8	4	2	4	6	6	6	10	0.0632	0.0297	0.014	0.038	0.0424	0.0465	0.045	0.0732	0.549626	0.106662	NA	0.263106	NA
1496	Msax_10409:hit:86473:4.5.0.0	+	15887	29892	1023	6	4	2	4	6	6	6	10	0.0743	0.0467	0.0219	0.0596	0.0665	0.0729	0.0706	0.1148	0.490301	0.150072	NA	0.269049	NA
1497	Msax_10413:hit:86543:4.5.0.0	-	31621	33443	888	19	14	18	20	5	7	18	5	0.2712	0.1882	0.2273	0.3434	0.0639	0.098	0.244	0.0661	-0.0670043	0.84386	NA	0.326232	NA
1498	Msax_10413:hit:86547:4.5.0.0	-	31621	35623	1497	19	14	20	20	5	7	20	5	0.1609	0.1116	0.1498	0.2037	0.0379	0.0581	0.1608	0.0392	-0.0647716	0.849021	NA	0.330904	NA
1499	Msax_10415:hit:86570:4.5.0.0	+	5458	7278	429	27	48	42	26	43	22	30	21	0.7977	1.3355	1.0976	0.9242	1.1373	0.6377	0.8418	0.5749	-0.387653	0.124027	0.897085	0.0544333	no
1500	Msax_10415:hit:86571:4.5.0.0	+	5458	8426	504	27	48	42	26	43	22	30	21	0.679	1.1367	0.9343	0.7866	0.9681	0.5428	0.7165	0.4893	-0.387653	0.124027	0.897085	0.0544333	no
1501	Msax_10418:hit:86683:4.5.0.0	+	693	1648	525	30735	146	60466	1242	8650	37022	102	36170	742.014	3.3193	1291.21	36.0737	186.948	876.934	2.3388	809.119	0.133172	0.576298	0.955772	2.67973	no
1502	Msax_10418:hit:86688:4.5.0.0	+	693	4439	894	30822	149	60618	1245	8684	37190	109	36272	436.98	1.9893	760.169	21.2354	110.216	517.315	1.4677	476.494	0.133992	0.574749	0.955772	2.6641	no
1503	Msax_10418:hit:86684:4.5.0.0	+	4665	7263	711	16	22	21	8	31	39	18	26	0.2852	0.3693	0.3311	0.1716	0.4947	0.6821	0.3048	0.4295	0.368027	0.244453	0.939827	0.158583	no
1504	Msax_10418:hit:86689:4.5.0.0	+	4665	9564	1548	50	34	65	20	49	71	31	53	0.4094	0.2622	0.4707	0.197	0.3592	0.5704	0.2411	0.4021	0.410652	0.171921	0.920853	0.138708	no
1505	Msax_10418:hit:86686:4.5.0.0	-	7423	17623	1203	47	22	59	18	28	57	36	37	0.4952	0.2183	0.5498	0.2282	0.2641	0.5892	0.3602	0.3612	0.520158	0.0871992	0.855296	0.141796	no
1506	Msax_10418:hit:86694:4.5.0.0	-	9205	17623	2718	26	13	44	11	19	40	27	19	0.1212	0.0571	0.1815	0.0617	0.0793	0.183	0.1196	0.0821	0.391955	0.224175	0.93929	0.187137	no
1507	Msax_10418:hit:86690:4.5.0.0	+	14820	19150	291	125	132	121	73	115	97	85	108	5.4445	5.4141	4.6616	3.8252	4.484	4.1452	3.5162	4.3587	0.133187	0.561917	0.955772	0.0575879	no
1508	Msax_10418:hit:86685:4.5.0.0	+	19220	20662	1197	1221	1602	1490	859	1435	1332	1179	1279	12.9288	15.9741	13.9553	10.9428	13.6026	13.8381	11.8569	12.5487	0.120986	0.474918	0.95239	0.0308061	no
1509	Msax_10418:hit:86691:4.5.0.0	+	19220	21500	1863	1742	2222	2184	1220	2113	1892	1757	1804	11.8515	14.2357	13.1427	9.9856	12.8692	12.6292	11.353	11.3723	0.118741	0.458668	0.951611	0.0273	no
1510	Msax_10418:hit:86695:4.5.0.0	-	22381	32098	1554	12	36	151	19	18	19	33	37	0.0979	0.2765	1.0894	0.1864	0.1314	0.152	0.2556	0.2796	-0.484145	0.154698	0.915178	0.373142	no
1511	maker-Msax_10418-augustus-gene-0.20	-	22728	30527	1588	7	19	126	11	6	8	11	19	0.0559	0.1428	0.8895	0.1056	0.0429	0.0626	0.0834	0.1405	-0.641869	0.0558871	0.833098	0.581045	no
1512	Msax_10418:hit:86673:3.2.0.0	-	22728	24528	1348	5	9	86	6	5	3	4	7	0.047	0.0797	0.7152	0.0679	0.0421	0.0277	0.0357	0.061	-0.77281	0.0190519	NA	0.662868	NA
1513	Msax_10418:hit:86669:3.2.0.0	-	22734	24400	1299	5	9	82	6	5	3	4	7	0.0488	0.0827	0.7077	0.0704	0.0437	0.0287	0.0371	0.0633	-0.763206	0.020825	NA	0.649859	NA
1514	Msax_10418:hit:86677:3.10.0.0	-	23104	24400	981	0	3	65	3	2	0	3	4	0	0.0365	0.7428	0.0466	0.0231	0	0.0368	0.0479	-0.620661	0.0318628	NA	1.31074	NA
1515	Msax_10418:hit:86680:3.10.0.0	-	23104	24504	948	0	3	69	3	2	0	3	4	0	0.0378	0.816	0.0483	0.0239	0	0.0381	0.0496	-0.62737	0.0297992	NA	1.32495	NA
1516	Msax_10418:hit:86692:4.5.0.0	+	27663	35803	1170	25	82	122	40	48	58	94	90	0.2708	0.8365	1.169	0.5213	0.4655	0.6165	0.9671	0.9034	0.0433406	0.887322	0.987324	0.158417	no
1517	Msax_10418:hit:86696:4.5.0.0	-	35947	58063	5787	1213	1703	1642	1291	1605	1573	2227	1702	2.6567	3.5124	3.181	3.4017	3.1469	3.3802	4.6325	3.4541	0.250061	0.112925	0.890762	0.0262482	no
1518	maker-Msax_10418-augustus-gene-0.21	-	37665	58053	2355	1036	1481	1364	1117	1366	1329	1870	1362	5.5758	7.5061	6.4934	7.2325	6.5815	7.0178	9.5588	6.7922	0.216157	0.16375	0.917033	0.0251714	no
1519	Msax_10418:hit:86687:4.5.0.0	-	37665	58053	2442	1036	1481	1364	1117	1366	1329	1870	1362	5.3771	7.2386	6.262	6.9749	6.347	6.7678	9.2182	6.5502	0.216157	0.16375	0.917033	0.0251714	no
1520	maker-Msax_10418-snap-gene-0.22	+	45149	55998	1032	247	369	301	312	326	271	326	289	3.0336	4.2677	3.2699	4.61	3.5843	3.2655	3.8027	3.2888	-0.0425349	0.820318	0.979195	0.0366918	no
1521	Msax_10418:hit:86693:4.5.0.0	+	45149	55998	900	247	369	301	312	326	271	326	289	3.4785	4.8936	3.7495	5.2862	4.11	3.7445	4.3604	3.7712	-0.0425349	0.820318	0.979195	0.0366918	no
1522	Msax_10418:hit:86671:3.2.0.0	+	52664	52913	250	7	18	9	8	8	2	10	18	0.3549	0.8594	0.4036	0.488	0.3631	0.0995	0.4815	0.8456	-0.00408444	0.990428	NA	0.31413	NA
1523	Msax_10418:hit:86675:3.2.0.0	+	52664	52913	250	7	18	9	8	8	2	10	18	0.3549	0.8594	0.4036	0.488	0.3631	0.0995	0.4815	0.8456	-0.00408444	0.990428	NA	0.31413	NA
1524	Msax_10418:hit:86672:3.2.0.0	-	53834	55814	405	19	29	32	12	25	5	10	11	0.5946	0.8547	0.8858	0.4518	0.7004	0.1535	0.2972	0.319	-0.563807	0.0813921	NA	0.170833	NA
1525	Msax_10418:hit:86676:3.2.0.0	-	53834	55814	400	19	29	32	12	25	5	10	11	0.602	0.8653	0.8969	0.4575	0.7092	0.1554	0.3009	0.323	-0.563807	0.0813921	NA	0.170833	NA
1526	Msax_10418:hit:86679:3.10.0.0	+	53836	55812	435	19	29	32	12	25	5	10	11	0.5536	0.7957	0.8247	0.4206	0.6521	0.1429	0.2767	0.297	-0.563807	0.0813921	NA	0.170833	NA
1527	Msax_10418:hit:86682:3.10.0.0	+	53836	55812	396	19	29	32	12	25	5	10	11	0.6081	0.8741	0.9059	0.4621	0.7163	0.157	0.304	0.3262	-0.563807	0.0813921	NA	0.170833	NA
1528	Msax_10421:hit:86733:4.5.0.0	+	1069	5546	867	15	35	45	26	39	27	36	26	0.2193	0.4818	0.5819	0.4573	0.5104	0.3873	0.4998	0.3522	-0.247483	0.35071	0.944151	0.0684244	no
1529	Msax_10421:hit:86731:4.5.0.0	-	1707	7084	660	21	52	57	36	45	36	43	34	0.4033	0.9404	0.9682	0.8317	0.7736	0.6783	0.7843	0.605	-0.275085	0.263577	0.941084	0.0555052	no
1530	Msax_10421:hit:86736:4.5.0.0	-	1707	13863	1752	81	140	134	93	125	78	130	100	0.586	0.9538	0.8575	0.8094	0.8095	0.5536	0.8932	0.6703	-0.146362	0.431794	0.948836	0.0300746	no
1531	Msax_10421:hit:86732:4.5.0.0	-	8427	13863	777	55	93	86	58	77	50	92	68	0.8972	1.4286	1.2409	1.1382	1.1244	0.8002	1.4253	1.0278	-0.0583882	0.781552	0.973621	0.0392016	no
1532	Msax_10421:hit:86734:4.5.0.0	+	15091	15414	324	4	9	6	6	5	4	10	6	0.1565	0.3315	0.2076	0.2824	0.1751	0.1535	0.3715	0.2175	0.0181931	0.957307	NA	0.224915	NA
1533	Msax_10423:hit:86762:4.5.0.0	+	5632	9006	186	12	91	4	19	32	18	59	2	0.8177	5.8395	0.2411	1.5576	1.9521	1.2034	3.8185	0.1263	-0.221887	0.505125	0.953884	0.647866	no
1534	Msax_10426:hit:86779:4.5.0.0	-	529	9748	576	1049	940	1037	560	1521	931	1150	1098	23.0829	19.4784	20.1838	14.825	29.962	20.0999	24.034	22.3874	0.264616	0.202187	0.930927	0.0504675	no
1535	Msax_10428:hit:86823:4.5.0.0	+	2495	3358	432	0	4	6	6	14	7	2	2	0	0.1105	0.1557	0.2118	0.3677	0.2015	0.0557	0.0544	-0.45068	0.17002	NA	0.552984	NA
1536	Msax_10428:hit:86822:4.5.0.0	+	2659	12618	543	0	5	6	6	14	7	2	2	0	0.1099	0.1239	0.1685	0.2925	0.1603	0.0443	0.0433	-0.480306	0.146204	NA	0.518763	NA
1537	Msax_10431:hit:86857:4.5.0.0	+	7656	16283	702	26	97	67	22	40	20	41	33	0.4694	1.6492	1.07	0.4779	0.6465	0.3543	0.7031	0.5521	-0.50071	0.0920596	0.864062	0.127242	no
1538	Msax_10431:hit:86859:4.5.0.0	-	11091	13938	2079	26	64	50	18	29	13	31	31	0.1585	0.3674	0.2696	0.132	0.1583	0.0778	0.1795	0.1751	-0.312656	0.303524	0.942895	0.135488	no
1539	Msax_10435:hit:86929:4.5.0.0	+	224	8708	1578	147	211	109	143	184	250	274	132	1.1807	1.596	0.7744	1.3818	1.323	1.9702	2.0902	0.9824	0.38889	0.11937	0.892341	0.0791934	no
1540	Msax_10435:hit:86930:4.5.0.0	+	12552	17172	1101	544	1101	665	709	978	583	1042	527	6.2625	11.9357	6.7714	9.8195	10.079	6.5849	11.3928	5.6214	-0.188273	0.35985	0.944151	0.0489425	no
1541	Msax_10435:hit:86926:4.5.0.0	+	12597	15271	612	257	526	315	348	495	235	465	272	5.3225	10.2585	5.7704	8.6707	9.1774	4.7751	9.1465	5.2196	-0.269325	0.203569	0.930927	0.0513459	no
1542	maker-Msax_10435-augustus-gene-0.18	+	12684	14239	525	206	437	265	300	407	202	384	225	4.9733	9.9351	5.6589	8.7135	8.7963	4.7847	8.8049	5.0332	-0.287501	0.174767	0.922418	0.0507864	no
1543	Msax_10435:hit:86905:3.2.0.0	+	12847	14232	356	154	306	175	212	286	142	264	151	5.4829	10.2593	5.511	9.0806	9.1155	4.9603	8.927	4.9814	-0.274018	0.215163	0.936604	0.0556179	no
1544	Msax_10435:hit:86907:3.2.0.0	+	12847	14232	355	154	306	175	212	286	142	264	151	5.4983	10.2882	5.5266	9.1062	9.1412	4.9742	8.9521	4.9954	-0.274018	0.215163	0.936604	0.0556179	no
1545	Msax_10435:hit:86909:3.10.0.0	+	12912	14233	294	138	268	151	191	249	125	219	139	5.9494	10.8802	5.7581	9.9064	9.6098	5.2872	8.967	5.5525	-0.276387	0.212461	0.935379	0.055366	no
1546	Msax_10435:hit:86917:3.10.0.0	+	12912	14233	291	138	268	151	191	249	125	219	139	6.0107	10.9923	5.8174	10.0085	9.7089	5.3417	9.0595	5.6098	-0.276387	0.212461	0.935379	0.055366	no
1547	Msax_10435:hit:86932:4.5.0.0	-	14416	22785	2001	1091	1811	1106	1148	1748	1419	1991	1151	6.9106	10.8024	6.1966	8.7483	9.9119	8.8186	11.9778	6.7554	0.111625	0.563103	0.955772	0.0423356	no
1548	Msax_10435:hit:86922:3.10.0.0	+	15338	15865	315	168	252	153	152	261	114	267	127	6.7598	9.5486	5.4454	7.358	9.4014	4.5005	10.2036	4.735	-0.0939001	0.692878	0.964981	0.0681838	no
1549	maker-Msax_10435-exonerate_protein2genome-gene-0.10	+	15347	15889	330	169	267	156	160	272	119	284	139	6.491	9.6571	5.2998	7.3932	9.3523	4.4843	10.3599	4.9468	-0.088884	0.708862	0.96565	0.0686977	no
1550	Msax_10435:hit:86919:3.10.0.0	+	15419	15769	138	106	163	88	70	139	74	166	71	9.7356	14.098	7.1491	7.7348	11.4288	6.6684	14.4804	6.0423	0.0398921	0.874169	0.985947	0.077597	no
1551	Msax_10435:hit:86920:3.10.0.0	+	15419	15877	246	139	224	132	118	203	104	240	102	7.1617	10.8683	6.0157	7.3143	9.3632	5.2573	11.7443	4.8695	-0.0368076	0.87752	0.987162	0.0680932	no
1552	Msax_10435:hit:86910:3.10.0.0	+	15701	15877	177	109	190	113	97	161	86	189	72	7.8053	12.8123	7.1573	8.3565	10.3209	6.0422	12.854	4.7773	-0.111486	0.647898	0.960633	0.0712429	no
1553	Msax_10435:hit:86911:3.10.0.0	+	15701	15862	162	107	183	109	91	155	84	181	64	8.3716	13.4829	7.5432	8.5655	10.8563	6.4481	13.4498	4.6397	-0.111707	0.655013	0.962163	0.0765698	no
1554	Msax_10435:hit:86914:3.10.0.0	+	15701	15886	186	111	198	117	104	169	89	199	76	7.5639	12.7057	7.0521	8.5261	10.3095	5.9504	12.8793	4.7987	-0.123088	0.613805	0.956766	0.0713958	no
1555	Msax_10435:hit:86918:3.10.0.0	+	15701	15862	162	107	183	109	91	155	84	181	64	8.3716	13.4829	7.5432	8.5655	10.8563	6.4481	13.4498	4.6397	-0.111707	0.655013	0.962163	0.0765698	no
1556	Msax_10435:hit:86923:3.10.0.0	+	15701	15886	186	111	198	117	104	169	89	199	76	7.5639	12.7057	7.0521	8.5261	10.3095	5.9504	12.8793	4.7987	-0.123088	0.613805	0.956766	0.0713958	no
1557	Msax_10435:hit:86913:3.10.0.0	+	15704	15868	165	109	186	112	95	157	84	183	69	8.373	13.4548	7.6099	8.7795	10.7964	6.3308	13.3511	4.9112	-0.115548	0.636975	0.95987	0.0717368	no
1558	Msax_10435:hit:86912:3.10.0.0	+	15707	15877	171	109	190	113	97	161	86	189	72	8.0792	13.2619	7.4085	8.6498	10.683	6.2542	13.3051	4.9449	-0.111486	0.647898	0.960633	0.0712429	no
1559	Msax_10435:hit:86921:3.10.0.0	+	15722	15877	156	103	187	109	93	160	82	182	69	8.3686	14.3075	7.8334	9.0905	11.6375	6.5367	14.0442	5.1945	-0.138274	0.57472	0.955772	0.0731297	no
1560	maker-Msax_10435-snap-gene-0.22	-	16921	21264	2419	665	1024	640	681	1013	979	1264	769	3.4844	5.0526	2.9661	4.2928	4.7516	5.0328	6.2902	3.7335	0.26415	0.183551	0.926237	0.0449906	no
1561	Msax_10435:hit:86906:3.2.0.0	+	16921	21227	2398	658	1017	629	674	1005	976	1256	760	3.4779	5.062	2.9407	4.2859	4.7553	5.0614	6.3051	3.7221	0.26675	0.183423	0.926237	0.0460755	no
1562	Msax_10435:hit:86908:3.2.0.0	-	16921	21227	2382	658	1017	629	674	1005	976	1256	760	3.5012	5.096	2.9604	4.3147	4.7873	5.0954	6.3475	3.7471	0.26675	0.183423	0.926237	0.0460755	no
1563	Msax_10435:hit:86928:4.5.0.0	-	18329	22784	984	444	680	414	403	699	615	718	487	5.7191	8.2483	4.7168	6.2451	8.0602	7.7722	8.7838	5.8124	0.209468	0.278196	0.942895	0.041278	no
1564	Msax_10435:hit:86924:3.10.0.0	-	18332	21222	966	303	466	297	278	483	442	531	339	3.9756	5.7578	3.4469	4.3883	5.6733	5.69	6.6171	4.1214	0.241152	0.21573	0.936817	0.0413873	no
1565	Msax_10435:hit:86915:3.10.0.0	-	18359	21222	1092	301	461	297	271	481	439	527	334	3.4937	5.0388	3.0492	3.7842	4.9979	4.9993	5.8095	3.5921	0.243673	0.209434	0.93406	0.0410023	no
1566	maker-Msax_10435-augustus-gene-0.20	-	22230	22784	294	95	143	67	81	152	116	112	110	4.0956	5.8055	2.5549	4.2011	5.8662	4.9066	4.5859	4.3941	0.150299	0.539047	0.955271	0.0707186	no
1567	Msax_10435:hit:86916:3.10.0.0	-	22236	22784	309	95	143	67	81	152	116	112	110	3.8968	5.5236	2.4309	3.9972	5.5815	4.6684	4.3633	4.1808	0.150299	0.539047	0.955271	0.0707186	no
1568	Msax_10435:hit:86925:3.10.0.0	-	22236	22784	288	95	143	67	81	152	116	112	110	4.1809	5.9264	2.6081	4.2887	5.9885	5.0088	4.6814	4.4856	0.150299	0.539047	0.955271	0.0707186	no
1569	Msax_10437:hit:87002:4.5.0.0	-	500	12562	561	8	2	7	3	10	2	5	8	0.1807	0.0426	0.1399	0.0815	0.2023	0.0443	0.1073	0.1675	0.133057	0.693793	NA	0.395525	NA
1570	Msax_10437:hit:87001:4.5.0.0	+	1083	12700	738	8	2	6	1	9	2	6	8	0.1374	0.0323	0.0911	0.0207	0.1384	0.0337	0.0979	0.1273	0.280359	0.402966	NA	0.4441	NA
1571	Msax_10440:hit:87032:4.5.0.0	+	1164	1820	483	0	0	37	0	2	0	0	1	0	0	0.8588	0	0.047	0	0	0.0243	-0.153455	0.320493	NA	7.5164	NA
1572	Msax_10441:hit:87059:4.5.0.0	-	1086	4124	666	20	13	38	9	10	8	10	10	0.3806	0.233	0.6397	0.2061	0.1704	0.1494	0.1807	0.1763	-0.161215	0.633645	NA	0.28121	NA
1573	Msax_10441:hit:87060:4.5.0.0	-	4607	9964	432	6	36	20	12	33	5	33	13	0.176	0.9946	0.519	0.4236	0.8668	0.1439	0.9196	0.3534	-0.407046	0.222623	0.93929	0.240125	no
1574	Msax_10441:hit:87057:4.5.0.0	+	6829	36163	5442	51	134	161	49	130	59	181	56	0.1188	0.2939	0.3317	0.1373	0.271	0.1348	0.4004	0.1209	-0.21817	0.455809	0.951231	0.133146	no
1575	Msax_10441:hit:87054:4.5.0.0	+	6877	20265	1365	29	88	77	23	71	30	120	37	0.2693	0.7695	0.6324	0.2569	0.5902	0.2733	1.0583	0.3183	-0.069144	0.824972	0.980094	0.174148	no
1576	Msax_10441:hit:87061:4.5.0.0	-	18782	40291	2559	29	63	105	36	75	43	96	26	0.1436	0.2938	0.46	0.2145	0.3325	0.209	0.4516	0.1193	-0.279818	0.343487	0.944151	0.131033	no
1577	Msax_10441:hit:87056:4.5.0.0	-	20469	27040	762	20	35	65	23	39	21	47	13	0.3327	0.5482	0.9563	0.4603	0.5807	0.3427	0.7425	0.2004	-0.38063	0.208638	0.932931	0.132424	no
1578	Msax_10442:hit:87074:4.5.0.0	-	5932	7859	459	7	6	11	4	3	11	4	1	0.1933	0.156	0.2687	0.1329	0.0742	0.298	0.1049	0.0256	0.0698897	0.835174	NA	0.453461	NA
1579	maker-Msax_10443-augustus-gene-0.7	+	2905	3903	493	4	0	14	1	11	1	4	9	0.1028	0	0.3184	0.0309	0.2532	0.0252	0.0977	0.2144	-0.0680028	0.82469	NA	0.937685	NA
1580	Msax_10443:hit:87092:3.2.0.0	+	2954	3903	445	4	0	14	1	11	1	4	9	0.1139	0	0.3527	0.0343	0.2805	0.0279	0.1082	0.2375	-0.0680028	0.82469	NA	0.937685	NA
1581	Msax_10443:hit:87093:3.2.0.0	+	2954	3903	444	4	0	14	1	11	1	4	9	0.1142	0	0.3535	0.0343	0.2811	0.028	0.1084	0.2381	-0.0680028	0.82469	NA	0.937685	NA
1582	Msax_10443:hit:87102:4.5.0.0	-	6098	13515	1164	39	115	68	30	31	106	73	57	0.4247	1.1792	0.6549	0.393	0.3022	1.1325	0.755	0.5751	0.290357	0.350455	0.944151	0.171345	no
1583	Msax_10443:hit:87098:4.5.0.0	-	6578	13942	846	29	88	39	20	27	72	58	44	0.4345	1.2415	0.5168	0.3605	0.3621	1.0583	0.8253	0.6108	0.327078	0.291615	0.942895	0.162802	no
1584	Msax_10443:hit:87100:4.5.0.0	+	7802	15564	681	30	74	40	18	26	60	50	36	0.5584	1.297	0.6585	0.403	0.4332	1.0956	0.8838	0.6208	0.291303	0.331645	0.943501	0.134479	no
1585	Msax_10444:hit:87130:4.5.0.0	+	4821	34048	3435	207	276	232	164	247	217	207	188	0.7638	0.959	0.7572	0.728	0.8159	0.7856	0.7254	0.6428	0.0438908	0.79913	0.975696	0.0282769	no
1586	Msax_10444:hit:87132:4.5.0.0	-	5353	19476	846	89	149	116	79	112	107	97	99	1.3334	2.1022	1.5372	1.4239	1.5021	1.5728	1.3802	1.3743	-0.00260446	0.989563	0.998329	0.0368018	no
1587	Msax_10444:hit:87128:4.5.0.0	+	8923	18097	837	65	115	94	71	85	86	78	83	0.9843	1.6399	1.2591	1.2935	1.1523	1.2777	1.1218	1.1646	-0.0230475	0.91297	0.990642	0.0415922	no
1588	Msax_10444:hit:87129:4.5.0.0	+	24216	33965	420	80	86	77	62	98	79	89	66	2.4142	2.444	2.0554	2.251	2.6475	2.3391	2.5509	1.8455	0.139182	0.492729	0.952846	0.035926	no
1589	Msax_10445:hit:87148:4.5.0.0	-	2864	14805	585	67	59	50	54	70	50	58	40	1.4516	1.2038	0.9582	1.4076	1.3577	1.0629	1.1935	0.803	0.0550667	0.827715	0.980599	0.070316	no
1590	Msax_10445:hit:87150:4.5.0.0	-	8599	10695	1569	23	17	17	16	25	25	17	15	0.1858	0.1293	0.1215	0.1555	0.1808	0.1981	0.1304	0.1123	0.217317	0.471493	0.952189	0.111664	no
1591	snap_masked-Msax_10445-processed-gene-0.2	-	8599	10695	1569	23	17	17	16	25	25	17	15	0.1858	0.1293	0.1215	0.1555	0.1808	0.1981	0.1304	0.1123	0.217317	0.471493	0.952189	0.111664	no
1592	Msax_10445:hit:87151:4.5.0.0	-	12609	20406	1143	17	15	16	16	18	11	27	15	0.1885	0.1566	0.1569	0.2135	0.1787	0.1197	0.2844	0.1541	0.183331	0.547154	NA	0.109944	NA
1593	Msax_10446:hit:87183:4.5.0.0	+	20419	47173	4158	660	2308	903	581	983	686	1316	725	2.0119	6.6252	2.4347	2.1307	2.6825	2.0517	3.81	2.0477	-0.226834	0.397264	0.944773	0.104424	no
1594	Msax_10446:hit:87186:4.5.0.0	+	20793	40054	4674	372	577	524	287	464	365	506	377	1.0088	1.4734	1.2569	0.9363	1.1264	0.9711	1.3032	0.9473	0.0144237	0.922238	0.991267	0.0208394	no
1595	Msax_10446:hit:87190:4.5.0.0	-	37412	45868	867	298	1344	410	286	467	324	652	346	4.3565	18.5024	5.3016	5.0301	6.1117	4.6472	9.0527	4.6868	-0.310715	0.289671	0.942895	0.143415	no
1596	Msax_10446:hit:87187:4.5.0.0	+	42045	47173	1506	220	1576	287	215	417	222	684	256	1.8516	12.4905	2.1365	2.1769	3.1418	1.8331	5.4674	1.9964	-0.404971	0.218213	0.939229	0.259251	no
1597	maker-Msax_10446-augustus-gene-0.12	+	42094	44011	382	77	518	97	70	124	65	196	95	2.5548	16.1851	2.8468	2.7942	3.6832	2.116	6.1765	2.9207	-0.420896	0.201999	0.930927	0.260455	no
1598	Msax_10446:hit:87176:3.2.0.0	+	42094	43973	344	77	518	97	70	124	65	196	95	2.8371	17.9729	3.1613	3.1029	4.09	2.3497	6.8588	3.2433	-0.420896	0.201999	0.930927	0.260455	no
1599	Msax_10446:hit:87175:3.2.0.0	+	42103	43973	342	77	518	97	70	124	65	196	95	2.8537	18.0781	3.1797	3.121	4.114	2.3635	6.8989	3.2623	-0.420896	0.201999	0.930927	0.260455	no
1600	Msax_10446:hit:87178:3.10.0.0	+	43066	43972	411	77	515	96	70	120	64	194	95	2.3746	14.9559	2.6186	2.5971	3.3129	1.9364	5.6821	2.7146	-0.416986	0.206615	0.932642	0.262278	no
1601	Msax_10446:hit:87181:3.10.0.0	+	43078	43972	285	77	515	96	70	120	64	194	95	3.4244	21.568	3.7764	3.7453	4.7775	2.7926	8.1942	3.9147	-0.416986	0.206615	0.932642	0.262278	no
1602	maker-Msax_10446-augustus-gene-0.13	+	45059	47173	726	126	857	144	124	259	130	409	128	2.1997	14.0894	2.2237	2.6044	4.0479	2.2268	6.7817	2.0706	-0.376127	0.254946	0.9399	0.267006	no
1603	Msax_10446:hit:87179:3.10.0.0	+	45083	47173	870	118	835	140	119	258	122	391	124	1.7191	11.4555	1.8041	2.0857	3.3648	1.7438	5.4101	1.6739	-0.398028	0.228688	0.93929	0.268631	no
1604	Msax_10446:hit:87182:3.10.0.0	+	45083	47173	702	118	835	140	119	258	122	391	124	2.1305	14.197	2.2358	2.5849	4.1701	2.1612	6.7049	2.0745	-0.398028	0.228688	0.93929	0.268631	no
1605	Msax_10450:hit:87262:4.5.0.0	+	1167	23819	2334	7	10	12	2	6	6	8	12	0.038	0.0511	0.0576	0.0131	0.0292	0.032	0.0413	0.0604	0.215734	0.524857	NA	0.241616	NA
1606	Msax_10450:hit:87264:4.5.0.0	+	38062	62674	5808	116	69	173	56	71	148	59	118	0.2531	0.1418	0.3339	0.147	0.1387	0.3169	0.1223	0.2386	0.368973	0.231765	0.93929	0.170497	no
1607	Msax_10450:hit:87261:4.5.0.0	+	40343	54043	2403	80	52	135	40	42	100	43	80	0.422	0.2583	0.6298	0.2538	0.1983	0.5175	0.2154	0.391	0.295883	0.349053	0.944151	0.189195	no
1608	Msax_10455:hit:87391:4.5.0.0	-	35159	50427	1887	8	1	9	6	1	5	9	4	0.0537	0.0063	0.0535	0.0485	0.006	0.033	0.0574	0.0249	0.275542	0.40768	NA	0.503433	NA
1609	Msax_10456:hit:87412:4.5.0.0	+	989	26114	6147	6	0	744	0	0	1	0	5	0.0124	0	1.3569	0	0	0.002	0	0.0096	-0.12259	0.373245	0.94418	10	no
1610	Msax_10456:hit:87411:4.5.0.0	+	5177	25686	4896	5	0	720	0	0	1	0	5	0.0129	0	1.6487	0	0	0.0025	0	0.012	-0.122906	0.372004	0.94418	10	no
1611	Msax_10459:hit:87449:4.5.0.0	+	8653	14828	750	25	19	35	20	34	21	28	21	0.4225	0.3024	0.5232	0.4066	0.5144	0.3482	0.4494	0.3288	0.00486237	0.986255	0.998069	0.085753	no
1612	Msax_10459:hit:87450:4.5.0.0	-	9540	13632	768	18	14	21	16	16	17	21	15	0.2971	0.2176	0.3066	0.3177	0.2364	0.2753	0.3292	0.2294	0.188306	0.527264	0.955271	0.0963414	no
1613	maker-Msax_10460-augustus-gene-0.16	+	1	6496	2142	189	158	280	126	141	195	211	315	1.1184	0.8804	1.4655	0.897	0.7469	1.1321	1.1858	1.7271	0.477954	0.0657033	0.846213	0.0904492	no
1614	Msax_10460:hit:87480:4.5.0.0	+	1	14825	2769	288	213	453	180	248	313	307	520	1.3183	0.9181	1.8341	0.9912	1.0162	1.4057	1.3346	2.2055	0.49022	0.0701687	0.847034	0.105805	no
1615	Msax_10460:hit:87484:4.5.0.0	+	22	6870	2049	189	158	280	126	141	195	211	315	1.1691	0.9204	1.532	0.9377	0.7808	1.1835	1.2396	1.8055	0.477954	0.0657033	0.846213	0.0904492	no
1616	Msax_10460:hit:87464:3.2.0.0	+	2213	3777	218	34	27	62	26	32	38	56	64	1.9768	1.4783	3.1885	1.8186	1.6655	2.1677	3.0923	3.4478	0.439572	0.127275	0.897287	0.111613	no
1617	Msax_10460:hit:87468:3.2.0.0	+	2213	3777	501	34	27	62	26	32	38	56	64	0.8602	0.6432	1.3874	0.7913	0.7247	0.9432	1.3456	1.5003	0.439572	0.127275	0.897287	0.111613	no
1618	Msax_10460:hit:87472:3.10.0.0	+	2228	3777	723	33	23	61	20	31	31	55	62	0.5785	0.3797	0.9459	0.4218	0.4865	0.5332	0.9157	1.0071	0.457042	0.129465	0.898698	0.136243	no
1619	Msax_10460:hit:87476:3.10.0.0	+	2228	3777	486	33	23	61	20	31	31	55	62	0.8606	0.5649	1.4071	0.6275	0.7238	0.7932	1.3623	1.4982	0.457042	0.129465	0.898698	0.136243	no
1620	Msax_10460:hit:87465:3.2.0.0	-	3980	6492	918	112	78	165	70	89	120	127	169	1.5464	1.0141	2.0151	1.1627	1.1	1.6256	1.6654	2.1621	0.494793	0.058586	0.838836	0.0888972	no
1621	Msax_10460:hit:87469:3.2.0.0	+	3980	6496	1081	112	78	165	70	89	120	127	169	1.3132	0.8612	1.7112	0.9874	0.9342	1.3805	1.4143	1.836	0.494793	0.058586	0.838836	0.0888972	no
1622	Msax_10460:hit:87477:3.10.0.0	+	4321	6157	624	80	51	121	46	60	88	85	129	1.625	0.9755	2.1739	1.1241	1.091	1.7537	1.6398	2.4279	0.530082	0.0596777	0.839389	0.112104	no
1623	Msax_10460:hit:87473:3.10.0.0	+	4324	5926	837	79	50	119	45	58	87	84	127	1.1963	0.713	1.5939	0.8198	0.7863	1.2926	1.2081	1.782	0.538703	0.0562262	0.834625	0.112932	no
1624	Msax_10460:hit:87485:4.5.0.0	+	8791	19901	3033	275	147	468	165	219	271	242	424	1.1492	0.5785	1.7299	0.8295	0.8193	1.1111	0.9605	1.6418	0.38201	0.194184	0.928148	0.143428	no
1625	Msax_10460:hit:87486:4.5.0.0	-	10031	19211	987	180	88	292	110	140	163	129	276	2.3115	1.0642	3.3167	1.6994	1.6094	2.0537	1.5733	3.2841	0.348129	0.25297	0.9399	0.164091	no
1626	Msax_10460:hit:87481:4.5.0.0	+	18388	19572	870	138	62	232	82	82	123	106	185	2.0105	0.8506	2.9896	1.4372	1.0694	1.7581	1.4667	2.4973	0.347925	0.261393	0.9399	0.175957	no
1627	maker-Msax_10460-augustus-gene-0.18	-	20226	27539	1497	61	110	192	57	64	49	57	64	0.5165	0.877	1.4379	0.5806	0.4851	0.407	0.4584	0.5021	-0.48502	0.0924164	0.864062	0.122451	no
1628	Msax_10460:hit:87482:4.5.0.0	-	20226	27539	1293	61	110	192	57	64	49	57	64	0.598	1.0154	1.6647	0.6722	0.5616	0.4713	0.5307	0.5813	-0.48502	0.0924164	0.864062	0.122451	no
1629	Msax_10460:hit:87487:4.5.0.0	-	20226	27950	2175	61	110	192	57	64	49	57	64	0.3555	0.6036	0.9897	0.3996	0.3339	0.2802	0.3155	0.3456	-0.48502	0.0924164	0.864062	0.122451	no
1630	Msax_10460:hit:87466:3.2.0.0	+	20444	21706	487	21	28	48	18	26	16	12	24	0.5465	0.6862	1.105	0.5636	0.6058	0.4086	0.2966	0.5788	-0.332834	0.281605	0.942895	0.138457	no
1631	Msax_10460:hit:87470:3.2.0.0	-	20444	21706	476	21	28	48	18	26	16	12	24	0.5592	0.7021	1.1305	0.5766	0.6198	0.418	0.3035	0.5921	-0.332834	0.281605	0.942895	0.138457	no
1632	Msax_10460:hit:87474:3.10.0.0	-	20444	21704	732	21	28	48	18	26	16	12	24	0.3636	0.4566	0.7352	0.375	0.403	0.2718	0.1973	0.3851	-0.332834	0.281605	0.942895	0.138457	no
1633	Msax_10460:hit:87478:3.10.0.0	-	20444	21704	474	21	28	48	18	26	16	12	24	0.5615	0.7051	1.1353	0.5791	0.6224	0.4198	0.3048	0.5946	-0.332834	0.281605	0.942895	0.138457	no
1634	Msax_10460:hit:87488:4.5.0.0	-	29411	32168	1014	7	4	12	5	8	6	7	4	0.0875	0.0471	0.1327	0.0752	0.0895	0.0736	0.0831	0.0463	-0.0413126	0.90329	NA	0.239788	NA
1635	maker-Msax_10460-snap-gene-0.22	-	29414	32939	1158	7	4	12	5	8	6	8	7	0.0766	0.0412	0.1162	0.0658	0.0784	0.0644	0.0832	0.071	0.080342	0.812429	NA	0.215109	NA
1636	Msax_10462:hit:87542:4.5.0.0	+	5674	6180	507	11	15	7	7	17	6	16	4	0.275	0.3531	0.1548	0.2105	0.3805	0.1472	0.3799	0.0927	-0.0758367	0.821416	NA	0.218869	NA
1637	maker-Msax_10462-augustus-gene-0.13	+	5813	10216	791	60	81	55	36	78	45	94	31	0.9614	1.2222	0.7795	0.694	1.1189	0.7075	1.4305	0.4603	0.0552722	0.836655	0.981902	0.0882768	no
1638	Msax_10462:hit:87528:3.2.0.0	+	5813	10216	802	60	81	55	36	78	45	94	31	0.9482	1.2055	0.7688	0.6845	1.1035	0.6978	1.4109	0.454	0.0552722	0.836655	0.981902	0.0882768	no
1639	Msax_10462:hit:87531:3.2.0.0	+	5813	10216	890	60	81	55	36	78	45	94	31	0.8545	1.0863	0.6928	0.6168	0.9944	0.6288	1.2714	0.4091	0.0552722	0.836655	0.981902	0.0882768	no
1640	Msax_10462:hit:87534:3.10.0.0	+	5869	9253	631	48	59	36	27	59	37	68	21	0.9642	1.116	0.6396	0.6525	1.0609	0.7292	1.2973	0.3909	0.105504	0.709381	0.965733	0.103811	no
1641	Msax_10462:hit:87537:3.10.0.0	+	5869	9253	522	48	59	36	27	59	37	68	21	1.1655	1.3491	0.7732	0.7887	1.2825	0.8814	1.5682	0.4725	0.105504	0.709381	0.965733	0.103811	no
1642	Msax_10462:hit:87540:4.5.0.0	+	5869	7002	255	18	18	14	9	23	11	23	9	0.8947	0.8425	0.6155	0.5382	1.0234	0.5364	1.0858	0.4145	0.0902804	0.77389	NA	0.131704	NA
1643	Msax_10462:hit:87543:4.5.0.0	+	6658	10675	519	61	80	53	35	77	43	91	30	1.4897	1.8398	1.1449	1.0283	1.6834	1.0303	2.1107	0.6789	0.0553563	0.838601	0.981979	0.0927541	no
1644	Msax_10462:hit:87544:4.5.0.0	+	10926	14399	1512	43	20	33	20	39	34	18	16	0.3605	0.1579	0.2447	0.2017	0.2927	0.2796	0.1433	0.1243	0.156881	0.621844	0.958215	0.174904	no
1645	Msax_10462:hit:87541:4.5.0.0	+	13604	20378	798	141	96	134	86	126	101	86	95	2.2395	1.4359	1.8826	1.6433	1.7916	1.5739	1.2973	1.3981	0.133611	0.594534	0.955772	0.076931	no
1646	Msax_10462:hit:87545:4.5.0.0	+	15244	20378	1131	139	93	126	84	122	99	85	95	1.5577	0.9815	1.249	1.1325	1.2239	1.0885	0.9047	0.9865	0.165385	0.509123	0.953884	0.0761788	no
1647	maker-Msax_10462-augustus-gene-0.14	+	15336	20378	942	139	91	126	83	122	99	85	95	1.8703	1.153	1.4996	1.3436	1.4695	1.3069	1.0862	1.1844	0.174011	0.488967	0.952846	0.0771326	no
1648	Msax_10462:hit:87529:3.2.0.0	+	17420	20192	543	78	57	78	51	72	60	46	53	1.8207	1.2529	1.6104	1.4322	1.5045	1.3741	1.0198	1.1463	0.0811301	0.757191	0.970905	0.082472	no
1649	Msax_10462:hit:87532:3.2.0.0	+	17420	20192	537	78	57	78	51	72	60	46	53	1.841	1.2669	1.6284	1.4482	1.5213	1.3895	1.0312	1.1591	0.0811301	0.757191	0.970905	0.082472	no
1650	Msax_10462:hit:87535:3.10.0.0	+	17667	20192	504	71	53	75	48	70	57	46	50	1.7855	1.2551	1.6683	1.4522	1.5759	1.4064	1.0987	1.1651	0.0683208	0.791061	0.974562	0.0763874	no
1651	Msax_10462:hit:87538:3.10.0.0	+	17667	20192	504	71	53	75	48	70	57	46	50	1.7855	1.2551	1.6683	1.4522	1.5759	1.4064	1.0987	1.1651	0.0683208	0.791061	0.974562	0.0763874	no
1652	Msax_10462:hit:87547:4.5.0.0	-	18315	23144	864	149	112	177	98	181	149	108	109	2.1858	1.5472	2.2967	1.7296	2.377	2.1446	1.5047	1.4816	0.0739322	0.764133	0.971633	0.0741675	no
1653	Msax_10462:hit:87530:3.2.0.0	-	20631	21300	670	66	58	87	45	94	78	56	45	1.2486	1.0332	1.4558	1.0242	1.5919	1.4477	1.0062	0.7888	0.0111515	0.965654	0.996769	0.0793004	no
1654	Msax_10462:hit:87533:3.2.0.0	-	20631	21300	670	66	58	87	45	94	78	56	45	1.2486	1.0332	1.4558	1.0242	1.5919	1.4477	1.0062	0.7888	0.0111515	0.965654	0.996769	0.0793004	no
1655	maker-Msax_10462-exonerate_protein2genome-gene-0.12	+	20737	20922	186	38	29	44	15	39	42	24	25	2.5895	1.8609	2.6521	1.2297	2.3791	2.808	1.5533	1.5785	0.212302	0.473073	0.952326	0.118684	no
1656	Msax_10462:hit:87536:3.10.0.0	+	20737	20919	183	38	29	44	15	39	41	24	25	2.6319	1.8915	2.6956	1.2499	2.4181	2.7861	1.5787	1.6044	0.204106	0.489348	0.952846	0.117202	no
1657	Msax_10462:hit:87539:3.10.0.0	+	20737	20919	183	38	29	44	15	39	41	24	25	2.6319	1.8915	2.6956	1.2499	2.4181	2.7861	1.5787	1.6044	0.204106	0.489348	0.952846	0.117202	no
1658	maker-Msax_10463-snap-gene-0.19	-	408	17979	4692	122	115	192	38	140	138	191	124	0.3296	0.2925	0.4588	0.1235	0.3386	0.3658	0.49	0.3104	0.394568	0.144098	0.908711	0.100312	no
1659	Msax_10463:hit:87608:4.5.0.0	-	408	17960	4725	122	115	192	38	140	138	191	124	0.3273	0.2905	0.4556	0.1226	0.3362	0.3632	0.4866	0.3082	0.394568	0.144098	0.908711	0.100312	no
1660	Msax_10463:hit:87603:4.5.0.0	+	6878	11622	1425	38	44	71	14	71	63	82	61	0.338	0.3685	0.5586	0.1498	0.5653	0.5498	0.6927	0.5027	0.397659	0.174033	0.922418	0.124728	no
1661	Msax_10463:hit:87598:4.5.0.0	+	7159	11323	639	34	36	59	13	65	58	77	53	0.6744	0.6724	1.0351	0.3102	1.1542	1.1287	1.4506	0.9741	0.444784	0.12973	0.898698	0.124281	no
1662	Msax_10463:hit:87601:4.5.0.0	-	12399	17515	375	67	61	56	15	55	59	86	47	2.2645	1.9415	1.6742	0.6099	1.6642	1.9565	2.7607	1.4719	0.578389	0.0307076	0.760569	0.0860137	no
1663	Msax_10463:hit:87604:4.5.0.0	+	13097	24143	1476	58	51	49	12	47	54	70	41	0.4981	0.4124	0.3722	0.124	0.3613	0.455	0.5709	0.3262	0.589876	0.0309438	0.760569	0.0903867	no
1664	Msax_10464:hit:87616:4.5.0.0	+	1322	2810	327	6	16	16	17	16	10	20	11	0.2326	0.584	0.5486	0.7927	0.5552	0.3803	0.7363	0.3951	-0.235549	0.458969	NA	0.136792	NA
1665	Msax_10464:hit:87617:4.5.0.0	+	4491	5084	594	24	29	36	12	21	27	36	18	0.5121	0.5827	0.6795	0.3081	0.4011	0.5653	0.7296	0.3559	0.236947	0.408215	0.945577	0.0922453	no
1666	Msax_10465:hit:87647:4.5.0.0	+	1226	23432	2361	69	121	84	81	77	99	133	66	0.3704	0.6117	0.3989	0.5231	0.37	0.5214	0.6781	0.3283	0.14119	0.548333	0.955482	0.0604037	no
1667	Msax_10465:hit:87650:4.5.0.0	+	12472	21147	1440	52	70	54	57	53	64	90	46	0.4577	0.5802	0.4204	0.6036	0.4176	0.5527	0.7524	0.3752	0.213971	0.372413	0.94418	0.0589293	no
1668	Msax_10465:hit:87651:4.5.0.0	+	21522	23432	705	20	64	33	29	29	42	49	25	0.3596	1.0835	0.5248	0.6272	0.4667	0.7408	0.8367	0.4165	-0.0134943	0.962826	0.99646	0.10975	no
1669	Msax_10465:hit:87648:4.5.0.0	-	30467	30724	258	25	177	59	52	61	43	160	52	1.2282	8.1884	2.5638	3.0734	2.6827	2.0726	7.4654	2.367	-0.126717	0.698148	0.965251	0.235432	no
1670	Msax_10468:hit:87704:4.5.0.0	+	85	4528	2118	23	21	83	22	18	22	26	36	0.1376	0.1183	0.4393	0.1584	0.0964	0.1292	0.1478	0.1996	-0.132344	0.688717	0.964538	0.238142	no
1671	Msax_10468:hit:87701:4.5.0.0	+	511	2047	693	13	10	42	11	6	11	11	18	0.2378	0.1722	0.6795	0.242	0.0982	0.1974	0.1911	0.305	-0.084004	0.80485	NA	0.326214	NA
1672	Msax_10469:hit:87727:4.5.0.0	+	2735	11068	726	19	15	15	10	5	15	10	15	0.3317	0.2466	0.2316	0.21	0.0781	0.2569	0.1658	0.2426	0.378546	0.251563	NA	0.192535	NA
1673	Msax_10469:hit:87726:4.5.0.0	+	2840	3248	150	7	13	8	7	5	12	6	11	0.5915	1.0344	0.5979	0.7116	0.3782	0.9948	0.4815	0.8612	0.195307	0.562054	NA	0.214106	NA
1674	Msax_10471:hit:87782:4.5.0.0	+	14306	20554	921	35	28	22	17	22	22	22	22	0.4817	0.3629	0.2678	0.2815	0.271	0.297	0.2876	0.2805	0.307907	0.289041	0.942895	0.0974144	no
1675	Msax_10471:hit:87780:4.5.0.0	-	15793	21479	939	24	18	16	10	15	21	16	15	0.324	0.2288	0.191	0.1624	0.1813	0.2781	0.2051	0.1876	0.429585	0.15781	NA	0.108776	NA
1676	Msax_10471:hit:87784:4.5.0.0	-	15793	21479	2208	24	18	16	10	15	21	16	15	0.1378	0.0973	0.0812	0.0691	0.0771	0.1183	0.0872	0.0798	0.429585	0.15781	NA	0.108776	NA
1677	Msax_10471:hit:87785:4.5.0.0	-	27152	41120	1374	446	291	542	289	555	599	314	498	4.1142	2.5279	4.4224	3.2073	4.5832	5.4213	2.751	4.2566	0.313233	0.239271	0.939551	0.100945	no
1678	Msax_10471:hit:87781:4.5.0.0	-	39292	40953	294	89	57	135	49	115	104	62	90	3.8369	2.3141	5.1479	2.5414	4.4383	4.399	2.5386	3.5952	0.162301	0.569394	0.955772	0.119174	no
1679	Msax_10472:hit:87788:4.5.0.0	+	547	2429	636	53	67	52	33	79	73	58	64	1.0562	1.2574	0.9166	0.7912	1.4094	1.4274	1.0978	1.1818	0.286585	0.234249	0.93929	0.0595117	no
1680	Msax_10472:hit:87787:4.5.0.0	+	831	2169	459	53	67	52	33	79	73	58	64	1.4635	1.7422	1.2701	1.0963	1.9529	1.9778	1.5211	1.6375	0.286585	0.234249	0.93929	0.0595117	no
1681	Msax_10473:hit:87808:4.5.0.0	+	697	8955	717	6	8	12	6	9	4	7	4	0.1061	0.1332	0.1876	0.1276	0.1424	0.0694	0.1175	0.0655	-0.308121	0.361434	NA	0.190453	NA
1682	Msax_10474:hit:87843:4.5.0.0	+	419	7559	1269	12	18	24	6	27	22	17	14	0.1199	0.1693	0.212	0.0721	0.2414	0.2156	0.1613	0.1296	0.0276466	0.930091	NA	0.141261	NA
1683	Msax_10474:hit:87846:4.5.0.0	+	3067	8498	1422	16	19	24	5	25	23	22	11	0.1426	0.1595	0.1892	0.0536	0.1995	0.2011	0.1862	0.0908	0.153671	0.627623	0.95914	0.148935	no
1684	Msax_10474:hit:87847:4.5.0.0	+	12586	54758	9918	7	9	83	4	8	13	25	17	0.0089	0.0108	0.0938	0.0061	0.0092	0.0163	0.0303	0.0201	-0.216334	0.519026	0.954271	0.58076	no
1685	Msax_10474:hit:87848:4.5.0.0	-	13340	28289	1248	2	2	29	1	0	6	9	4	0.0203	0.0191	0.2605	0.0122	0	0.0598	0.0868	0.0376	-0.102039	0.731169	NA	1.1387	NA
1686	Msax_10474:hit:87844:4.5.0.0	+	27045	54800	3333	5	7	68	3	7	10	17	15	0.019	0.0251	0.2287	0.0137	0.0238	0.0373	0.0614	0.0529	-0.243993	0.464037	NA	0.613269	NA
1687	Msax_10477:hit:87904:4.5.0.0	-	13354	16436	345	51	44	59	31	38	52	31	51	1.8737	1.5222	1.9173	1.3702	1.2498	1.8744	1.0817	1.7361	0.268768	0.331822	0.943501	0.0952438	no
1688	Msax_10478:hit:87950:4.5.0.0	-	25046	28081	468	11	18	6	5	13	10	15	3	0.2979	0.4591	0.1437	0.1629	0.3152	0.2657	0.3858	0.0753	0.0594345	0.860574	NA	0.250832	NA
1689	Msax_10478:hit:87952:4.5.0.0	-	25048	31140	900	31	108	23	36	92	50	67	15	0.4366	1.4323	0.2865	0.6099	1.1599	0.6909	0.8962	0.1957	-0.306673	0.347821	0.944151	0.228087	no
1690	maker-Msax_10478-exonerate_protein2genome-gene-0.3	+	30914	31048	135	14	47	5	10	48	19	29	6	1.3144	4.1554	0.4152	1.1295	4.0343	1.7502	2.5859	0.522	-0.241422	0.47842	0.95239	0.376702	no
1691	Msax_10478:hit:87946:3.2.0.0	-	30914	31172	259	18	71	11	24	78	37	51	8	0.8809	3.2719	0.4761	1.413	3.4171	1.7765	2.3704	0.3628	-0.281787	0.405661	0.945577	0.333391	no
1692	Msax_10478:hit:87947:3.2.0.0	-	30914	31172	259	18	71	11	24	78	37	51	8	0.8809	3.2719	0.4761	1.413	3.4171	1.7765	2.3704	0.3628	-0.281787	0.405661	0.945577	0.333391	no
1693	Msax_10478:hit:87948:3.10.0.0	+	30914	31045	132	13	47	5	10	48	19	27	6	1.2483	4.2498	0.4247	1.1552	4.126	1.79	2.4623	0.5338	-0.273601	0.421763	0.9463	0.373912	no
1694	Msax_10478:hit:87949:3.10.0.0	+	30914	31045	132	13	47	5	10	48	19	27	6	1.2483	4.2498	0.4247	1.1552	4.126	1.79	2.4623	0.5338	-0.273601	0.421763	0.9463	0.373912	no
1695	Msax_10480:hit:87970:3.2.0.0	-	3829	4084	256	4	5	3	4	13	9	4	10	0.198	0.2331	0.1314	0.2383	0.5762	0.4372	0.1881	0.4588	0.163623	0.630378	NA	0.349177	NA
1696	Msax_10480:hit:87971:3.2.0.0	-	3829	4084	256	4	5	3	4	13	9	4	10	0.198	0.2331	0.1314	0.2383	0.5762	0.4372	0.1881	0.4588	0.163623	0.630378	NA	0.349177	NA
1697	Msax_10480:hit:87972:3.10.0.0	-	3970	4083	114	3	5	3	4	11	9	4	6	0.3335	0.5235	0.295	0.535	1.0948	0.9818	0.4224	0.6181	0.0717286	0.832821	NA	0.334749	NA
1698	Msax_10480:hit:87973:3.10.0.0	-	3970	4083	114	3	5	3	4	11	9	4	6	0.3335	0.5235	0.295	0.535	1.0948	0.9818	0.4224	0.6181	0.0717286	0.832821	NA	0.334749	NA
1699	Msax_10480:hit:87975:4.5.0.0	+	4241	7081	540	22	32	53	18	32	30	28	16	0.5164	0.7073	1.1003	0.5083	0.6724	0.6909	0.6242	0.348	-0.212332	0.461302	0.951873	0.0995433	no
1700	Msax_10480:hit:87976:4.5.0.0	+	12884	15614	459	1	8	17	7	13	7	12	6	0.0276	0.208	0.4152	0.2325	0.3214	0.1896	0.3147	0.1535	-0.343045	0.312846	NA	0.267645	NA
1701	Msax_10481:hit:88007:4.5.0.0	+	1124	9827	312	10	11	2	5	11	2	7	6	0.4062	0.4208	0.0719	0.2444	0.4	0.0797	0.2701	0.2258	0.00620622	0.985419	NA	0.372338	NA
1702	Msax_10481:hit:88011:4.5.0.0	-	1329	11479	915	11	15	7	10	22	4	8	12	0.1524	0.1957	0.0858	0.1667	0.2728	0.0544	0.1052	0.154	-0.234467	0.485291	NA	0.226383	NA
1703	Msax_10481:hit:88008:4.5.0.0	+	11322	18741	1698	76	124	70	67	131	90	197	58	0.5673	0.8716	0.4622	0.6017	0.8754	0.6591	1.3966	0.4012	0.195776	0.475152	0.95239	0.103423	no
1704	Msax_10481:hit:88005:4.5.0.0	+	12494	13450	849	19	33	5	16	31	18	62	9	0.2837	0.4639	0.066	0.2874	0.4143	0.2637	0.8791	0.1245	0.242757	0.474589	0.95239	0.333816	no
1705	Msax_10481:hit:88006:4.5.0.0	-	20151	29613	1497	93	76	82	40	132	88	140	80	0.7874	0.606	0.6141	0.4074	1.0005	0.731	1.1258	0.6276	0.418566	0.0886941	0.859022	0.0696974	no
1706	Msax_10481:hit:88012:4.5.0.0	-	20152	44206	3249	94	78	92	46	153	90	151	89	0.3667	0.2865	0.3175	0.2159	0.5343	0.3445	0.5595	0.3217	0.342427	0.173184	0.922323	0.0760784	no
1707	Msax_10487:hit:88097:4.5.0.0	-	73	15976	3276	642	1514	1136	653	1191	749	1240	865	2.4839	5.5161	3.8876	3.0395	4.1251	2.8432	4.5565	3.101	-0.150921	0.3977	0.944877	0.0346331	no
1708	Msax_10487:hit:88099:4.5.0.0	-	73	16063	3639	642	1514	1136	653	1192	749	1240	865	2.2361	4.9658	3.4998	2.7363	3.7167	2.5596	4.102	2.7916	-0.151199	0.396808	0.944773	0.0346293	no
1709	maker-Msax_10487-snap-gene-0.11	-	76	3725	635	110	280	172	108	214	112	195	150	2.1956	5.263	3.0367	2.5935	3.8239	2.1934	3.6967	2.7742	-0.212756	0.320112	0.942895	0.0493432	no
1710	Msax_10487:hit:88093:3.10.0.0	-	178	3697	622	100	266	163	103	196	104	191	144	2.0377	5.1043	2.9379	2.5251	3.5754	2.0793	3.6965	2.7189	-0.202122	0.358203	0.944151	0.0531117	no
1711	Msax_10487:hit:88089:3.10.0.0	-	449	3663	639	86	245	151	98	181	95	177	132	1.7058	4.5763	2.6492	2.3386	3.214	1.8488	3.3344	2.426	-0.231107	0.300925	0.942895	0.0549891	no
1712	Msax_10487:hit:88085:3.2.0.0	+	465	3686	514	89	249	152	100	185	99	183	134	2.1946	5.7821	3.3153	2.9666	4.0839	2.3952	4.2859	3.0617	-0.214499	0.33384	0.943797	0.0540941	no
1713	Msax_10487:hit:88098:4.5.0.0	+	1261	5022	717	172	487	332	201	338	208	385	242	3.0405	8.107	5.1912	4.2747	5.3489	3.6075	6.4639	3.9639	-0.217895	0.298031	0.942895	0.0490552	no
1714	Msax_10487:hit:88090:3.10.0.0	-	3331	3651	321	45	102	82	62	81	45	77	53	1.7768	3.7927	2.8639	2.9452	2.8631	1.7433	2.8876	1.9391	-0.352136	0.0950208	0.864062	0.0381802	no
1715	Msax_10487:hit:88094:3.10.0.0	-	3331	3651	219	45	102	82	62	81	45	77	53	2.6044	5.5591	4.1977	4.3169	4.1967	2.5553	4.2325	2.8422	-0.352136	0.0950208	0.864062	0.0381802	no
1716	Msax_10487:hit:88084:3.2.0.0	+	3332	3453	122	30	65	62	39	53	32	48	29	3.1167	6.3592	5.6974	4.8745	4.9292	3.2618	4.7362	2.7917	-0.409277	0.075994	0.847034	0.0440223	no
1717	Msax_10487:hit:88087:3.2.0.0	-	3332	3650	217	45	102	82	61	81	45	77	53	2.6284	5.6103	4.2364	4.2865	4.2353	2.5788	4.2715	2.8684	-0.347125	0.099404	0.871106	0.0379872	no
1718	maker-Msax_10487-snap-gene-0.12	-	6267	7066	456	123	264	216	99	233	140	247	157	3.4188	6.9101	5.3105	3.3105	5.7977	3.8179	6.5205	4.0435	-0.0676822	0.747569	0.969771	0.0475398	no
1719	Msax_10487:hit:88086:3.2.0.0	-	6439	6783	268	82	192	151	79	168	106	186	123	3.8781	8.551	6.3167	4.4949	7.1128	4.9186	8.3547	5.3901	-0.044788	0.835197	0.981747	0.0488166	no
1720	Msax_10487:hit:88088:3.2.0.0	-	6439	7067	399	114	239	197	97	223	130	230	145	3.6213	7.1495	5.5353	3.707	6.3416	4.0517	6.9392	4.2679	-0.0768668	0.708329	0.96565	0.0440904	no
1721	Msax_10487:hit:88091:3.10.0.0	-	6441	6792	285	82	192	151	79	168	106	186	123	3.6468	8.0409	5.9399	4.2268	6.6885	4.6252	7.8563	5.0685	-0.044788	0.835197	0.981747	0.0488166	no
1722	Msax_10487:hit:88095:3.10.0.0	-	6441	7066	396	112	238	197	95	223	130	229	144	3.5848	7.1735	5.5772	3.6581	6.3896	4.0824	6.9613	4.2706	-0.079037	0.703967	0.965482	0.0456279	no
1723	Msax_10487:hit:88096:3.10.0.0	-	6754	7171	270	82	181	142	66	153	96	163	101	3.8494	8.0013	5.8962	3.7274	6.4297	4.4215	7.2673	4.3932	-0.0763061	0.724558	0.966497	0.0488431	no
1724	Msax_10487:hit:88092:3.10.0.0	-	7070	7171	102	39	64	69	27	74	40	53	28	4.8462	7.4891	7.5839	4.0364	8.2318	4.8767	6.255	3.2239	-0.274965	0.271666	0.942895	0.0637239	no
1725	Msax_10491:hit:88151:4.5.0.0	+	896	5424	771	40	20	49	21	11	18	19	39	0.6576	0.3096	0.7125	0.4153	0.1619	0.2903	0.2967	0.5941	0.257356	0.439396	0.948846	0.252668	no
1726	Msax_10491:hit:88153:4.5.0.0	+	896	5424	792	40	20	49	21	11	18	19	39	0.6401	0.3014	0.6936	0.4043	0.1576	0.2826	0.2888	0.5783	0.257356	0.439396	0.948846	0.252668	no
1727	Msax_10491:hit:88154:4.5.0.0	-	5314	9615	318	18	28	23	17	14	15	20	23	0.7174	1.0509	0.8109	0.8152	0.4995	0.5866	0.7571	0.8494	0.0634516	0.83122	0.981072	0.103086	no
1728	Msax_10491:hit:88152:4.5.0.0	-	6802	13340	468	24	23	35	12	51	17	29	34	0.65	0.5866	0.8384	0.391	1.2365	0.4517	0.7459	0.8532	0.0189906	0.950728	0.994846	0.140351	no
1729	Msax_10491:hit:88155:4.5.0.0	-	9666	9917	252	15	11	21	9	25	8	9	20	0.7544	0.521	0.9343	0.5446	1.1256	0.3948	0.4299	0.9321	-0.0563354	0.864515	NA	0.200519	NA
1730	Msax_10491:hit:88156:4.5.0.0	-	9943	10272	330	13	17	16	5	26	9	12	16	0.4993	0.6149	0.5436	0.231	0.894	0.3392	0.4377	0.5694	-0.0597811	0.854037	NA	0.167143	NA
1731	Msax_10493:hit:88192:4.5.0.0	+	694	25573	2019	213	35	111	16	42	69	31	262	1.3372	0.2069	0.6164	0.1208	0.236	0.425	0.1848	1.524	0.929261	0.00636572	0.493635	0.416211	no
1732	Msax_10493:hit:88194:4.5.0.0	+	1168	16292	2547	123	23	71	12	20	46	21	158	0.6121	0.1078	0.3125	0.0718	0.0891	0.2246	0.0993	0.7285	0.911628	0.00742839	0.533282	0.403036	no
1733	Msax_10493:hit:88195:4.5.0.0	+	16848	32415	2835	310	243	364	137	224	208	268	342	1.3859	1.0231	1.4394	0.7369	0.8965	0.9124	1.138	1.4168	0.394184	0.108366	0.88694	0.0768793	no
1734	Msax_10493:hit:88193:4.5.0.0	-	31429	40842	2160	136	125	241	98	133	111	159	143	0.798	0.6907	1.2509	0.6918	0.6987	0.6391	0.8861	0.7775	0.0711683	0.768098	0.972338	0.0698173	no
1735	Msax_10493:hit:88198:4.5.0.0	-	31429	48874	2979	154	140	308	113	156	124	185	166	0.6552	0.5609	1.1591	0.5784	0.5942	0.5176	0.7476	0.6544	0.0142874	0.955312	0.995522	0.0842143	no
1736	Msax_10493:hit:88196:4.5.0.0	+	32588	42927	1242	81	75	153	56	85	69	100	94	0.8266	0.7208	1.3811	0.6875	0.7765	0.6909	0.9692	0.8889	0.0902365	0.72332	0.966289	0.0787457	no
1737	Msax_10494:hit:88201:4.5.0.0	-	732	2449	297	13	6	6	3	5	1	9	7	0.5548	0.2411	0.2265	0.154	0.191	0.0419	0.3648	0.2768	0.36682	0.279564	NA	0.372483	NA
1738	Msax_10495:hit:88211:4.5.0.0	-	108	7238	486	8	7	11	4	6	12	8	4	0.2086	0.1719	0.2537	0.1255	0.1401	0.3071	0.1982	0.0967	0.226143	0.50446	NA	0.226082	NA
1739	Msax_10495:hit:88210:4.5.0.0	+	228	10615	1275	7	7	14	3	4	12	7	6	0.0696	0.0655	0.1231	0.0359	0.0356	0.117	0.0661	0.0553	0.224218	0.510082	NA	0.2753	NA
1740	Msax_10498:hit:88262:4.5.0.0	+	10026	63823	13926	40	34	41	21	44	49	36	35	0.0364	0.0291	0.033	0.023	0.0359	0.0438	0.0311	0.0295	0.346232	0.183025	0.926237	0.0687857	no
1741	maker-Msax_105-augustus-gene-0.21	-	644	6463	717	1204	2208	945	1391	1923	1590	1914	1055	21.2836	36.756	14.7761	29.5826	30.4315	27.5768	32.1347	17.2805	-0.00454737	0.984938	0.997962	0.0758462	no
1742	Msax_105:hit:6097:4.5.0.0	-	644	6391	645	1204	2208	945	1391	1923	1590	1914	1055	23.6595	40.859	16.4255	32.8849	33.8285	30.6552	35.7218	19.2095	-0.00454737	0.984938	0.997962	0.0758462	no
1743	Msax_105:hit:6103:4.5.0.0	-	644	5997	1083	1204	2207	945	1391	1921	1590	1911	1052	14.0908	24.3233	9.7825	19.5852	20.1262	18.2572	21.2414	11.408	-0.00525585	0.982597	0.99783	0.0759126	no
1744	Msax_105:hit:6072:3.2.0.0	-	2400	6463	430	605	1079	486	679	945	800	926	559	17.833	29.9503	12.6711	24.0785	24.936	23.136	25.9235	15.2675	0.0214968	0.926428	0.991887	0.0682468	no
1745	Msax_105:hit:6076:3.2.0.0	-	2400	6463	427	605	1079	486	679	945	800	926	559	17.9583	30.1607	12.7601	24.2477	25.1112	23.2985	26.1057	15.3747	0.0214968	0.926428	0.991887	0.0682468	no
1746	Msax_105:hit:6080:3.10.0.0	-	2401	4447	327	605	1073	485	677	939	799	919	556	23.4502	39.1652	16.628	31.5696	32.5823	30.3854	33.8313	19.9687	0.0228084	0.92189	0.991267	0.068086	no
1747	Msax_105:hit:6088:3.10.0.0	-	2401	4474	342	605	1073	485	677	939	799	919	556	22.4216	37.4474	15.8987	30.185	31.1532	29.0527	32.3475	19.0929	0.0228084	0.92189	0.991267	0.068086	no
1748	Msax_105:hit:6098:4.5.0.0	-	8834	12220	957	873	538	1086	615	813	761	1070	1048	11.5622	6.7099	12.7223	9.7992	9.6392	9.8887	13.4593	12.8609	0.415361	0.0691573	0.847034	0.0649905	no
1749	Msax_105:hit:6104:4.5.0.0	-	8834	12382	1248	919	558	1132	647	857	801	1119	1081	9.3334	5.3366	10.169	7.9053	7.7917	7.9815	10.7936	10.1727	0.412726	0.0706624	0.847034	0.0648676	no
1750	snap_masked-Msax_105-processed-gene-0.11	-	8834	12382	1248	919	558	1132	647	857	801	1119	1081	9.3334	5.3366	10.169	7.9053	7.7917	7.9815	10.7936	10.1727	0.412726	0.0706624	0.847034	0.0648676	no
1751	Msax_105:hit:6081:3.10.0.0	-	9092	9298	207	268	156	357	184	276	243	351	372	16.4098	8.995	19.335	13.5543	15.1287	14.5983	20.4121	21.1055	0.445083	0.0736312	0.847034	0.0802652	no
1752	Msax_105:hit:6105:4.5.0.0	-	12780	38887	2139	22	40	52	44	48	22	56	50	0.1304	0.2232	0.2725	0.3137	0.2546	0.1279	0.3152	0.2745	-0.125667	0.661652	0.962368	0.109379	no
1753	Msax_105:hit:6095:4.5.0.0	+	18713	27612	1878	21	40	51	42	46	18	51	47	0.1417	0.2542	0.3045	0.341	0.2779	0.1192	0.3269	0.2939	-0.190017	0.514453	0.954271	0.115613	no
1754	Msax_105:hit:6100:4.5.0.0	+	18713	43046	2838	22	40	52	43	50	22	55	50	0.0983	0.1682	0.2054	0.231	0.1999	0.0964	0.2333	0.2069	-0.135545	0.634978	0.959222	0.106544	no
1755	augustus_masked-Msax_105-processed-gene-0.3	+	44398	51130	1080	123	455	1158	116	208	291	364	446	1.4435	5.0285	12.0207	1.6378	2.1853	3.3507	4.0572	4.8499	-0.239521	0.473903	0.95239	0.300801	no
1756	Msax_105:hit:6096:4.5.0.0	+	44398	51130	1080	123	455	1158	116	208	291	364	446	1.4435	5.0285	12.0207	1.6378	2.1853	3.3507	4.0572	4.8499	-0.239521	0.473903	0.95239	0.300801	no
1757	Msax_105:hit:6101:4.5.0.0	+	45263	48780	1425	84	297	870	83	151	203	249	325	0.7471	2.4877	6.8446	0.8882	1.2023	1.7715	2.1035	2.6785	-0.255878	0.44676	0.950511	0.319532	no
1758	Msax_105:hit:6106:4.5.0.0	-	48109	54788	357	75	291	584	67	115	167	222	256	2.6628	9.7291	18.3396	2.8618	3.6551	5.8172	7.4858	8.4216	-0.182723	0.581728	0.955772	0.275584	no
1759	Msax_105:hit:6090:3.10.0.0	+	48244	48366	123	15	60	127	20	25	39	46	59	1.5457	5.8223	11.5756	2.4794	2.3062	3.943	4.502	5.6334	-0.181739	0.586513	0.955772	0.278681	no
1760	Msax_105:hit:6083:3.10.0.0	+	48250	48366	117	15	56	124	20	23	37	46	55	1.625	5.7128	11.8818	2.6066	2.2305	3.9326	4.7329	5.5208	-0.184772	0.580284	0.955772	0.277831	no
1761	Msax_105:hit:6073:3.2.0.0	-	63280	63845	566	191	346	256	168	288	216	295	209	4.2772	7.2964	5.0707	4.5261	5.7735	4.7457	6.2742	4.3366	-0.0137453	0.931632	0.99223	0.023637	no
1762	Msax_105:hit:6077:3.2.0.0	+	63280	63845	566	191	346	256	168	288	216	295	209	4.2772	7.2964	5.0707	4.5261	5.7735	4.7457	6.2742	4.3366	-0.0137453	0.931632	0.99223	0.023637	no
1763	Msax_105:hit:6084:3.10.0.0	+	63607	63843	237	118	202	181	103	186	134	172	119	6.3106	10.173	8.562	6.627	8.9049	7.0311	8.7364	5.8969	-0.0967298	0.55954	0.955772	0.0232598	no
1764	Msax_105:hit:6091:3.10.0.0	+	63607	63843	237	118	202	181	103	186	134	172	119	6.3106	10.173	8.562	6.627	8.9049	7.0311	8.7364	5.8969	-0.0967298	0.55954	0.955772	0.0232598	no
1765	Msax_105:hit:6102:4.5.0.0	+	63607	64778	708	303	535	448	237	415	356	429	324	5.4243	9.0192	7.094	5.1044	6.6509	6.2529	7.2942	5.3745	0.00474761	0.976354	0.997266	0.0251036	no
1766	snap_masked-Msax_105-processed-gene-0.9	+	63607	64778	708	303	535	448	237	415	356	429	324	5.4243	9.0192	7.094	5.1044	6.6509	6.2529	7.2942	5.3745	0.00474761	0.976354	0.997266	0.0251036	no
1767	Msax_105:hit:6074:3.2.0.0	+	64009	64318	310	82	164	131	75	117	112	119	109	3.3527	6.3144	4.7376	3.6892	4.2824	4.4929	4.621	4.1294	0.00648496	0.973794	0.996877	0.0364108	no
1768	Msax_105:hit:6078:3.2.0.0	-	64009	64318	310	82	164	131	75	117	112	119	109	3.3527	6.3144	4.7376	3.6892	4.2824	4.4929	4.621	4.1294	0.00648496	0.973794	0.996877	0.0364108	no
1769	Msax_105:hit:6085:3.10.0.0	-	64098	64304	207	69	131	107	59	101	92	108	85	4.2249	7.5535	5.7951	4.3462	5.5362	5.5269	6.2807	4.8225	0.0363411	0.853304	0.983931	0.0340276	no
1770	Msax_105:hit:6092:3.10.0.0	-	64098	64304	207	69	131	107	59	101	92	108	85	4.2249	7.5535	5.7951	4.3462	5.5362	5.5269	6.2807	4.8225	0.0363411	0.853304	0.983931	0.0340276	no
1771	maker-Msax_105-snap-gene-0.24	-	64427	66864	426	146	245	192	83	186	157	197	133	4.3439	6.8644	5.0529	2.971	4.9541	4.5831	5.5668	3.6666	0.0681612	0.741569	0.968887	0.0447504	no
1772	Msax_105:hit:6099:4.5.0.0	-	64427	66021	330	146	243	192	83	181	157	197	132	5.6076	8.789	6.5228	3.8352	6.2234	5.9163	7.1863	4.6977	0.0781118	0.705208	0.965482	0.044588	no
1773	Msax_105:hit:6087:3.10.0.0	-	64430	66879	489	146	245	192	83	186	157	197	133	3.7843	5.9801	4.4019	2.5882	4.3159	3.9926	4.8496	3.1942	0.0681612	0.741569	0.968887	0.0447504	no
1774	Msax_105:hit:6094:3.10.0.0	-	64430	66879	438	146	245	192	83	186	157	197	133	4.2249	6.6764	4.9144	2.8896	4.8184	4.4575	5.4143	3.5662	0.0681612	0.741569	0.968887	0.0447504	no
1775	Msax_105:hit:6075:3.2.0.0	-	64455	65980	264	142	232	182	77	174	151	192	132	6.8175	10.489	7.7288	4.4475	7.4784	7.1128	8.7549	5.8721	0.11311	0.588003	0.955772	0.0457996	no
1776	Msax_105:hit:6079:3.2.0.0	-	64455	65980	261	142	232	182	77	174	151	192	132	6.8958	10.6095	7.8177	4.4986	7.5644	7.1945	8.8555	5.9396	0.11311	0.588003	0.955772	0.0457996	no
1777	Msax_105:hit:6086:3.10.0.0	-	64457	65979	321	142	232	182	77	174	150	191	132	5.6069	8.6264	6.3564	3.6578	6.1505	5.811	7.1627	4.8294	0.10918	0.600961	0.955772	0.0457628	no
1778	Msax_105:hit:6093:3.10.0.0	-	64457	65979	258	142	232	182	77	174	150	191	132	6.976	10.7329	7.9086	4.5509	7.6523	7.23	8.9118	6.0087	0.10918	0.600961	0.955772	0.0457628	no
1779	Msax_1050:hit:30602:4.5.0.0	+	2139	3131	195	5	6	7	4	9	3	6	7	0.325	0.3673	0.4024	0.3128	0.5237	0.1913	0.3704	0.4216	-0.0522182	0.878021	NA	0.228726	NA
1780	Msax_1050:hit:30603:4.5.0.0	+	8455	10548	675	39	42	43	34	43	31	33	32	0.7323	0.7427	0.7142	0.7681	0.7228	0.5711	0.5885	0.5568	-0.0543453	0.828746	0.980796	0.0591673	no
1781	snap_masked-Msax_1050-processed-gene-0.1	+	8455	10548	675	39	42	43	34	43	31	33	32	0.7323	0.7427	0.7142	0.7681	0.7228	0.5711	0.5885	0.5568	-0.0543453	0.828746	0.980796	0.0591673	no
1782	Msax_1050:hit:30600:3.10.0.0	+	8456	8785	330	18	20	17	21	18	10	17	20	0.6913	0.7234	0.5775	0.9704	0.6189	0.3768	0.6201	0.7118	-0.0431419	0.888955	0.987652	0.12485	no
1783	Msax_1050:hit:30601:3.10.0.0	+	8551	8785	150	18	20	17	19	18	10	17	20	1.521	1.5914	1.2706	1.9315	1.3616	0.829	1.3643	1.5659	-0.00877206	0.97717	0.997356	0.117341	no
1784	Msax_10501:hit:88296:4.5.0.0	+	1263	17923	1551	1391	3822	1902	2109	3602	1912	3385	1754	11.3672	29.4122	13.7482	20.7345	26.3509	15.33	26.2723	13.2813	-0.245992	0.290156	0.942895	0.0689649	no
1785	Msax_10501:hit:88297:4.5.0.0	-	18081	25647	501	3818	15086	5111	6304	10599	5932	11690	4190	96.5909	359.405	114.371	191.87	240.044	147.241	280.885	98.2199	-0.305374	0.274091	0.942895	0.120975	no
1786	Msax_10502:hit:88311:4.5.0.0	+	957	10780	1599	320	256	309	200	315	280	224	310	2.5365	1.9109	2.1665	1.9073	2.2352	2.1776	1.6864	2.2769	0.262985	0.237917	0.939385	0.0582211	no
1787	Msax_10502:hit:88310:4.5.0.0	-	3200	24091	3675	315	214	331	236	262	259	197	310	1.0864	0.695	1.0098	0.9792	0.8089	0.8764	0.6453	0.9907	0.213732	0.402126	0.944959	0.0867227	no
1788	Msax_10502:hit:88312:4.5.0.0	-	4147	20880	4224	242	165	244	179	191	192	150	217	0.7262	0.4662	0.6476	0.6462	0.5131	0.5653	0.4275	0.6033	0.20237	0.42596	0.946949	0.0844694	no
1789	maker-Msax_10502-exonerate_protein2genome-gene-0.3	-	14173	14307	135	19	5	11	10	13	14	10	12	1.7838	0.4421	0.9135	1.1295	1.0926	1.2896	0.8917	1.0439	0.423112	0.202106	NA	0.195319	NA
1790	Msax_10502:hit:88308:3.10.0.0	-	14207	14344	138	15	9	17	11	14	11	14	13	1.3777	0.7784	1.3811	1.2155	1.1511	0.9912	1.2212	1.1063	0.166866	0.597844	NA	0.127366	NA
1791	Msax_10502:hit:88309:3.10.0.0	-	14207	14344	138	15	9	17	11	14	11	14	13	1.3777	0.7784	1.3811	1.2155	1.1511	0.9912	1.2212	1.1063	0.166866	0.597844	NA	0.127366	NA
1792	Msax_10503:hit:88337:4.5.0.0	+	1395	22920	1554	999	579	910	396	663	584	549	950	8.148	4.4471	6.565	3.8857	4.8409	4.6733	4.2528	7.1795	0.436074	0.100788	0.871431	0.101239	no
1793	Msax_10507:hit:88375:4.5.0.0	-	232	2638	357	16	14	8	5	18	7	17	11	0.5681	0.4681	0.2512	0.2136	0.5721	0.2438	0.5732	0.3619	0.256801	0.435513	NA	0.178469	NA
1794	Msax_10507:hit:88376:4.5.0.0	-	238	5184	708	17	15	15	9	24	7	20	12	0.3043	0.2529	0.2375	0.1938	0.3846	0.123	0.3401	0.1991	0.0229858	0.942528	NA	0.144553	NA
1795	Msax_10510:hit:88430:4.5.0.0	+	4729	7089	801	19	15	17	6	9	19	26	12	0.3006	0.2235	0.2379	0.1142	0.1275	0.295	0.3907	0.1759	0.626986	0.0447774	NA	0.123012	NA
1796	Msax_10512:hit:88488:4.5.0.0	-	39183	54434	1302	24	18	58	15	15	29	17	14	0.2336	0.165	0.4994	0.1757	0.1307	0.277	0.1572	0.1263	-0.060278	0.855743	0.984031	0.236401	no
1797	maker-Msax_10512-augustus-gene-0.9	+	42511	54564	505	23	19	69	21	17	32	21	17	0.5773	0.4491	1.5318	0.6341	0.382	0.788	0.5006	0.3953	-0.142348	0.665582	0.962529	0.226805	no
1798	Msax_10512:hit:88483:4.5.0.0	+	42511	54416	357	18	16	48	15	11	25	16	10	0.6391	0.5349	1.5074	0.6407	0.3496	0.8708	0.5395	0.329	-0.103542	0.756371	0.970905	0.245359	no
1799	Msax_10512:hit:88486:4.5.0.0	+	42511	50524	930	6	6	18	3	6	12	5	4	0.0818	0.077	0.217	0.0492	0.0732	0.1605	0.0647	0.0505	-0.016497	0.961336	NA	0.352493	NA
1800	maker-Msax_10512-snap-gene-0.11	-	46057	54434	525	17	17	53	15	11	23	16	10	0.4104	0.3865	1.1318	0.4357	0.2377	0.5448	0.3669	0.2237	-0.194308	0.561377	0.955772	0.253136	no
1801	Msax_10512:hit:88475:3.2.0.0	+	46134	54564	474	21	19	66	21	17	29	21	17	0.5615	0.4784	1.561	0.6756	0.4069	0.7608	0.5333	0.4212	-0.17807	0.586115	0.955772	0.211792	no
1802	Msax_10512:hit:88477:3.2.0.0	+	46134	54564	468	21	19	66	21	17	29	21	17	0.5687	0.4846	1.581	0.6842	0.4122	0.7706	0.5402	0.4266	-0.17807	0.586115	0.955772	0.211792	no
1803	Msax_10512:hit:88479:3.10.0.0	-	46136	54434	513	17	17	53	15	11	23	16	10	0.42	0.3955	1.1583	0.4459	0.2433	0.5575	0.3755	0.2289	-0.194308	0.561377	0.955772	0.253136	no
1804	Msax_10512:hit:88481:3.10.0.0	-	46136	54434	336	17	17	53	15	11	23	16	10	0.6413	0.6039	1.7684	0.6807	0.3715	0.8512	0.5732	0.3495	-0.194308	0.561377	0.955772	0.253136	no
1805	Msax_10512:hit:88476:3.2.0.0	+	54779	55258	480	33	38	60	20	52	22	52	20	0.8714	0.9449	1.4014	0.6354	1.2292	0.57	1.3041	0.4893	-0.171025	0.553664	0.955669	0.10828	no
1806	Msax_10512:hit:88478:3.2.0.0	+	54779	55258	480	33	38	60	20	52	22	52	20	0.8714	0.9449	1.4014	0.6354	1.2292	0.57	1.3041	0.4893	-0.171025	0.553664	0.955669	0.10828	no
1807	maker-Msax_10512-exonerate_protein2genome-gene-0.8	-	54834	54977	144	10	13	28	13	23	6	22	6	0.8802	1.0775	2.1799	1.3766	1.8123	0.5181	1.8391	0.4893	-0.419985	0.200931	NA	0.186508	NA
1808	Msax_10512:hit:88480:3.10.0.0	-	54837	54977	141	10	13	28	13	23	6	22	6	0.8989	1.1005	2.2263	1.4059	1.8509	0.5292	1.8783	0.4998	-0.419985	0.200931	NA	0.186508	NA
1809	Msax_10512:hit:88482:3.10.0.0	-	54837	54977	141	10	13	28	13	23	6	22	6	0.8989	1.1005	2.2263	1.4059	1.8509	0.5292	1.8783	0.4998	-0.419985	0.200931	NA	0.186508	NA
1810	Msax_10513:hit:88499:4.5.0.0	-	442	17292	951	61	42	71	42	32	43	30	44	0.813	0.5271	0.837	0.6734	0.3818	0.5623	0.3797	0.5434	0.104774	0.727374	0.966543	0.138716	no
1811	Msax_10513:hit:88500:4.5.0.0	-	442	14423	1143	59	42	71	42	32	43	30	44	0.6543	0.4386	0.6964	0.5603	0.3177	0.4678	0.316	0.4521	0.0922231	0.757906	0.970905	0.135587	no
1812	Msax_10517:hit:88569:4.5.0.0	+	411	46929	9108	1992	1267	2710	1181	1553	1927	1512	2044	2.7721	1.6604	3.3357	1.9772	1.9347	2.631	1.9984	2.6356	0.31933	0.208531	0.932931	0.0886401	no
1813	Msax_10517:hit:88567:4.5.0.0	+	3040	20708	2367	715	209	903	211	344	602	249	590	3.8287	1.0539	4.277	1.3593	1.649	3.1627	1.2663	2.9274	0.431124	0.184543	0.926237	0.23773	no
1814	Msax_10517:hit:88570:4.5.0.0	-	9705	18694	1740	442	129	583	114	212	350	147	357	3.2197	0.8849	3.7563	0.999	1.3825	2.5014	1.017	2.4096	0.394482	0.230188	0.93929	0.257361	no
1815	Msax_10517:hit:88568:4.5.0.0	+	25635	43034	3687	674	656	954	546	682	636	703	826	2.317	2.1236	2.9008	2.2581	2.0988	2.1451	2.2953	2.6311	0.182368	0.369657	0.94418	0.0474625	no
1816	Msax_10517:hit:88571:4.5.0.0	-	33491	47482	1962	803	811	1094	671	865	828	956	1000	5.1875	4.9337	6.2512	5.215	5.0024	5.248	5.8656	5.9858	0.233498	0.193838	0.928148	0.0351313	no
1817	Msax_10519:hit:88637:4.5.0.0	+	1780	2109	330	14	2	5	1	4	6	7	17	0.5377	0.0723	0.1699	0.0462	0.1375	0.2261	0.2553	0.605	0.983328	0.00386474	NA	0.322374	NA
1818	Msax_10519:hit:88636:4.5.0.0	+	1792	3075	774	15	4	10	1	7	8	9	23	0.2456	0.0617	0.1448	0.0197	0.1026	0.1285	0.14	0.349	0.81103	0.0172532	NA	0.312699	NA
1819	Msax_10519:hit:88640:4.5.0.0	-	2794	12090	969	72	63	48	39	50	71	58	122	0.9418	0.776	0.5553	0.6137	0.5855	0.9112	0.7205	1.4786	0.733788	0.00725549	0.528764	0.0965224	no
1820	Msax_10519:hit:88638:4.5.0.0	+	3324	3984	381	16	25	10	14	11	22	21	31	0.5323	0.7832	0.2943	0.5603	0.3276	0.7181	0.6635	0.9556	0.53324	0.0913923	0.863646	0.148203	no
1821	Msax_10523:hit:88678:4.5.0.0	+	2639	11882	864	8	20	27	3	13	14	13	9	0.1174	0.2763	0.3503	0.0529	0.1707	0.2015	0.1811	0.1223	-0.15468	0.643457	NA	0.221218	NA
1822	Msax_10523:hit:88677:4.5.0.0	-	6708	11870	384	8	20	24	3	13	14	13	9	0.2641	0.6217	0.7007	0.1191	0.3841	0.4534	0.4075	0.2753	-0.115825	0.727745	NA	0.206767	NA
1823	Msax_10526:hit:88751:4.5.0.0	-	82	3761	1125	35	10	22	8	21	36	15	27	0.3943	0.1061	0.2192	0.1084	0.2118	0.3979	0.1605	0.2819	0.760407	0.0185644	0.684145	0.182185	no
1824	Msax_10526:hit:88749:4.5.0.0	-	169	15256	1200	119	57	102	65	98	89	64	78	1.2569	0.5669	0.9529	0.826	0.9266	0.9223	0.642	0.7634	0.271664	0.327201	0.942895	0.106323	no
1825	Msax_10526:hit:88752:4.5.0.0	-	3849	15256	909	84	47	80	57	77	53	49	51	1.1713	0.6171	0.9867	0.9562	0.9611	0.7251	0.6489	0.6589	0.0532918	0.848477	0.983544	0.104628	no
1826	Msax_10526:hit:88753:4.5.0.0	-	22289	31634	1683	142	277	133	117	184	121	203	121	1.0694	1.9645	0.886	1.0601	1.2405	0.8941	1.452	0.8444	-0.0678192	0.765386	0.971934	0.0587789	no
1827	Msax_10526:hit:88750:4.5.0.0	-	27778	30249	573	59	104	63	40	67	40	84	61	1.3051	2.1663	1.2326	1.0645	1.3267	0.8681	1.7647	1.2503	0.0351321	0.886808	0.987322	0.0660615	no
1828	Msax_10527:hit:88779:4.5.0.0	+	647	17371	1185	1428	4703	2411	1009	3084	1636	5269	2038	15.2738	47.3701	22.81	12.9838	29.5298	17.1685	53.5256	20.198	0.0548685	0.852584	0.983931	0.148782	no
1829	maker-Msax_10527-augustus-gene-0.6	-	3194	4953	961	1359	4534	2243	919	2920	1538	5085	1931	17.924	56.3127	26.1669	14.5821	34.4765	19.9021	63.697	23.5984	0.0646748	0.828835	0.980796	0.156938	no
1830	Msax_10527:hit:88770:3.2.0.0	+	3194	4953	965	1359	4534	2243	919	2920	1538	5085	1931	17.8497	56.0793	26.0584	14.5217	34.3336	19.8196	63.433	23.5006	0.0646748	0.828835	0.980796	0.156938	no
1831	Msax_10527:hit:88771:3.2.0.0	-	3194	4953	961	1359	4534	2243	919	2920	1538	5085	1931	17.924	56.3127	26.1669	14.5821	34.4765	19.9021	63.697	23.5984	0.0646748	0.828835	0.980796	0.156938	no
1832	Msax_10527:hit:88777:4.5.0.0	-	3432	4761	531	1160	3905	1947	814	2515	1321	4380	1679	27.6886	87.7757	41.1072	23.3754	53.7412	30.9368	99.2958	37.1347	0.0594063	0.842131	0.982528	0.154962	no
1833	Msax_10527:hit:88772:3.10.0.0	-	3435	4761	552	1160	3903	1947	814	2515	1321	4379	1679	26.6353	84.3932	39.5433	22.4861	51.6967	29.7598	95.4965	35.7219	0.0595229	0.841806	0.982524	0.154879	no
1834	Msax_10527:hit:88773:3.10.0.0	-	3435	4761	561	1160	3903	1947	814	2515	1321	4379	1679	26.208	83.0393	38.9089	22.1253	50.8673	29.2824	93.9644	35.1488	0.0595229	0.841806	0.982524	0.154879	no
1835	Msax_10527:hit:88775:3.10.0.0	-	3435	4761	528	1160	3903	1947	814	2515	1321	4379	1679	27.846	88.2293	41.3407	23.5082	54.0465	31.1125	99.8372	37.3456	0.0595229	0.841806	0.982524	0.154879	no
1836	Msax_10527:hit:88776:3.10.0.0	-	3435	4761	528	1160	3903	1947	814	2515	1321	4379	1679	27.846	88.2293	41.3407	23.5082	54.0465	31.1125	99.8372	37.3456	0.0595229	0.841806	0.982524	0.154879	no
1837	Msax_10527:hit:88774:3.10.0.0	-	3447	4311	426	930	3111	1557	662	1951	1073	3517	1311	27.6701	87.1643	40.9756	23.6961	51.9651	31.3225	99.3835	36.1423	0.0668829	0.822107	0.979295	0.153128	no
1838	Msax_10527:hit:88778:4.5.0.0	-	11001	18901	1776	45	89	119	64	103	74	100	73	0.3211	0.5981	0.7512	0.5495	0.658	0.5181	0.6778	0.4827	-0.160758	0.468107	0.952105	0.0484452	no
1839	Msax_10527:hit:88780:4.5.0.0	-	11003	18450	1908	44	82	107	62	96	68	93	70	0.2923	0.513	0.6287	0.4955	0.5709	0.4432	0.5868	0.4309	-0.140696	0.519783	0.954314	0.0454769	no
1840	maker-Msax_10528-augustus-gene-0.3	-	625	11734	1749	65	47	66	39	34	52	38	52	0.471	0.3207	0.4231	0.34	0.2206	0.3697	0.2615	0.3492	0.289819	0.304594	0.942895	0.105557	no
1841	Msax_10528:hit:88796:4.5.0.0	-	625	11734	1980	65	47	66	39	34	52	38	52	0.4161	0.2833	0.3737	0.3004	0.1948	0.3266	0.231	0.3084	0.289819	0.304594	0.942895	0.105557	no
1842	Msax_10528:hit:88797:4.5.0.0	-	2314	8698	1926	59	46	62	36	34	52	35	50	0.3883	0.2851	0.3609	0.285	0.2003	0.3357	0.2188	0.3049	0.283302	0.311217	0.942895	0.100528	no
1843	Msax_10528:hit:88794:3.10.0.0	-	6875	7322	396	7	12	11	5	10	7	12	9	0.224	0.3617	0.3114	0.1925	0.2865	0.2198	0.3648	0.2669	0.0538851	0.869566	NA	0.144747	NA
1844	Msax_10529:hit:88815:4.5.0.0	-	6524	14615	846	3693	599	8060	1024	1473	5157	709	3744	55.3283	8.4509	106.81	18.4569	19.7559	75.8042	10.0885	51.9743	0.196053	0.543924	0.955271	0.860801	no
1845	Msax_10529:hit:88817:4.5.0.0	-	7562	17972	3828	2715	438	5817	752	1065	3606	518	2751	8.9895	1.3657	17.0362	2.9955	3.1568	11.7144	1.629	8.44	0.195614	0.545542	0.955271	0.85098	no
1846	maker-Msax_1053-augustus-gene-0.9	+	69	1408	1132	21	36	29	21	40	28	32	31	0.2351	0.3796	0.2872	0.2829	0.4009	0.3076	0.3403	0.3216	0.0267962	0.91774	0.991146	0.0609453	no
1847	Msax_1053:hit:30653:4.5.0.0	+	69	1254	579	19	35	29	21	39	28	32	30	0.4159	0.7215	0.5615	0.5531	0.7643	0.6014	0.6653	0.6085	0.0100112	0.969471	0.996769	0.0626167	no
1848	Msax_1053:hit:30656:4.5.0.0	+	69	3800	1536	72	73	73	46	84	71	77	88	0.5941	0.5673	0.5328	0.4567	0.6205	0.5748	0.6035	0.6728	0.333233	0.118249	0.891249	0.0412797	no
1849	Msax_1053:hit:30641:3.2.0.0	+	306	685	380	5	19	12	10	17	14	21	15	0.1668	0.5968	0.354	0.4013	0.5076	0.4582	0.6653	0.4636	0.063483	0.842705	NA	0.144939	NA
1850	Msax_1053:hit:30644:3.2.0.0	+	306	685	380	5	19	12	10	17	14	21	15	0.1668	0.5968	0.354	0.4013	0.5076	0.4582	0.6653	0.4636	0.063483	0.842705	NA	0.144939	NA
1851	Msax_1053:hit:30647:3.10.0.0	+	306	683	378	5	19	12	10	17	14	21	15	0.1677	0.5999	0.3559	0.4034	0.5103	0.4606	0.6688	0.466	0.063483	0.842705	NA	0.144939	NA
1852	Msax_1053:hit:30650:3.10.0.0	+	306	683	378	5	19	12	10	17	14	21	15	0.1677	0.5999	0.3559	0.4034	0.5103	0.4606	0.6688	0.466	0.063483	0.842705	NA	0.144939	NA
1853	Msax_1053:hit:30645:3.2.0.0	+	712	1408	489	9	16	17	6	20	12	5	15	0.2333	0.3905	0.3898	0.1871	0.4641	0.3052	0.1231	0.3603	-0.152217	0.646057	NA	0.195643	NA
1854	Msax_1053:hit:30642:3.2.0.0	+	742	1408	465	9	16	17	6	16	12	5	15	0.2453	0.4107	0.4099	0.1968	0.3904	0.3209	0.1294	0.3788	-0.093159	0.778513	NA	0.191305	NA
1855	Msax_1053:hit:30648:3.10.0.0	+	1036	1251	216	7	15	17	6	15	12	5	13	0.4108	0.8289	0.8824	0.4236	0.788	0.6909	0.2787	0.7068	-0.157061	0.635921	NA	0.18887	NA
1856	Msax_1053:hit:30651:3.10.0.0	+	1036	1251	216	7	15	17	6	15	12	5	13	0.4108	0.8289	0.8824	0.4236	0.788	0.6909	0.2787	0.7068	-0.157061	0.635921	NA	0.18887	NA
1857	Msax_1053:hit:30654:4.5.0.0	-	2285	3676	498	44	34	36	18	35	32	40	48	1.1199	0.8149	0.8104	0.5512	0.7974	0.7991	0.9669	1.132	0.529867	0.0417213	0.791106	0.0673939	no
1858	Msax_10531:hit:88833:4.5.0.0	+	52	26637	4578	232	122	341	110	180	128	153	365	0.6423	0.3181	0.8351	0.3664	0.4461	0.3477	0.4023	0.9364	0.338192	0.276973	0.942895	0.182744	no
1859	Msax_10531:hit:88832:4.5.0.0	+	2928	25581	3297	212	113	307	105	163	116	138	333	0.815	0.4091	1.0439	0.4856	0.561	0.4375	0.5039	1.1862	0.332097	0.285042	0.942895	0.180983	no
1860	Msax_10531:hit:88834:4.5.0.0	-	13950	22584	693	131	80	178	66	95	63	84	204	2.3959	1.3779	2.8796	1.4522	1.5554	1.1305	1.4591	3.4572	0.319923	0.304146	0.942895	0.179499	no
1861	Msax_10532:hit:88839:4.5.0.0	-	47	2156	378	6	14	71	7	15	15	21	14	0.2012	0.4421	2.1058	0.2824	0.4503	0.4935	0.6688	0.435	-0.365741	0.282901	0.942895	0.372759	no
1862	Msax_10532:hit:88840:4.5.0.0	-	49	4350	807	8	17	87	11	17	15	21	14	0.1256	0.2514	1.2086	0.2078	0.239	0.2311	0.3133	0.2037	-0.521235	0.124943	0.897085	0.335279	no
1863	Msax_10533:hit:88854:4.5.0.0	-	259	5134	663	22	39	112	59	52	43	67	35	0.4206	0.7021	1.8939	1.357	0.8899	0.8065	1.2165	0.62	-0.389234	0.200281	0.930722	0.148534	no
1864	Msax_10533:hit:88855:4.5.0.0	-	6046	6381	336	6	22	15	22	21	15	15	19	0.2263	0.7815	0.5005	0.9984	0.7092	0.5552	0.5374	0.6641	-0.266352	0.40287	NA	0.151121	NA
1865	Msax_10534:hit:88911:4.5.0.0	-	11799	23371	1401	112	104	132	68	53	64	97	92	1.0133	0.886	1.0563	0.7401	0.4292	0.5681	0.8335	0.7712	0.189866	0.487729	0.952478	0.101786	no
1866	maker-Msax_10534-augustus-gene-0.30	-	11895	23203	1149	101	102	123	66	50	62	92	85	1.1141	1.0596	1.2001	0.8759	0.4938	0.671	0.9639	0.8688	0.158932	0.556539	0.955772	0.0966266	no
1867	Msax_10534:hit:88918:4.5.0.0	-	21488	24117	1470	142	107	154	78	72	82	105	107	1.2244	0.8688	1.1745	0.8091	0.5557	0.6937	0.8599	0.8548	0.243283	0.361553	0.94418	0.0942879	no
1868	Msax_10534:hit:88919:4.5.0.0	-	24441	34185	1938	11602	14642	12009	10678	12405	9215	15963	8168	75.8782	90.1768	69.4703	84.0165	72.6284	59.13	99.1544	49.4977	0.00800874	0.966692	0.996769	0.0422961	no
1869	maker-Msax_10534-augustus-gene-0.26	+	24494	26709	737	11536	14536	11919	10631	12324	9169	15906	8100	198.393	235.41	181.309	219.956	189.735	154.711	259.803	129.075	0.00912612	0.962183	0.996366	0.0426612	no
1870	Msax_10534:hit:88883:3.2.0.0	-	24494	26709	745	11536	14536	11919	10631	12324	9169	15906	8100	196.262	232.882	179.362	217.594	187.698	153.05	257.014	127.689	0.00912612	0.962183	0.996366	0.0426612	no
1871	Msax_10534:hit:88890:3.2.0.0	+	24494	26709	737	11536	14536	11919	10631	12324	9169	15906	8100	198.393	235.41	181.309	219.956	189.735	154.711	259.803	129.075	0.00912612	0.962183	0.996366	0.0426612	no
1872	Msax_10534:hit:88897:3.10.0.0	+	24494	26426	424	8449	10288	8202	7235	8563	6181	10844	5713	252.567	289.61	216.87	260.196	229.152	181.284	307.875	158.242	0.0230087	0.906629	0.99016	0.0446465	no
1873	Msax_10534:hit:88904:3.10.0.0	+	24494	26426	454	8449	10288	8202	7235	8563	6181	10844	5713	235.878	270.473	202.54	243.003	214.01	169.305	287.531	147.785	0.0230087	0.906629	0.99016	0.0446465	no
1874	Msax_10534:hit:88908:4.5.0.0	+	24564	32162	870	11579	14587	11966	10655	12364	9192	15930	8143	168.69	200.122	154.197	186.751	161.251	131.388	220.418	109.923	0.0090718	0.962328	0.996397	0.0424422	no
1875	Msax_10534:hit:88914:4.5.0.0	+	28155	29476	570	17	6	18	1	8	7	4	12	0.378	0.1256	0.354	0.0268	0.1592	0.1527	0.0845	0.2472	0.274385	0.417429	NA	0.451796	NA
1876	Msax_10534:hit:88912:4.5.0.0	-	33116	33759	201	5	27	10	11	12	5	10	5	0.3153	1.6033	0.5578	0.8345	0.6774	0.3093	0.5989	0.2921	-0.644692	0.053502	NA	0.190825	NA
1877	maker-Msax_10534-augustus-gene-0.28	+	33980	41638	1032	92	169	139	96	197	144	178	133	1.1299	1.9546	1.51	1.4185	2.166	1.7352	2.0763	1.5135	0.0529022	0.790226	0.974417	0.0391057	no
1878	Msax_10534:hit:88909:4.5.0.0	+	33980	41638	696	92	169	139	96	197	144	178	133	1.6754	2.8982	2.239	2.1032	3.2116	2.5729	3.0787	2.2442	0.0529022	0.790226	0.974417	0.0391057	no
1879	Msax_10534:hit:88920:4.5.0.0	-	34298	44601	651	142	277	226	156	273	211	315	203	2.7647	5.0786	3.892	3.654	4.7582	4.0306	5.8248	3.6622	0.0735389	0.693577	0.964981	0.035101	no
1880	Msax_10534:hit:88915:4.5.0.0	+	35139	42202	1203	108	217	179	119	226	176	239	164	1.1379	2.153	1.6681	1.5084	2.1316	1.8193	2.3916	1.601	0.0695648	0.722895	0.966289	0.0389793	no
1881	Msax_10534:hit:88884:3.2.0.0	-	37708	38422	255	26	49	37	24	39	51	47	23	1.2923	2.2935	1.6267	1.4352	1.7354	2.4871	2.2188	1.0593	0.14066	0.60353	0.956234	0.0814944	no
1882	Msax_10534:hit:88891:3.2.0.0	+	37708	38422	252	26	49	37	24	39	51	47	23	1.3077	2.3208	1.6461	1.4522	1.756	2.5167	2.2452	1.0719	0.14066	0.60353	0.956234	0.0814944	no
1883	Msax_10534:hit:88898:3.10.0.0	+	37710	38412	249	26	49	37	24	39	50	47	23	1.3235	2.3488	1.6659	1.4697	1.7772	2.4971	2.2722	1.0848	0.132836	0.622105	0.958215	0.0796443	no
1884	Msax_10534:hit:88905:3.10.0.0	+	37710	38412	240	26	49	37	24	39	50	47	23	1.3731	2.4369	1.7284	1.5249	1.8438	2.5907	2.3574	1.1255	0.132836	0.622105	0.958215	0.0796443	no
1885	Msax_10534:hit:88916:4.5.0.0	+	46999	55870	2793	17	47	65	24	50	43	78	27	0.0771	0.2009	0.2609	0.131	0.2031	0.1915	0.3362	0.1135	-0.013285	0.964705	0.996659	0.135613	no
1886	Msax_10534:hit:88910:4.5.0.0	+	49815	55235	1632	15	41	58	23	43	36	67	19	0.1165	0.2999	0.3984	0.2149	0.299	0.2743	0.4942	0.1367	-0.0894105	0.769979	0.972385	0.144961	no
1887	maker-Msax_10534-exonerate_protein2genome-gene-0.21	+	49860	50468	609	3	17	13	5	12	13	15	12	0.0624	0.3332	0.2393	0.1252	0.2236	0.2655	0.2965	0.2314	0.0480857	0.885201	NA	0.198538	NA
1888	Msax_10534:hit:88885:3.2.0.0	+	49892	50142	251	3	9	11	1	7	7	12	11	0.1515	0.428	0.4913	0.0608	0.3164	0.3468	0.5755	0.5147	0.237342	0.485994	NA	0.303914	NA
1889	Msax_10534:hit:88892:3.2.0.0	+	49892	50142	251	3	9	11	1	7	7	12	11	0.1515	0.428	0.4913	0.0608	0.3164	0.3468	0.5755	0.5147	0.237342	0.485994	NA	0.303914	NA
1890	Msax_10534:hit:88899:3.10.0.0	+	49893	50141	249	3	9	11	1	7	7	12	11	0.1527	0.4314	0.4953	0.0612	0.319	0.3496	0.5801	0.5188	0.237342	0.485994	NA	0.303914	NA
1891	Msax_10534:hit:88906:3.10.0.0	+	49893	50141	249	3	9	11	1	7	7	12	11	0.1527	0.4314	0.4953	0.0612	0.319	0.3496	0.5801	0.5188	0.237342	0.485994	NA	0.303914	NA
1892	maker-Msax_10534-snap-gene-0.34	+	51905	52804	276	9	7	17	7	11	6	25	3	0.4133	0.3027	0.6905	0.3867	0.4522	0.2703	1.0904	0.1277	0.0760922	0.823074	NA	0.308426	NA
1893	Msax_10534:hit:88886:3.2.0.0	+	51941	52794	233	8	7	16	6	9	6	25	3	0.4352	0.3586	0.7699	0.3927	0.4383	0.3202	1.2916	0.1512	0.130777	0.70098	NA	0.319167	NA
1894	Msax_10534:hit:88893:3.2.0.0	+	51941	52794	230	8	7	16	6	9	6	25	3	0.4409	0.3633	0.7799	0.3978	0.444	0.3244	1.3085	0.1532	0.130777	0.70098	NA	0.319167	NA
1895	Msax_10536:hit:88934:4.5.0.0	+	751	6661	1620	699	1248	833	787	1089	1559	1336	805	5.4689	9.1949	5.7647	7.4078	7.6274	11.9673	9.9276	5.8358	0.281069	0.227455	0.93929	0.0686732	no
1896	Msax_10536:hit:88933:4.5.0.0	+	2165	2368	204	320	504	352	318	418	569	483	321	19.8819	29.4882	19.3445	23.7698	23.2493	34.6855	28.5015	18.4798	0.241419	0.256324	0.9399	0.0523125	no
1897	Msax_10538:hit:88954:4.5.0.0	+	215	8241	1371	240	1180	327	424	878	532	1134	360	2.2188	10.2729	2.674	4.7158	7.2664	4.8255	9.957	3.0838	-0.121349	0.694387	0.964981	0.179606	no
1898	Msax_10538:hit:88953:4.5.0.0	+	984	1184	201	71	355	66	122	253	162	326	107	4.4771	21.0805	3.6812	9.2553	14.282	10.0227	19.5242	6.2519	-0.0745955	0.816858	0.978295	0.221051	no
1899	maker-Msax_1054-snap-gene-0.7	-	490	2588	736	7	15	16	7	14	7	11	6	0.1205	0.2433	0.2437	0.145	0.2158	0.1183	0.1799	0.0957	-0.355649	0.272547	NA	0.133098	NA
1900	Msax_1054:hit:30667:4.5.0.0	-	517	2461	309	7	15	16	7	14	7	11	6	0.2871	0.5794	0.5805	0.3454	0.5141	0.2817	0.4285	0.228	-0.355649	0.272547	NA	0.133098	NA
1901	Msax_1054:hit:30668:4.5.0.0	+	789	1094	306	5	10	11	4	8	5	3	6	0.2071	0.3901	0.403	0.1993	0.2966	0.2032	0.118	0.2303	-0.291004	0.391849	NA	0.226027	NA
1902	Msax_1054:hit:30669:4.5.0.0	+	1147	9072	1554	5	11	39	8	12	7	11	10	0.0408	0.0845	0.2814	0.0785	0.0876	0.056	0.0852	0.0756	-0.490665	0.146762	NA	0.262575	NA
1903	Msax_1054:hit:30666:4.5.0.0	+	4902	9072	765	0	3	27	3	5	5	3	8	0	0.0468	0.3957	0.0598	0.0742	0.0813	0.0472	0.1228	-0.31312	0.324191	NA	0.788055	NA
1904	Msax_10541:hit:88970:4.5.0.0	-	567	2977	426	25	15	32	15	7	19	21	14	0.7438	0.4203	0.8421	0.5369	0.1864	0.5546	0.5934	0.386	0.241312	0.461564	0.951873	0.200538	no
1905	Msax_10541:hit:88971:4.5.0.0	-	1062	2977	288	25	15	32	15	7	18	21	14	1.1002	0.6217	1.2457	0.7942	0.2758	0.7772	0.8778	0.5709	0.228896	0.485238	0.952432	0.201492	no
1906	Msax_10542:hit:89001:4.5.0.0	-	2904	21876	2403	872	908	950	453	853	881	710	778	4.5994	4.51	4.4322	2.8746	4.0277	4.5592	3.5568	3.8023	0.259232	0.196206	0.929002	0.0460114	no
1907	Msax_10542:hit:88998:4.5.0.0	+	3016	5242	795	303	292	252	150	263	268	202	255	4.8307	4.3839	3.5537	2.8771	3.7536	4.1921	3.0587	3.767	0.312873	0.159315	0.915843	0.057386	no
1908	Msax_10542:hit:88995:3.2.0.0	+	7310	7572	263	3	14	33	4	9	7	13	5	0.1446	0.6354	1.4067	0.2319	0.3883	0.331	0.595	0.2233	-0.452129	0.184445	NA	0.336834	NA
1909	Msax_10542:hit:88994:3.2.0.0	+	7312	7572	261	3	14	33	4	9	7	13	5	0.1457	0.6402	1.4175	0.2337	0.3913	0.3335	0.5996	0.225	-0.452129	0.184445	NA	0.336834	NA
1910	maker-Msax_10542-exonerate_protein2genome-gene-0.4	+	7342	7584	243	4	15	35	4	9	6	14	5	0.2086	0.7368	1.6148	0.251	0.4202	0.3071	0.6935	0.2417	-0.463728	0.173424	NA	0.337451	NA
1911	Msax_10542:hit:88996:3.10.0.0	+	7342	7572	231	3	13	33	4	9	6	13	5	0.1646	0.6717	1.6016	0.264	0.4421	0.323	0.6775	0.2542	-0.463348	0.173794	NA	0.343926	NA
1912	Msax_10542:hit:88997:3.10.0.0	+	7342	7572	231	3	13	33	4	9	6	13	5	0.1646	0.6717	1.6016	0.264	0.4421	0.323	0.6775	0.2542	-0.463348	0.173794	NA	0.343926	NA
1913	Msax_10542:hit:89000:4.5.0.0	+	23491	32733	1341	12	25	7	14	15	20	5	1	0.1134	0.2225	0.0585	0.1592	0.1269	0.1855	0.0449	0.0088	-0.207375	0.540984	NA	0.45366	NA
1914	Msax_10542:hit:88999:4.5.0.0	+	24862	32181	543	11	25	7	14	15	20	5	1	0.2568	0.5495	0.1445	0.3931	0.3134	0.458	0.1108	0.0216	-0.226622	0.504176	NA	0.450204	NA
1915	Msax_10544:hit:89033:4.5.0.0	-	2615	3333	378	27	15	28	6	7	12	28	12	0.9053	0.4736	0.8304	0.242	0.2101	0.3948	0.8917	0.3728	0.428744	0.199436	NA	0.238556	NA
1916	Msax_10544:hit:89034:4.5.0.0	-	2615	3388	369	27	15	28	6	7	12	28	13	0.9274	0.4852	0.8507	0.2479	0.2152	0.4044	0.9134	0.4138	0.443784	0.183198	NA	0.232704	NA
1917	Msax_10545:hit:89056:4.5.0.0	+	103	13784	396	10	25	45	17	41	31	43	47	0.3201	0.7535	1.274	0.6546	1.1748	0.9735	1.3071	1.3939	0.157575	0.617643	0.958077	0.170238	no
1918	Msax_10545:hit:89057:4.5.0.0	+	103	6260	513	2	7	11	7	14	8	12	15	0.0494	0.1629	0.2404	0.2081	0.3097	0.1939	0.2816	0.3434	0.0533888	0.874899	NA	0.260379	NA
1919	Msax_10545:hit:89059:4.5.0.0	-	5568	8071	210	4	9	23	8	16	12	19	19	0.2414	0.5115	1.2279	0.5809	0.8645	0.7106	1.0891	1.0626	0.076766	0.818122	NA	0.222621	NA
1920	Msax_10545:hit:89058:4.5.0.0	+	8444	20061	1470	102	172	227	110	133	178	214	238	0.8795	1.3966	1.7312	1.141	1.0266	1.5058	1.7525	1.9014	0.321066	0.195542	0.928426	0.0772582	no
1921	Msax_10546:hit:89097:4.5.0.0	-	22875	32189	1740	0	0	645	0	2	0	0	4	0	0	4.1558	0	0.013	0	0	0.027	-0.126252	0.35909	0.944151	10	no
1922	maker-Msax_10546-exonerate_protein2genome-gene-0.6	+	27769	28008	240	0	0	43	0	0	0	0	0	0	0	2.0086	0	0	0	0	0	-0.12556	0.357099	NA	10	NA
1923	Msax_10546:hit:89081:3.2.0.0	+	27797	28042	246	0	0	48	0	0	0	0	0	0	0	2.1875	0	0	0	0	0	-0.12588	0.356387	NA	10	NA
1924	Msax_10546:hit:89084:3.2.0.0	+	27797	28042	246	0	0	48	0	0	0	0	0	0	0	2.1875	0	0	0	0	0	-0.12588	0.356387	NA	10	NA
1925	Msax_10546:hit:89086:3.10.0.0	+	27799	28005	207	0	0	43	0	0	0	0	0	0	0	2.3289	0	0	0	0	0	-0.12556	0.357099	NA	10	NA
1926	Msax_10546:hit:89089:3.10.0.0	+	27799	28005	207	0	0	43	0	0	0	0	0	0	0	2.3289	0	0	0	0	0	-0.12556	0.357099	NA	10	NA
1927	Msax_10546:hit:89082:3.2.0.0	-	28177	28580	404	0	0	173	0	0	0	0	3	0	0	4.8008	0	0	0	0	0.0872	-0.121779	0.375491	0.94418	10	no
1928	Msax_10546:hit:89085:3.2.0.0	-	28177	28580	404	0	0	173	0	0	0	0	3	0	0	4.8008	0	0	0	0	0.0872	-0.121779	0.375491	0.94418	10	no
1929	maker-Msax_10546-exonerate_protein2genome-gene-0.7	-	28294	28404	111	0	0	67	0	0	0	0	1	0	0	6.767	0	0	0	0	0.1058	-0.121463	0.374826	NA	10	NA
1930	Msax_10546:hit:89087:3.10.0.0	-	28297	28404	108	0	0	67	0	0	0	0	1	0	0	6.955	0	0	0	0	0.1087	-0.121463	0.374826	NA	10	NA
1931	Msax_10546:hit:89090:3.10.0.0	-	28297	28404	108	0	0	67	0	0	0	0	1	0	0	6.955	0	0	0	0	0.1087	-0.121463	0.374826	NA	10	NA
1932	Msax_10546:hit:89083:3.2.0.0	+	28706	32211	1825	0	0	411	0	0	0	0	1	0	0	2.5248	0	0	0	0	0.0064	-0.127486	0.354218	0.944151	10	no
1933	maker-Msax_10546-snap-gene-0.10	-	29242	32209	1223	0	0	282	0	0	0	0	1	0	0	2.585	0	0	0	0	0.0096	-0.126931	0.35608	0.944151	10	no
1934	Msax_10546:hit:89088:3.10.0.0	-	29242	32189	1529	0	0	282	0	0	0	0	1	0	0	2.0677	0	0	0	0	0.0077	-0.126931	0.35608	0.944151	10	no
1935	Msax_10546:hit:89091:3.10.0.0	-	29242	31662	726	0	0	191	0	0	0	0	0	0	0	2.9495	0	0	0	0	0	-0.127986	0.351728	0.944151	10	no
1936	Msax_10548:hit:89136:4.5.0.0	+	294	7569	1779	3	5	121	3	2	3	4	2	0.0214	0.0335	0.7625	0.0257	0.0128	0.021	0.0271	0.0132	-0.786529	0.0108826	NA	1.01618	NA
1937	maker-Msax_10548-augustus-gene-0.14	+	2382	6368	745	2	5	82	3	0	3	4	2	0.034	0.0801	1.234	0.0614	0	0.0501	0.0646	0.0315	-0.625153	0.0356921	NA	1.18518	NA
1938	Msax_10548:hit:89133:4.5.0.0	+	2382	6173	432	2	5	69	3	0	3	4	2	0.0587	0.1381	1.7907	0.1059	0	0.0864	0.1115	0.0544	-0.59803	0.0457568	NA	1.14147	NA
1939	Msax_10548:hit:89137:4.5.0.0	+	7962	15820	1542	3	10	5	10	20	12	13	16	0.0247	0.0774	0.0364	0.0989	0.1472	0.0968	0.1015	0.1219	0.0712364	0.833738	NA	0.283012	NA
1940	maker-Msax_10548-augustus-gene-0.15	+	8073	14894	690	2	5	5	7	17	8	8	12	0.0367	0.0865	0.0812	0.1547	0.2796	0.1442	0.1396	0.2042	-0.00161277	0.996221	NA	0.344312	NA
1941	Msax_10548:hit:89134:4.5.0.0	+	8073	15305	552	3	8	5	10	20	11	12	16	0.0689	0.173	0.1015	0.2762	0.4111	0.2478	0.2617	0.3404	0.066594	0.844755	NA	0.301365	NA
1942	Msax_10548:hit:89120:3.2.0.0	+	8286	14830	413	2	2	4	4	14	5	5	9	0.0614	0.0578	0.1086	0.1477	0.3846	0.1506	0.1457	0.2559	0.00498278	0.988148	NA	0.453593	NA
1943	Msax_10548:hit:89124:3.2.0.0	+	8286	14830	413	2	2	4	4	14	5	5	9	0.0614	0.0578	0.1086	0.1477	0.3846	0.1506	0.1457	0.2559	0.00498278	0.988148	NA	0.453593	NA
1944	Msax_10548:hit:89140:4.5.0.0	-	10708	19913	582	20	31	34	41	73	40	42	70	0.4356	0.6358	0.6549	1.0742	1.4232	0.8547	0.8687	1.4125	0.0788512	0.801526	0.975758	0.17275	no
1945	Msax_10548:hit:89125:3.2.0.0	+	15455	18891	1911	16	16	23	25	41	27	24	39	0.1061	0.0999	0.1349	0.1995	0.2434	0.1757	0.1512	0.2397	0.131241	0.675293	0.963596	0.156544	no
1946	Msax_10548:hit:89121:3.2.0.0	+	15646	18891	1838	16	16	23	25	41	27	24	39	0.1103	0.1039	0.1403	0.2074	0.2531	0.1827	0.1572	0.2492	0.131241	0.675293	0.963596	0.156544	no
1947	Msax_10548:hit:89138:4.5.0.0	+	15945	20054	2280	19	23	30	38	65	31	38	57	0.1056	0.1204	0.1475	0.2541	0.3235	0.1691	0.2006	0.2936	0.035598	0.910444	0.990428	0.178349	no
1948	snap_masked-Msax_10548-processed-gene-0.8	+	15945	20725	2951	21	30	40	51	73	40	49	69	0.0902	0.1213	0.152	0.2635	0.2807	0.1686	0.1999	0.2746	0.0162366	0.958451	0.996366	0.167872	no
1949	Msax_10548:hit:89135:4.5.0.0	+	15999	20054	1170	18	22	29	37	65	30	38	55	0.195	0.2244	0.2779	0.4822	0.6304	0.3189	0.391	0.5521	0.0257163	0.935577	0.992601	0.183675	no
1950	Msax_10548:hit:89122:3.2.0.0	+	19004	20725	1313	5	15	17	27	32	14	25	32	0.0483	0.1364	0.1452	0.3136	0.2765	0.1326	0.2292	0.2862	-0.092869	0.781575	0.973621	0.259903	no
1951	Msax_10548:hit:89126:3.2.0.0	+	19004	20725	1303	5	15	17	27	32	14	25	32	0.0486	0.1374	0.1463	0.316	0.2787	0.1336	0.231	0.2884	-0.092869	0.781575	0.973621	0.259903	no
1952	Msax_10548:hit:89129:3.10.0.0	+	19096	20051	549	3	7	7	11	24	5	12	16	0.0693	0.1522	0.1429	0.3055	0.496	0.1133	0.2631	0.3423	-0.148001	0.663963	NA	0.342925	NA
1953	Msax_10548:hit:89132:3.10.0.0	+	19096	20051	537	3	7	7	11	24	5	12	16	0.0708	0.1556	0.1461	0.3124	0.5071	0.1158	0.269	0.3499	-0.148001	0.663963	NA	0.342925	NA
1954	Msax_1055:hit:30676:4.5.0.0	+	128	11160	936	484	550	656	415	660	509	563	524	6.554	7.0135	7.8573	6.7608	8.0008	6.7625	7.2408	6.5747	0.0646273	0.676175	0.963596	0.0238644	no
1955	Msax_1055:hit:30675:4.5.0.0	-	848	11756	1014	486	563	662	417	680	512	568	526	6.0749	6.627	7.3192	6.2709	7.6091	6.2791	6.7431	6.0922	0.0495287	0.746429	0.969601	0.0233089	no
1956	Msax_1055:hit:30677:4.5.0.0	-	848	3084	372	178	189	250	176	241	212	165	184	6.0648	6.0641	7.5343	7.2144	7.3509	7.087	5.3394	5.809	-0.0106023	0.960213	0.996366	0.0496282	no
1957	Msax_1055:hit:30678:4.5.0.0	-	3207	6248	3042	103	112	165	57	168	115	178	161	0.4292	0.4394	0.6081	0.2857	0.6266	0.4701	0.7044	0.6216	0.318421	0.188849	0.927353	0.0699698	no
1958	Msax_1055:hit:30679:4.5.0.0	-	7670	13394	1062	250	321	310	232	351	230	262	251	2.9837	3.6077	3.2725	3.3311	3.7501	2.6932	2.9698	2.7757	-0.0829824	0.614911	0.957015	0.0260394	no
1959	Msax_10555:hit:89256:4.5.0.0	-	6646	8801	480	12	16	46	9	28	10	16	9	0.3169	0.3979	1.0744	0.2859	0.6619	0.2591	0.4013	0.2202	-0.543192	0.0962609	NA	0.18653	NA
1960	Msax_10555:hit:89258:4.5.0.0	-	6646	8801	480	12	16	46	9	28	10	16	9	0.3169	0.3979	1.0744	0.2859	0.6619	0.2591	0.4013	0.2202	-0.543192	0.0962609	NA	0.18653	NA
1961	augustus_masked-Msax_10556-processed-gene-0.0	+	301	3767	687	96	157	119	79	152	85	134	108	1.7711	2.7277	1.9419	1.7535	2.5104	1.5386	2.348	1.8462	-0.050291	0.792578	0.97484	0.0331996	no
1962	Msax_10556:hit:89267:4.5.0.0	+	301	3767	687	96	157	119	79	152	85	134	108	1.7711	2.7277	1.9419	1.7535	2.5104	1.5386	2.348	1.8462	-0.050291	0.792578	0.97484	0.0331996	no
1963	Msax_10556:hit:89268:4.5.0.0	-	472	5669	1191	146	278	177	172	233	149	249	147	1.5537	2.786	1.6661	2.2021	2.2198	1.5558	2.5167	1.4495	-0.137082	0.481951	0.95239	0.0387436	no
1964	Msax_10556:hit:89263:3.2.0.0	-	3323	3651	329	52	95	70	51	88	45	90	67	2.0033	3.4465	2.3853	2.3638	3.0349	1.7009	3.293	2.3917	-0.0627645	0.778119	0.973065	0.0469682	no
1965	Msax_10556:hit:89264:3.2.0.0	+	3323	3651	329	52	95	70	51	88	45	90	67	2.0033	3.4465	2.3853	2.3638	3.0349	1.7009	3.293	2.3917	-0.0627645	0.778119	0.973065	0.0469682	no
1966	Msax_10556:hit:89265:3.10.0.0	+	3471	3650	180	31	63	29	27	53	32	42	37	2.1829	4.1775	1.8062	2.2873	3.3409	2.2108	2.8088	2.4141	-0.051626	0.844744	0.983243	0.0738404	no
1967	Msax_10556:hit:89266:3.10.0.0	+	3471	3650	180	31	63	29	27	53	32	42	37	2.1829	4.1775	1.8062	2.2873	3.3409	2.2108	2.8088	2.4141	-0.051626	0.844744	0.983243	0.0738404	no
1968	Msax_10558:hit:89318:4.5.0.0	+	1067	20490	5304	113	219	144	80	194	155	167	106	0.27	0.4928	0.3044	0.23	0.415	0.3634	0.379	0.2347	-0.00730193	0.973306	0.996852	0.0514701	no
1969	Msax_10558:hit:89317:4.5.0.0	+	1266	20866	2241	111	217	143	84	195	156	166	105	0.6278	1.1558	0.7154	0.5716	0.9873	0.8657	0.8917	0.5503	-0.022302	0.917499	0.991146	0.0494681	no
1970	Msax_10558:hit:89313:3.2.0.0	+	21357	21885	247	13	13	19	9	10	14	12	10	0.6671	0.6282	0.8624	0.5556	0.4594	0.7049	0.5848	0.4755	0.101428	0.750102	NA	0.131428	NA
1971	Msax_10558:hit:89314:3.2.0.0	+	21357	21885	240	13	13	19	9	10	14	12	10	0.6865	0.6465	0.8875	0.5718	0.4728	0.7254	0.6019	0.4893	0.101428	0.750102	NA	0.131428	NA
1972	maker-Msax_10558-exonerate_protein2genome-gene-0.2	-	21784	21873	90	5	8	6	6	4	5	6	7	0.7042	1.061	0.7474	1.0166	0.5043	0.6909	0.8025	0.9134	0.0622921	0.854643	NA	0.223546	NA
1973	Msax_10558:hit:89315:3.10.0.0	-	21791	21883	93	5	8	6	6	4	3	5	7	0.6814	1.0267	0.7233	0.9838	0.488	0.4011	0.6472	0.884	-0.0402812	0.905875	NA	0.257377	NA
1974	Msax_10558:hit:89316:3.10.0.0	-	21791	21883	93	5	8	6	6	4	3	5	7	0.6814	1.0267	0.7233	0.9838	0.488	0.4011	0.6472	0.884	-0.0402812	0.905875	NA	0.257377	NA
1975	Msax_10560:hit:89351:4.5.0.0	+	930	10249	1512	34	49	67	35	66	37	49	36	0.285	0.3868	0.4968	0.353	0.4953	0.3043	0.3901	0.2796	-0.241425	0.301993	0.942895	0.0481004	no
1976	Msax_10560:hit:89356:4.5.0.0	-	1119	9286	1380	24	30	49	28	44	28	35	25	0.2204	0.2595	0.3981	0.3094	0.3618	0.2523	0.3053	0.2128	-0.203497	0.434841	0.948846	0.0650649	no
1977	Msax_10560:hit:89354:4.5.0.0	+	4213	21044	2388	79	94	136	61	101	85	73	72	0.4193	0.4698	0.6385	0.3895	0.4799	0.4426	0.368	0.3541	-0.102447	0.652826	0.961593	0.0538299	no
1978	Msax_10560:hit:89352:4.5.0.0	+	11330	21044	1131	59	70	91	47	77	62	49	47	0.6612	0.7387	0.902	0.6337	0.7725	0.6817	0.5215	0.488	-0.1458	0.538469	0.955271	0.0567497	no
1979	Msax_10560:hit:89357:4.5.0.0	-	20847	26780	378	114	201	161	146	208	172	167	106	3.8225	6.3468	4.7751	5.8897	6.2436	5.6585	5.3183	3.2933	-0.16219	0.423505	0.9463	0.0420314	no
1980	Msax_10562:hit:89372:4.5.0.0	+	282	1800	741	18	88	21	20	46	22	47	15	0.3079	1.4175	0.3177	0.4116	0.7044	0.3692	0.7635	0.2377	-0.383345	0.235807	0.93929	0.200237	no
1981	Msax_10562:hit:89369:3.10.0.0	+	1029	1250	222	7	37	6	3	16	8	13	3	0.3997	1.9893	0.303	0.2061	0.8178	0.4481	0.7049	0.1587	-0.347113	0.307328	NA	0.406988	NA
1982	maker-Msax_10562-snap-gene-0.5	+	1107	1800	480	6	30	12	6	16	12	21	5	0.1584	0.746	0.2803	0.1906	0.3782	0.3109	0.5267	0.1223	-0.202379	0.54688	NA	0.238586	NA
1983	Msax_10562:hit:89367:3.10.0.0	+	1200	1451	252	6	25	11	5	12	11	18	3	0.3018	1.1841	0.4894	0.3026	0.5403	0.5428	0.8599	0.1398	-0.157223	0.642743	NA	0.269736	NA
1984	Msax_10562:hit:89368:3.10.0.0	+	1305	1454	150	3	13	7	4	7	8	17	3	0.2535	1.0344	0.5232	0.4066	0.5295	0.6632	1.3643	0.2349	0.0739881	0.828066	NA	0.309642	NA
1985	Msax_10562:hit:89370:3.10.0.0	+	1305	1454	150	3	13	7	4	7	8	17	3	0.2535	1.0344	0.5232	0.4066	0.5295	0.6632	1.3643	0.2349	0.0739881	0.828066	NA	0.309642	NA
1986	Msax_10564:hit:89422:4.5.0.0	-	568	28122	2052	10	3	14	6	15	7	6	10	0.0618	0.0174	0.0765	0.0446	0.0829	0.0424	0.0352	0.0572	0.0156947	0.963181	NA	0.27917	NA
1987	Msax_10565:hit:89437:4.5.0.0	-	10971	12032	1062	90	109	49	53	125	58	84	44	1.0741	1.225	0.5173	0.761	1.3355	0.6792	0.9522	0.4866	-0.0477166	0.865818	0.984962	0.112535	no
1988	Msax_10565:hit:89440:4.5.0.0	-	10971	12032	1062	90	109	49	53	125	58	84	44	1.0741	1.225	0.5173	0.761	1.3355	0.6792	0.9522	0.4866	-0.0477166	0.865818	0.984962	0.112535	no
1989	Msax_10566:hit:89464:4.5.0.0	+	1962	4874	714	169	218	214	133	273	158	210	107	3	3.6442	3.3602	2.8404	4.3384	2.7519	3.5406	1.76	-0.160003	0.435203	0.948846	0.0443188	no
1990	Msax_10566:hit:89465:4.5.0.0	-	2369	3352	222	84	117	112	71	152	94	123	58	4.7958	6.2904	5.656	4.8768	7.7688	5.2655	6.6697	3.0683	-0.121427	0.582101	0.955772	0.0500008	no
1991	maker-Msax_10566-exonerate_est2genome-gene-0.0	-	3221	4097	252	40	84	61	28	65	28	38	30	2.0119	3.9786	2.7138	1.6943	2.9267	1.3817	1.8152	1.3981	-0.466018	0.0707718	0.847034	0.0701573	no
1992	Msax_10566:hit:89449:3.2.0.0	+	3221	4097	253	40	84	61	28	65	28	38	30	2.0039	3.9628	2.7031	1.6876	2.9151	1.3763	1.8081	1.3926	-0.466018	0.0707718	0.847034	0.0701573	no
1993	Msax_10566:hit:89450:3.2.0.0	-	3221	4097	252	40	84	61	28	65	28	38	30	2.0119	3.9786	2.7138	1.6943	2.9267	1.3817	1.8152	1.3981	-0.466018	0.0707718	0.847034	0.0701573	no
1994	Msax_10566:hit:89451:3.10.0.0	+	3222	3428	207	29	59	43	23	52	23	28	25	1.7757	3.402	2.3289	1.6943	2.8503	1.3817	1.6283	1.4184	-0.427442	0.100174	0.871431	0.0653028	no
1995	Msax_10566:hit:89457:3.10.0.0	+	3222	3428	207	29	59	43	23	52	23	28	25	1.7757	3.402	2.3289	1.6943	2.8503	1.3817	1.6283	1.4184	-0.427442	0.100174	0.871431	0.0653028	no
1996	augustus_masked-Msax_10566-processed-gene-0.1	-	4107	4658	552	77	101	95	60	115	57	87	49	1.768	2.1839	1.9294	1.6575	2.3639	1.2841	1.8973	1.0425	-0.225045	0.305823	0.942895	0.0465963	no
1997	Msax_10566:hit:89463:4.5.0.0	-	4107	4658	552	77	101	95	60	115	57	87	49	1.768	2.1839	1.9294	1.6575	2.3639	1.2841	1.8973	1.0425	-0.225045	0.305823	0.942895	0.0465963	no
1998	Msax_10566:hit:89452:3.10.0.0	-	4110	4658	549	75	101	92	60	113	57	87	48	1.7315	2.1958	1.8787	1.6665	2.3354	1.2911	1.9076	1.0268	-0.224452	0.305111	0.942895	0.0457971	no
[truncated: 95,193 more rows]
